# Supplementary material for: A DNA origami rotary ratchet motor
Source: Nature. 2022 Jul 20;607(7919):492–8. doi: 10.1038/s41586-022-04910-y (PMC9300469; doi:10.1038/s41586-022-04910-y)
Supplement: Supplementary file 15 — Source Data Fig. 3 [file 41586_2022_4910_MOESM15_ESM.xlsx]

## Sheet: Fig. 3a
Angular traces
Fig. 3a
time [ms] ↓	cumul. angle [°] →
	trace 1	trace 2	trace 3	trace 4	trace 5	trace 6	trace 7	trace 8	trace 9	trace 10	trace 11	trace 12	trace 13	trace 14	trace 15	trace 16	trace 17	trace 18	trace 19	trace 20	trace 21	trace 22	trace 23	trace 24	trace 25	trace 26	trace 27	trace 28	trace 29	trace 30	trace 31	trace 32	trace 33	trace 34	trace 35	trace 36	trace 37	trace 38	trace 39	trace 40	trace 41	trace 42	trace 43	trace 44	trace 45	trace 46	trace 47	trace 48	trace 49
0	0	0	0	0	0	0	0	0	0	0	0	0	0	0	0	0	0	0	0	0	0	0	0	0	0	0	0	0	0	0	0	0	0	0	0	0	0	0	0	0	0	0	0	0	0	0	0	0	0
4	-0.113592	-12.1374	-16.0152	-8.33366	9.66091	-28.3248	2.46364	-17.6844	6.73524	1.19184	-7.88649	8.31165	-7.11745	25.6004	-13.5849	-19.6024	17.4746	13.0182	-4.14508	6.2226	-8.80608	-9.9519	-5.75822	-29.5376	-6.59032	-9.90239	56.2239	15.6848	-5.43093	11.9349	-13.4927	18.2406	12.7682	2.69452	-2.41502	-6.26086	-9.65041	20.0846	20.2987	-2.29965	-2.85466	21.7952	-4.11561	16.4585	-17.0394	5.0321	4.54927	-3.49096	10.6035
8	-5.24269	-19.7722	-10.587	19.3587	4.06775	-25.7962	7.85026	-27.5741	14.9599	4.92587	-5.78991	10.7947	7.26542	39.8247	8.1375	-13.9597	15.9371	7.56686	12.4843	12.8579	-20.8033	-18.672	22.4402	-41.5493	-4.66301	1.79762	43.1818	13.445	9.17078	15.8213	-8.42377	15.6991	7.60709	-16.5964	-19.2341	-13.4836	-4.10649	18.917	21.7874	-17.308	-5.36191	20.5391	6.94081	10.7177	-15.4248	1.20206	-2.49177	-31.9777	10.8233
12	-7.89682	-3.84716	-16.1288	3.56796	7.03434	-36.1072	29.5011	-18.8315	10.5807	-2.68238	-5.90924	17.483	-12.3862	55.1967	-1.62264	-18.546	19.928	13.5733	22.2113	18.6981	-17.3396	-10.9159	46.1539	-4.94015	-4.91078	-16.1912	51.8466	20.9002	7.892	-12.2524	-1.61904	41.693	-2.03107	-28.833	-11.6154	3.64575	-0.642832	22.2963	11.648	-45.8814	-6.88475	34.9731	13.9214	-12.8265	5.25856	7.39659	1.39633	-27.5311	0.649428
16	-8.1609	-0.324721	-37.8241	9.586	7.86563	-9.99822	45.3487	-18.0105	10.3669	6.33812	-29.622	17.3237	-17.0207	40.3084	19.0716	-22.4951	36.1692	17.0994	4.06035	21.2673	-14.36	16.7832	46.133	18.8031	-7.12471	-19.0175	53.9711	26.9421	9.15416	4.33628	-18.7052	46.4	-0.287591	-9.11028	-7.79068	3.06114	7.96226	6.63314	15.4028	-52.0953	9.38233	21.4497	-8.4117	0.377438	-3.84018	-0.646284	3.77557	12.7274	8.0274
20	9.11529	-11.573	-87.2092	19.8577	11.1321	-36.7358	56.9638	-9.77576	10.722	10.5069	1.64136	0.293675	14.3406	38.8473	5.56537	-28.1186	37.281	5.83651	29.2238	9.635	-12.3558	47.8973	47.3996	42.1038	-19.6781	0.783846	66.3455	34.5825	-3.99724	-9.26576	-5.48765	53.2421	-3.14493	-6.60185	-30.6389	4.3783	7.53156	10.3615	21.1854	12.9139	0.0898632	12.7943	2.03634	5.3029	-26.4936	17.0726	10.3776	53.7643	14.131
24	-3.72875	-3.32537	-136.684	-2.93619	17.2507	-29.0084	52.3178	-5.40473	4.39125	-22.6671	-12.5887	-1.49836	-20.1642	37.9161	-45.7546	-6.00399	26.861	-37.1791	22.8469	11.6919	-12.4818	37.1866	20.492	36.6509	-11.8975	-6.26191	30.2795	11.8802	-7.10388	0.50312	-18.212	55.0645	-3.95047	-10.4733	-14.0936	-8.14474	11.4659	-1.97715	43.8621	-1.03512	2.87054	-9.8083	8.05568	15.1392	-42.3696	18.9918	4.88948	65.1503	15.151
28	-12.1332	-14.4721	-131.402	0.741251	-7.78893	-39.8479	53.2228	-10.4436	2.00374	-18.9609	-0.15119	-35.7783	19.2868	18.7843	-53.2851	-18.2482	8.89779	-27.5815	17.2122	4.85286	-9.72681	45.6057	-12.002	42.0797	-40.5899	-20.0989	58.0803	37.6939	-13.7703	-29.5261	-20.6155	59.2827	1.00839	-27.5632	-31.9138	-14.8073	13.05	3.15025	32.6298	-21.6636	-2.43147	-14.0164	8.81657	14.1352	-9.50415	-33.9014	6.94749	54.8758	9.87987
32	-6.04279	-6.76663	-133.014	17.5494	-25.2002	-59.1786	33.3977	-14.8921	6.06968	-29.7254	-4.26728	-47.0391	11.9222	-20.3833	-60.8586	-25.0503	25.2778	3.65166	14.8791	4.10568	-18.8828	47.9973	-5.17692	28.5245	-37.9891	1.55577	81.4769	57.7362	-7.61402	-36.3844	-16.8828	47.711	-6.80599	-29.1417	-23.1509	-18.2261	-6.47505	-9.36468	-0.801187	-26.91	-4.89393	-8.85072	-10.5078	7.54529	7.426	-75.6182	4.5674	33.4281	-12.4777
36	0.415981	-16.3848	-133.91	32.0251	-24.6026	-87.4425	47.5075	-15.5173	1.42659	-32.52	-8.34514	-42.4755	-2.0695	-5.64704	-51.8484	-38.7897	32.5327	-7.12112	45.8886	8.37649	7.76445	41.6317	3.83608	41.929	-23.958	7.27689	56.8288	46.4239	-11.6413	-1.08942	2.88176	82.8269	-12.2513	-16.6786	-3.98868	-10.4456	-12.4925	-11.686	0.863949	-13.8895	8.6035	-11.3829	-3.26582	2.78351	31.679	-100.463	10.5234	27.6195	6.3136
40	0.208762	-4.8576	-139.232	7.47418	-39.5053	-98.7056	47.4748	-35.9057	13.4986	-22.6823	-31.6974	-27.8421	0.246424	32.8398	-60.7673	-15.1053	11.6956	-18.6483	37.8248	17.8742	1.08316	36.2901	7.0482	58.2855	-24.8953	-8.68223	78.4234	27.1729	-6.182	2.6667	-11.3588	126.02	0.153062	1.61241	-3.22542	11.6414	-14.3018	11.7741	12.3242	-17.3185	-7.21132	-4.81451	-1.75067	7.62331	42.7125	-80.6808	17.1397	44.2757	8.87757
44	1.39004	-3.43244	-132.38	10.8608	-37.3004	-77.7347	42.7337	-71.1529	-0.0486885	-40.8178	-49.5799	4.15811	0.157634	48.0177	-28.4368	-25.057	18.111	-8.80165	23.0767	16.862	12.6802	42.5474	8.21905	48.8092	-22.0833	-3.95768	88.4337	46.068	-6.6125	-14.3183	-7.83375	126.661	1.90493	-26.4407	-10.8774	14.4516	-14.906	2.73488	28.7707	-12.2	-0.151091	-5.23768	-9.422	13.8093	49.9473	-86.4321	4.82684	26.2006	10.7839
48	-10.1364	-11.6161	-145.99	21.2154	-35.8478	-87.4046	33.5774	-40.8578	-15.6308	-38.4277	-32.708	12.2662	3.8856	29.4766	-12.9906	0.953309	75.1503	6.32478	21.7375	25.8125	14.4063	45.9601	26.9832	44.0072	-14.3246	-2.18377	72.904	30.571	-6.58528	-9.02057	-10.2713	128.42	5.80822	-5.03557	-21.0221	3.37433	1.01953	13.1103	63.9317	-18.7557	10.1907	-8.88543	1.98542	13.6417	45.4899	-90.5467	13.5205	25.6323	8.1657
52	-2.53584	-7.5374	-180.273	20.0955	-38.6824	-94.2585	20.6396	-46.7643	-8.18281	-35.5493	-14.229	-0.981577	-24.7454	26.1753	-11.1295	-7.32728	78.9399	13.6192	78.0116	53.3435	-26.1667	45.553	35.0426	13.755	-12.2064	4.40384	95.2306	10.7673	-12.1256	3.25388	-24.9797	137.549	7.82939	6.94877	-23.6507	8.29966	2.22182	19.234	97.1069	-13.0298	1.7701	-52.2301	7.55192	-1.14612	38.944	-92.5256	-1.57319	4.71156	12.8401
56	-12.0749	-10.234	-188.936	-1.33568	-34.1079	-91.0722	-0.202107	-44.9298	4.4737	-35.8778	-15.9828	1.53145	-34.1101	47.0214	-4.23523	-23.4551	66.5662	3.08173	86.0524	59.6108	-44.3121	50.1953	5.60175	11.2975	-32.2192	-0.668333	116.476	35.9642	-17.7033	16.952	-27.046	130.27	-9.01809	-7.21656	-22.7431	1.71981	13.7231	1.88432	84.2962	-24.9734	2.89427	0.165435	5.94461	-21.2206	36.6166	-109.433	-5.61942	-3.81239	0.193577
60	-22.7697	-14.2097	-208.734	35.7652	-34.9336	-108.672	41.3984	-41.6637	-2.37782	-37.623	-7.0959	17.9769	-24.9149	42.246	-10.5616	-35.9239	47.9642	2.84072	81.1581	53.134	-51.8759	54.7749	5.4018	-0.142012	-17.3342	21.2967	75.906	8.99693	-10.7645	33.4607	-23.555	87.2315	-4.31088	-14.7822	-16.8559	3.52215	14.6759	35.1496	87.1627	-41.5303	4.01616	1.13551	2.41993	-1.46725	43.857	-97.3967	15.2845	13.7418	5.00454
64	-16.5594	-21.4619	-195.983	42.4946	-21.7184	-153.432	39.2184	-39.9344	12.4686	-32.8143	-12.9109	26.848	-21.9812	44.101	-4.23071	-26.6053	13.503	9.60781	92.1631	21.1363	-63.5191	51.6275	-7.62608	-10.112	-7.73074	58.5014	50.4163	-4.33139	-3.39355	23.7197	-42.5464	65.7035	-7.87758	-19.7277	-15.6423	3.93143	-1.4167	26.8198	82.0117	-49.0281	-16.3026	14.1773	-1.11349	-17.1597	59.758	-103.428	6.03688	45.2049	14.8022
68	-0.464972	-9.99395	-199.53	67.9506	-37.5354	-177.177	49.3089	-55.1323	-8.78593	-31.0699	-20.7165	64.6521	-24.1037	59.1545	-7.96016	-24.4124	19.5458	14.7514	81.687	9.12541	-40.3136	57.718	-29.9262	-23.6993	2.17802	54.4892	62.4716	-2.11756	-11.7144	22.2517	-40.4907	84.6298	4.4544	-13.2173	-40.941	-20.4717	-5.49975	9.51091	76.2191	-30.1164	-5.79676	11.1202	0.0228828	-14.8711	67.3209	-97.7054	-2.25862	31.1451	8.84331
72	-4.79748	-21.2315	-211.502	52.9319	-31.3304	-188.11	53.8651	-42.853	-21.4667	-39.478	-8.84197	66.4279	-33.8429	50.7269	-5.47864	-22.0791	21.6416	18.1034	82.1424	0.386151	-27.2174	54.7947	-16.9215	-23.3429	7.83401	61.4962	44.7884	28.933	-10.5995	29.2407	-30.9673	88.7075	5.94773	-30.9557	-81.1147	-10.5883	28.3961	16.934	102.958	-6.95052	0.430862	6.34252	1.79957	1.99549	54.6676	-102.064	-4.7053	6.68297	1.66805
76	-1.59851	-7.9189	-199.944	64.2562	-28.9668	-203.273	40.6972	-75.2643	13.5332	-20.8019	-21.3567	77.2841	-13.6425	32.2608	-20.3016	-23.3174	8.96682	17.0987	72.0095	5.35499	-23.0804	58.6847	-8.62488	6.93627	13.0818	72.1471	58.4609	32.0256	-8.76542	49.7512	-63.7064	82.7025	-7.40906	-31.0318	-61.558	-0.410024	11.2064	4.77416	91.7264	3.69332	-16.2005	24.8071	-20.914	14.4467	60.374	-107.703	-1.5526	22.3246	-2.1101
80	-3.4677	-8.02023	-195.681	54.5551	-29.3549	-178.095	31.8665	-79.4452	1.83739	-27.8804	-28.9052	80.1613	-13.4329	47.1734	-6.37225	-14.0234	36.9917	9.96921	84.4634	-6.81337	-12.8991	40.1548	-7.55452	30.6934	19.4416	60.3792	19.6121	18.1718	-9.69157	62.9704	-27.0119	72.7773	-3.78485	-23.6575	-59.0228	-1.06103	2.61326	-6.80082	103.983	-20.3345	-12.7538	4.09032	-14.0293	-1.69297	69.3161	-89.4755	5.68818	41.2892	-0.655433
84	11.7727	-13.8758	-200.911	26.6039	-40.244	-163.757	55.4134	-75.6861	4.4001	-33.0083	-29.3813	77.7081	-22.4139	39.361	16.0247	-16.5301	30.8484	15.0401	66.8445	8.59519	3.16602	23.8769	12.6821	40.4147	11.9519	52.0116	17.8121	32.179	-11.4967	100.964	-8.55243	59.0846	3.25882	-11.3993	-63.7794	2.16306	1.60256	25.9753	104.28	-29.0439	6.84105	-2.94499	-9.43663	-47.4038	43.2385	-101.244	8.67819	31.7011	3.11563
88	6.55152	-9.81841	-206.542	8.96658	-41.5584	-186.961	42.9963	-69.338	12.2567	-24.8962	-20.5413	71.2345	-39.7854	43.4779	34.8772	-17.2776	18.875	15.1419	58.3453	23.0606	-16.6729	-12.3544	13.4573	30.8018	-9.25258	68.2531	12.1788	31.137	-12.6522	75.5807	-7.63685	68.0299	-1.51868	-31.0944	-69.8945	-8.84908	-41.915	3.64332	96.9474	-26.5521	15.4149	-2.86099	-3.62483	-51.0539	32.0819	-110.209	-1.62078	44.0466	3.80363
92	2.06053	-16.5565	-206.823	17.6577	-40.2516	-172.729	60.5377	-80.8558	0.0284588	17.8695	-15.7401	89.2869	-29.8094	44.5618	26.4998	-10.4646	37.9852	16.5622	108.176	19.9621	-3.18704	-10.6163	29.9921	27.2631	-18.2039	62.9562	20.3477	30.5216	-1.18306	59.8788	-1.65797	64.5364	5.26144	-19.5128	-85.6814	-7.32496	-41.1167	-4.22963	85.7265	-62.8484	22.5594	-26.9013	-18.0507	-52.1001	-8.34854	-104.895	-2.64315	36.4258	9.32166
96	-0.572752	2.69291	-225.957	-9.74854	-24.2703	-153.813	41.6537	-72.6178	-21.8801	25.5919	-4.9323	88.4574	-45.6807	41.3508	-19.7374	-22.9047	67.5131	13.0729	98.9274	22.8684	17.1012	-14.2864	24.4036	10.1593	-21.8692	54.75	68.0643	39.336	-16.5348	92.8105	-8.67183	80.5148	-4.19549	-10.9688	-88.6569	-2.40965	-4.45822	-26.4262	71.006	-69.3244	7.43201	-18.0701	-11.6998	-60.0602	-5.84186	-112.944	-6.55432	24.4722	6.56325
100	-1.50943	2.38888	-247.108	24.3026	-37.0307	-151.158	66.849	-90.3695	-17.3103	12.4958	-2.7628	87.6624	-44.9428	57.9086	4.63502	-24.5768	76.0616	1.00076	62.1794	41.542	-14.827	-21.5857	-22.9003	8.39383	-25.4901	52.9518	86.1067	21.1529	-9.47218	101.598	-9.36341	55.6271	12.954	-39.2045	-57.267	-1.27365	5.73836	-27.4168	52.8275	-83.9227	2.38701	-14.4399	-13.9857	-33.0885	-10.8326	-112.583	-9.6659	29.6225	27.1617
104	-2.88863	-10.2763	-238.111	4.19381	-41.1474	-162.775	58.5153	-82.3932	-3.98609	-2.69769	-15.2492	95.7818	0.127701	23.3252	27.3167	-19.0911	43.31	9.98464	68.5398	19.9195	-22.8698	-23.1503	-24.5873	-8.90459	-22.493	40.6187	73.5774	28.4576	-1.11046	74.559	-0.991925	31.5081	5.98237	-54.6892	-49.8481	-1.61313	25.8369	-11.581	12.6032	-89.6033	-0.958833	-22.1789	-8.56641	-19.1142	-0.820883	-98.5819	-0.169212	34.1005	14.6696
108	0.0779491	-1.48141	-214.915	-13.7755	-9.7845	-171.974	49.4746	-92.5662	-6.95979	6.32723	-7.2364	99.2803	-2.42415	33.6993	28.4445	-12.5247	24.1183	25.0277	70.9134	37.1745	-6.99315	-12.8436	-26.9272	17.4284	-17.1533	40.1911	59.6551	61.7018	-2.69275	102.652	12.4119	25.4134	-0.00068262	-61.3272	-78.734	12.8948	42.148	8.16902	2.51847	-123.971	34.5608	-2.93078	-5.15997	-48.2413	17.9231	-108.808	1.89108	36.7199	2.26691
112	-8.09256	-7.50162	-202.421	-27.0748	21.5129	-181.898	52.0695	-86.4672	-2.26354	-6.15155	12.1151	88.2889	17.3573	47.2755	21.5148	-22.1911	-8.73795	6.18087	20.9893	59.0733	-3.89361	-17.95	-38.3945	34.7153	-33.9001	50.047	46.1514	33.7447	1.96488	81.2558	-13.6513	40.5969	32.2238	-58.4316	-85.315	7.35521	68.152	-15.5461	20.4995	-107.42	71.0017	14.822	-20.8979	-65.5561	-12.7854	-90.6316	-0.111049	45.7603	10.8026
116	2.10564	-16.0166	-195.394	3.18104	27.7268	-177.386	46.4463	-95.2905	-3.60494	-31.9711	4.13746	65.9096	19.9882	40.9384	48.9565	-27.0851	-18.8747	-6.40362	29.9546	64.1173	21.0983	-23.7194	-13.2106	13.4874	-38.7905	56.642	91.0318	-2.2385	2.11075	51.7011	-17.8984	25.575	26.1867	-62.4458	-64.0342	-4.30446	72.4776	-7.59132	31.1865	-75.3459	62.5324	-32.0026	-7.22082	-39.6238	-8.32996	-91.062	19.7326	43.1543	7.95819
120	5.52414	-17.026	-217.107	-3.79101	18.0005	-176.811	40.3647	-81.4032	-13.5414	-43.8028	-29.4003	75.6297	9.70661	34.0674	48.3354	-33.1503	9.85492	1.44073	46.8974	50.2055	24.1421	-12.5516	-10.9105	4.37162	-28.4465	49.167	114.632	22.5279	4.63155	41.0827	-29.5172	46.2645	3.14063	-67.8942	-80.9222	-7.76055	67.5854	-18.9539	13.3151	-75.0427	66.256	-110.597	-5.03602	-30.0849	6.14662	-97.4436	14.4247	48.2006	-4.65889
124	-5.62447	-4.73675	-244.082	24.7509	16.3034	-179.984	70.5378	-75.8557	6.22194	-32.3215	-8.18551	95.2446	-5.58307	38.0703	65.3668	-29.0074	-16.3773	6.92053	58.8723	52.7521	0.947413	-13.125	-6.83147	10.6316	-9.40293	44.8199	111.309	14.526	-1.47719	44.5983	-14.9279	53.5558	-9.77732	-49.8967	-88.5731	-2.99106	60.9687	-11.2329	13.357	-76.4877	49.0964	-154.698	-12.7158	-6.01372	-5.76273	-90.4083	5.5844	19.9142	-8.15132
128	0.851053	-16.3423	-267.834	16.3834	15.4884	-179.754	37.0498	-67.3974	-7.1508	-17.595	-8.45718	94.7843	3.52246	42.6275	66.209	-24.1051	-44.1029	15.0513	50.8183	45.5854	-8.68922	-13.0672	-7.42173	25.2768	-1.93398	59.3399	104.644	14.1682	1.55855	43.8938	-0.816773	65.3936	-7.01258	-49.7175	-90.8397	13.6297	66.8146	2.23848	20.37	-81.8519	10.4156	-188.162	-3.06334	3.11708	-13.8939	-74.1	-8.21438	17.9318	-11.265
132	-7.82564	-12.9975	-274.896	1.72969	23.4674	-191.464	46.8488	-85.0171	-5.47747	-31.6877	-6.76847	76.3214	6.27683	47.0714	56.2998	-45.5874	-47.6626	7.63968	33.8384	27.4437	16.5209	-5.12758	15.5784	62.4274	-12.8719	66.7174	75.6149	35.5373	6.47645	27.0314	-14.3632	82.4081	-7.94263	-67.328	-82.6661	7.09182	60.75	25.993	28.111	-54.9967	3.00819	-185.708	2.4718	-5.40837	3.20393	-40.0178	1.7056	13.482	3.06837
136	1.43832	-14.7971	-268.324	18.1787	24.8815	-169.91	46.5725	-79.1205	-9.36388	-9.81427	-18.2945	92.3233	-17.3883	34.2048	56.1901	-19.1199	-25.5595	12.7479	61.8536	6.99851	2.33822	-15.7607	8.09445	55.3988	-23.074	43.5961	47.1727	26.546	5.50735	54.3641	-4.74648	77.859	-5.46978	-43.8153	-74.4394	8.06375	75.0507	29.8721	57.1094	-12.611	-10.646	-178.588	1.34949	9.49249	1.82668	-31.1935	-3.49455	-28.1986	-1.30725
140	-12.3745	-4.15788	-253.547	13.3512	4.66641	-190.435	40.4877	-75.1399	-2.25956	11.2593	-9.99393	82.2558	-18.6567	32.0131	63.0456	-30.5939	7.9056	0.27165	23.4794	23.5883	20.1207	-5.35493	-6.96475	47.4842	-29.4821	49.0946	19.5859	28.6002	9.16756	83.2813	7.92592	70.1708	-7.73991	-12.7297	-82.7472	20.5418	61.4209	20.53	65.2014	-22.0526	-23.2058	-167.637	-2.9958	6.72869	-20.8515	-41.9881	0.205314	-31.3144	0.922953
144	-14.2589	-30.907	-266.436	-0.870189	13.7287	-194.183	42.425	-42.6989	9.64851	17.5431	-11.7295	84.827	-10.2713	38.4848	69.1562	-36.8344	5.62815	4.92859	16.5246	27.2003	15.4656	-9.63227	-9.17847	61.9213	-24.59	49.5655	25.06	38.6891	1.94972	67.7746	-2.47432	50.4194	-14.2996	-8.83441	-65.5357	7.98706	70.191	17.8462	48.652	-29.6036	-9.59111	-155.789	-10.9389	4.88206	-4.41214	-51.7762	2.64961	-22.9503	-7.72939
148	-14.2394	5.45573	-280.141	1.73721	33.8367	-162.906	59.199	-31.3427	-3.30852	23.3165	-17.8235	85.0873	-14.7926	37.3341	81.2352	-28.1455	2.78914	-1.03088	21.6861	7.4249	-28.6647	-11.6951	-14.869	23.0108	-19.0467	53.919	13.5239	47.2815	0.561412	67.4807	-10.5685	62.9423	-2.65241	-3.5806	-68.7017	1.85245	69.5723	28.2649	39.8247	-14.6691	-2.61888	-181.291	-7.77181	19.4967	-8.78656	-93.7221	3.75628	16.6954	-4.28763
152	-8.05323	-1.70987	-292.575	8.29545	21.1759	-136.346	62.4586	-23.5313	5.69299	12.9614	-26.3223	92.3211	-15.3246	24.4284	89.0017	-21.1177	15.8636	-8.5955	18.1151	16.1547	-25.8009	-4.46072	-35.3425	-3.59598	-2.26568	57.7563	30.3963	28.8622	6.72454	88.1955	-10.647	65.0343	2.66358	-15.5738	-66.1293	5.522	53.995	14.603	15.9813	-33.3742	11.7971	-182.147	-4.41769	12.5103	-1.24521	-96.2135	-3.71098	0.501841	-8.35988
156	3.74834	-7.16778	-305.441	6.59518	-16.7594	-129.025	41.0551	-0.413893	21.9574	20.5161	-17.5397	73.4017	-28.1742	46.8247	74.1899	-29.3029	26.9499	-2.09177	21.9715	4.72182	-32.533	-0.550181	-35.6472	20.8602	4.20133	59.1971	16.3322	33.4929	3.35377	93.2791	-6.20859	43.7214	-7.35868	7.23967	-76.0823	5.80631	32.4694	-4.51332	-19.133	-56.4461	-3.42798	-169.916	-16.6665	-19.5634	-20.2113	-93.0933	2.74431	-22.9315	-4.52232
160	-10.6399	-21.1865	-313.55	1.85354	-31.19	-118.242	44.5012	-26.9588	0.742724	20.1893	-14.0483	79.7444	-18.3751	43.1546	82.7667	-30.7109	21.8262	-2.06479	37.544	18.5811	-29.9265	-9.63557	-11.7884	31.7969	-31.8845	45.9291	-4.51326	41.3998	-9.41999	29.4634	-4.90193	17.5362	-22.3719	-4.55545	-76.9796	8.65819	8.03722	-4.69417	-23.2116	-59.5313	-0.114759	-177.68	-8.73029	12.972	-6.7767	-102.997	3.08599	-28.9333	18.0955
164	-5.89976	8.3964	-269.795	13.8513	-44.6367	-104.998	51.3281	-33.6114	-10.3896	-8.05263	-21.2772	90.4034	-27.2249	37.9976	62.0889	-18.2126	26.9424	-20.9781	72.1508	26.081	-13.8813	-0.740862	-20.6464	45.243	-27.6921	57.4809	-17.8089	30.1793	-9.16168	3.70083	-51.1478	11.9374	-15.0946	-11.0514	-71.3302	8.98814	-15.4643	-6.7117	-6.18151	-76.3724	-11.3869	-192.521	-8.73422	5.89554	-7.20684	-90.1236	7.14324	-38.0693	18.9082
168	-8.33789	1.0948	-246.89	3.93488	-40.1016	-133.952	33.8213	-26.7952	0.417994	-6.72613	-10.6412	86.4325	-1.96536	42.1912	68.2538	-8.15163	14.5665	-51.3693	103.304	13.7103	-29.505	-2.16866	-5.79819	20.6139	-18.0051	50.7632	-17.6633	56.6785	-1.75736	-8.78944	-47.0634	23.4933	-23.9341	-22.8209	-75.5003	2.46865	-23.4396	5.94905	1.0397	-69.8333	2.83862	-189.733	0.660385	15.5367	-7.12883	-107.402	-3.16248	24.0547	12.2895
172	-44.7397	-8.2454	-252.134	22.2074	-51.3171	-148.854	50.902	-22.9061	-7.78274	-20.8346	1.52885	83.1522	-8.4686	46.5608	72.7576	-21.4696	25.0225	-42.8547	112.187	12.4004	-55.9174	45.7157	-14.738	17.2668	-21.2084	61.3135	26.3583	43.8636	3.28093	-8.59983	-23.7959	14.996	-14.9057	-22.176	-85.7828	14.869	-6.30573	3.59943	13.6208	-59.2396	-4.96861	-178.776	-4.99664	6.45322	-3.50022	-112.681	3.7085	42.6407	6.61169
176	-72.7929	-4.51651	-243.272	19.219	-41.6582	-138.52	41.9806	-18.6124	1.6678	-26.6044	-2.32575	66.8617	6.06997	40.1683	52.2994	-17.6283	27.7953	-17.2735	103.942	1.955	-31.7057	42.3777	-25.4615	31.7879	-32.1607	59.1444	31.6498	25.6168	-22.2743	-25.5067	-34.575	19.1558	0.63858	5.25105	-59.0757	7.09877	-10.7446	30.5737	24.5039	-43.1396	-6.86945	-172.545	5.03019	-3.64879	-13.84	-100.404	1.29884	79.2155	4.68287
180	-51.4802	-2.89905	-243.033	16.3339	-40.3079	-111.593	28.0213	-25.9271	12.7157	-40.9022	-12.2701	88.625	15.101	38.8447	57.1054	-23.2493	24.1275	-31.1844	83.908	14.377	-22.3767	-1.31209	4.96654	20.1834	-14.7769	52.3347	35.3622	31.1778	-22.0663	-4.4837	-17.8169	48.2293	13.4299	-18.0608	-82.4091	-4.4154	-11.5942	28.4934	43.6089	-44.7876	3.24945	-176.25	-13.7362	-5.64162	-26.5355	-104.979	5.22064	79.1392	9.15408
184	-56.9447	1.83956	-267.509	2.77335	-38.3634	-62.8063	32.9168	-31.5189	7.74582	-35.0265	-24.379	87.6754	29.689	50.0658	50.6628	-26.9051	55.0939	-42.9336	81.8086	47.2887	-13.8315	-3.57614	28.3226	21.8425	-12.5509	69.1683	50.417	18.2857	-0.465977	16.384	-17.0923	60.8192	20.3797	-30.4971	-76.4365	-6.28828	-29.4296	35.3744	107.739	-46.7485	16.1041	-190.504	-8.76146	-0.0890465	-26.613	-94.439	5.46118	60.0694	0.858535
188	-64.7835	-1.5702	-262.586	18.0045	-5.62052	-72.4422	40.8793	-23.123	9.05119	-14.517	-25.6665	57.6129	7.59632	68.5267	49.2615	-34.6475	37.1168	-40.6732	84.1367	57.128	-3.30251	-19.2338	20.1676	2.90584	-38.5555	44.6601	26.6155	33.6948	8.39336	39.9102	-17.7246	86.0839	-12.6724	-31.5239	-76.8686	-5.10675	-9.29218	22.8277	128.026	-59.0433	15.0886	-188.242	12.335	6.37988	-14.009	-86.6829	-1.66475	50.6251	0.102086
192	-60.3206	4.71811	-258.447	16.525	10.0678	-67.2951	47.7051	-8.2095	8.55856	11.2766	-11.6963	68.6988	-10.5602	23.2545	22.785	-27.9879	23.2528	-48.6584	108.711	65.4605	-9.94912	-10.0808	9.87211	5.70448	-35.5115	76.6013	30.9015	30.5048	1.21839	32.6903	-23.3722	61.9166	-4.66691	-49.1046	-74.8865	-14.1424	-21.8848	24.8336	100.809	-62.3201	9.25999	-191.36	1.95048	18.9436	-2.04062	-94.7229	-8.61201	48.3789	1.02
196	-59.3206	-13.4586	-271.644	-3.61088	10.4909	-83.816	39.0703	-6.80634	-10.6335	12.7118	-9.02215	73.573	-13.5976	29.7187	69.9362	-15.9783	29.748	-48.5477	85.7644	57.2038	-13.7347	-2.83435	28.0642	-24.0235	-19.9687	68.9945	43.5395	39.3427	-7.91419	15.6536	-8.24518	39.9952	4.89229	-76.1499	-72.217	-17.3257	-29.0056	10.2962	55.1582	-54.5716	30.6566	-186.725	3.81535	36.6202	5.32687	-89.4747	2.9336	-9.36971	5.12721
200	-62.8074	-24.2737	-259.833	0.66854	19.613	-80.6813	40.9297	4.36105	-10.6806	-14.7739	-13.1517	81.2622	-22.4295	37.8804	116.259	-38.8184	10.0178	-45.6223	82.4362	66.1944	-9.36893	-15.5607	39.813	-2.52718	-22.7709	54.6211	54.3916	29.4076	-1.96122	37.0053	-14.4825	16.0157	22.768	-62.6473	-70.5201	-3.62713	-22.3236	-0.36064	56.7251	-49.4587	-4.34774	-179.92	-9.46498	17.3735	-7.56107	-91.9006	1.46229	-8.73818	-4.83696
204	-62.581	-55.9325	-269.85	19.2818	17.6453	-107.834	56.2708	-22.1632	-4.09826	-22.4612	5.24725	91.7838	-35.0186	42.5547	113.134	-34.4562	22.0212	-44.1784	32.9038	67.7461	-6.46669	3.50231	26.0373	5.00111	-10.5375	60.5104	69.5781	21.1826	-6.40981	70.6727	-6.33827	27.0521	3.30306	-72.0167	-72.1846	2.39061	-27.1507	6.18441	50.6286	-66.706	-5.2419	-169.996	-22.4885	-4.25658	-3.88126	-83.718	-2.07513	-22.8686	-8.51658
208	-69.2517	-67.9403	-274	11.1952	-7.42478	-111.546	42.5345	-22.8756	3.06555	-22.9558	-24.3488	77.36	-32.7655	29.288	78.1907	-35.6066	12.0558	-33.7923	40.8604	78.1764	-22.0655	-12.9235	11.2964	23.6247	-3.16491	55.9291	75.2741	35.5068	11.594	74.9909	-13.2167	16.4321	-16.6091	-30.535	-48.5229	21.6772	-10.2775	3.45444	29.025	-64.263	-7.23155	-170.5	-16.5145	-3.26108	17.702	-73.3278	8.8692	2.4765	-4.3237
212	-65.5285	-63.4619	-268.29	7.71651	7.36171	-130.093	55.8943	-5.89028	-11.4229	-53.372	-20.1038	70.5667	-35.333	44.322	67.771	-24.625	27.6057	4.4513	56.3555	60.3988	-38.9244	-13.0301	8.64764	38.2522	-12.4706	61.4865	73.304	2.61827	-8.05569	78.1628	-11.2284	14.6873	-6.8974	-56.8613	-66.2002	11.8971	-15.6367	8.35249	34.5698	-75.1519	-2.25546	-179.59	-16.1428	-5.93121	4.54178	-89.6537	-0.874479	3.7133	-1.10644
216	-66.731	-57.5574	-276.747	18.9099	15.963	-140.339	44.0996	-26.128	9.73609	-87.2777	-7.47059	72.6642	-47.2992	33.4456	25.3881	-32.057	17.4559	-0.0515121	30.3916	105.143	-27.7319	-7.09912	0.196141	12.6565	-6.57389	54.122	73.4746	18.871	-9.01785	37.0971	-13.1047	1.64094	1.48277	-56.7897	-62.332	-1.51855	-0.499941	17.2967	1.9831	-37.4024	-13.5379	-190.305	-5.15982	-11.3926	-3.1033	-87.701	10.3454	26.2702	-4.07573
220	-66.2559	-52.9813	-273.692	18.9322	14.7168	-171.68	47.9444	-35.9222	13.8842	-85.3592	-14.4449	82.6566	-28.4847	39.689	-2.13902	-31.1026	21.4368	-3.7062	60.932	89.005	-68.7166	1.99886	0.560408	7.44722	-17.8726	47.0334	71.1857	38.2211	-9.61192	46.3258	4.76404	31.1733	4.38924	-57.7054	-67.9379	-3.23829	2.33922	11.6239	13.9578	-17.544	-26.4564	-165.486	2.76985	14.0851	-11.8002	-101.548	6.48565	36.5345	1.876
224	-61.9751	-61.0143	-268.639	-2.65609	-4.86734	-151.35	46.8395	-7.46484	12.7924	-79.7483	-15.0345	95.4826	-8.31938	34.2507	-15.1797	-40.7114	19.5912	8.02286	43.6233	63.5756	-87.6445	6.84842	22.9566	-11.0262	-18.1773	49.8319	48.1527	36.6352	-3.39667	36.4534	0.863536	24.4065	6.86654	-46.6957	-73.6488	14.632	8.68816	10.8536	10.3256	-52.7234	-19.8082	-183.832	4.59903	12.0422	-6.54446	-105.444	11.8484	20.4152	1.91644
228	-54.433	-66.4505	-276.305	-5.93111	-38.1449	-167.411	45.7887	2.72361	4.56331	-72.0381	-8.65735	83.492	-29.5992	40.7425	-19.228	-28.5079	26.5015	14.4252	37.6808	59.0655	-71.2274	-6.71661	17.392	-28.6536	-13.6377	58.7062	57.1644	30.0071	-10.6295	12.5864	-2.81948	28.1395	6.78256	-48.1767	-61.3128	4.65578	2.13433	2.9856	30.7342	-66.5026	3.15356	-174.037	-1.36738	11.8462	-19.856	-100.46	6.31914	28.9322	6.55076
232	-68.8367	-25.3404	-282.556	-1.65967	-30.7853	-178.075	42.1374	-13.7854	5.99362	-79.8181	-1.5849	90.736	-34.8826	36.3305	-25.5757	-27.7118	30.0878	-3.58593	60.9227	63.6542	-82.6116	-7.16161	30.7822	-15.0071	-37.2317	62.7904	66.1313	32.226	-15.2515	-13.4983	-4.81691	25.4569	6.44333	-17.9394	-69.1426	-2.93767	-22.5755	2.48277	45.0113	-75.9272	2.30309	-185.083	-4.13999	5.71934	-19.2703	-95.0772	-1.05982	30.7257	6.20613
236	-66.973	-10.2967	-279.208	14.233	-30.4615	-247.697	47.2296	-11.176	6.03618	-102.118	-2.02796	83.8285	-41.1414	50.3711	-1.8866	-15.5185	32.4247	0.151065	63.462	61.8615	-89.6066	4.82561	29.1856	-1.96924	-27.8348	55.1989	64.1698	18.4982	8.51684	4.93852	-5.41315	37.611	-4.00371	-10.868	-83.4367	9.63516	-7.94787	11.1726	67.9936	-79.3418	15.2289	-181.706	-7.64723	24.4518	-15.7867	-71.5714	10.3786	2.48638	14.3222
240	-68.8646	10.4116	-259.124	13.603	-3.03274	-250.247	27.3855	-6.52133	6.65787	-85.8328	-15.5605	84.8424	-35.9311	27.0757	7.98598	-40.1622	50.6768	3.44915	45.8739	65.569	-82.0166	8.22814	34.4148	2.42459	-26.9798	48.0735	90.5459	22.2053	0.802959	14.0556	-17.9298	27.0777	-10.1694	-14.675	-76.7156	7.18886	-14.3055	-10.1111	57.3043	-33.1413	21.5497	-176.469	-12.43	16.1846	-50.7169	-89.0601	10.0588	-0.0596877	11.4033
244	-71.8225	2.01796	-253.471	14.3446	15.2008	-235.599	32.1893	-15.3919	2.36959	-81.3973	-32.2444	84.62	-37.486	32.0447	21.7714	-32.1317	35.1573	7.28775	63.6855	69.0116	-79.5778	43.2362	12.0413	13.3882	-21.8101	41.4844	92.1281	33.937	-4.06506	13.9101	-16.8874	44.6497	-10.2795	-18.376	-82.8339	4.32052	0.466618	-11.2189	75.9482	-49.5593	2.38974	-170.217	-27.4787	29.1725	-61.5881	-93.5026	-23.5248	12.2301	14.1119
248	-66.8416	-3.82956	-258.507	14.8327	21.5254	-204.613	45.7421	-32.7838	-0.580286	-106.249	-10.1015	106.125	-17.8499	41.4481	11.4367	-29.7089	19.2432	22.4723	53.639	66.4004	-65.2685	48.1861	4.16627	18.0153	-13.8618	40.6428	58.0217	23.2055	-3.06922	16.6131	-27.7354	56.9494	-2.37894	-6.61494	-80.2039	-0.654977	14.6675	7.02683	83.3063	-70.9386	7.94487	-168.995	-12.8538	27.3859	-71.5569	-71.8788	-34.902	15.6383	-5.89593
252	-56.6552	-4.97502	-261.566	-0.798377	17.1573	-203.395	42.8663	-24.1738	6.89177	-101.222	-8.63717	102.347	-10.0293	28.1128	-23.8393	-33.3809	57.9378	13.3105	55.8726	67.5054	-73.8136	54.1424	-6.00464	4.59135	-13.489	58.9405	71.8195	19.4542	-12.9722	34.5619	-33.9962	65.5919	-3.37899	4.97322	-90.2711	-3.96086	-8.18211	28.3534	109.918	-68.8332	-7.95042	-159.355	-1.31657	11.2336	-67.059	-81.7478	-49.2373	48.2123	-10.8029
256	-70.9366	-9.59066	-269.993	4.07868	21.893	-186.093	53.6772	-2.88168	8.60576	-77.5164	-12.0843	96.3962	12.6742	7.77942	-17.3888	-25.0167	49.6576	3.6561	79.2297	62.6608	-36.1674	43.6569	-1.31995	-9.38781	-26.4009	56.0551	55.4093	22.5623	-0.00249436	66.666	2.85355	49.5032	4.94752	12.8556	-94.6752	-14.7096	-16.5636	13.3433	95.799	-47.841	-3.59486	-188.808	-0.242923	0.715668	-69.9728	-82.7228	-24.5203	42.4156	-0.746161
260	-59.7972	2.50157	-274.471	9.31996	24.1937	-192.727	38.5164	16.105	-3.88818	-101.095	-6.67099	81.37	1.54763	2.26189	-25.4969	-38.8057	49.1116	0.0479424	90.9007	39.8471	-42.7432	47.2611	29.97	-2.40432	-22.7316	59.0451	34.5354	26.834	-8.90473	56.8869	-16.8427	66.9679	14.6226	11.7933	-123.981	-16.1332	-5.80801	-24.1536	70.2602	-77.834	-1.52142	-208.274	-8.52104	7.32737	-36.4261	-92.2897	11.607	64.7987	5.15374
264	-48.463	1.79352	-265.449	-2.80193	26.1343	-249.563	44.3026	39.9903	10.3684	-102.332	-7.14592	78.8875	-10.9469	24.3662	-31.9534	-15.3498	27.9096	2.5762	98.1974	14.163	-44.5528	53.0084	20.1093	35.3956	-28.1926	56.6327	32.6049	25.9387	-0.37534	23.2572	-10.1047	64.2042	1.18599	-1.65574	-120.478	6.94119	-13.7836	-1.97134	50.3301	-101.12	-9.92708	-196.713	-1.00127	4.58453	-46.9025	-108.451	-1.83051	74.4099	-4.71964
268	-69.43	-3.04435	-245.797	20.3249	15.0794	-299.87	37.8171	34.2251	6.84525	-95.4026	1.45539	90.4376	-22.2593	36.291	-26.454	-16.5157	31.9406	18.9643	91.0924	-7.88969	-40.625	45.6496	-19.2603	23.7912	-35.0774	64.6329	20.2459	6.35003	0.223326	-0.0781795	12.1954	68.1695	13.0468	-20.575	-87.9673	11.7899	-5.96077	2.40917	35.7846	-84.3637	-3.55441	-184.621	1.6799	-33.9754	-60.5636	-102.064	-3.83811	66.655	8.21821
272	-67.0196	-20.7268	-246.607	15.4998	23.1135	-308.071	33.6378	39.2505	13.2063	-82.6584	-1.74569	67.9883	-29.3772	32.6953	7.24803	-38.3516	38.2181	10.6517	73.1414	-10.6493	-23.715	52.0604	3.90968	42.165	14.0828	47.1756	46.0105	16.1662	-0.635456	11.464	-20.1944	58.5266	6.08806	-9.15181	-83.9525	-8.44711	-12.5435	12.8592	23.3506	-80.1791	7.06445	-188.708	-0.935749	-2.92274	-34.989	-75.965	0.0467457	60.3959	12.6732
276	-56.8546	-38.5569	-267.264	4.37705	8.06888	-322.712	44.0858	36.681	-0.0881437	-87.6685	-27.6413	65.8327	-47.386	34.9232	22.2198	-36.6295	35.7192	13.6649	69.8708	-0.808841	-27.1678	65.2169	35.5115	46.7673	6.63401	53.7311	39.8434	27.3646	5.14727	-2.92018	-31.4556	61.6581	11.438	-8.87844	-101.384	6.83837	-14.6634	-6.82247	14.148	-73.1303	5.38948	-189.69	-15.2433	11.7905	-16.0069	-49.95	1.44043	60.9053	8.26912
280	-65.6056	-58.8683	-266.922	3.54971	-4.16731	-315.483	55.1525	29.0538	9.31436	-50.2221	-45.773	73.1056	-75.1387	45.0757	52.4891	-24.068	50.8774	16.9322	108.533	24.684	-7.42994	42.2709	50.0598	39.4826	-19.156	68.979	32.5578	14.2392	0.159826	7.61742	-14.3783	53.1105	7.07525	-35.7697	-142.374	6.2974	-4.39516	-30.012	33.0621	-79.0666	6.03305	-185.441	-23.1538	18.4552	-12.6533	-41.8307	6.19056	46.1	-3.17989
284	-62.1836	-47.2461	-245.889	1.04538	8.67137	-311.915	55.6021	23.6496	13.9296	-38.0624	-70.5469	82.3238	-55.9419	47.4024	42.0965	-27.9364	25.9269	8.06572	109.93	48.9285	-15.4133	48.9269	47.9701	49.0354	-31.8411	63.1959	17.8543	17.4771	-9.65088	-5.93579	-5.60909	41.4998	-11.8358	-6.73178	-132.092	8.5213	0.364215	-19.6234	23.3908	-89.9253	-10.1735	-173.234	-15.1319	8.75666	-5.8046	-42.0351	5.21874	49.5053	16.3249
288	-65.4383	-62.2484	-244.033	23.469	16.3204	-301.707	40.2151	38.932	-12.4106	-38.2944	-64.3302	91.9015	-59.0011	47.1735	35.7518	-30.3425	19.1215	-0.111808	90.4677	24.6367	-11.3213	52.4094	26.0699	34.7202	-28.0811	61.2445	18.043	41.1875	-21.983	-24.7829	-6.85518	62.5015	-12.4834	-18.4729	-122.25	10.1647	-7.86776	-7.11167	1.14623	-102.168	-4.52446	-158.59	-3.00994	16.7841	6.20329	-28.4868	4.70363	35.0248	38.2938
292	-67.7488	-66.9063	-254.252	32.3728	31.3481	-339.008	37.9877	21.3077	-10.3512	-26.7605	-73.2735	90.7322	-81.4888	53.1452	51.8391	-29.8626	18.467	2.90822	121.279	-4.67632	-11.9447	46.6295	28.9197	12.8862	-18.5906	63.4021	23.3571	35.6803	-3.90396	-18.899	7.64659	59.4444	-5.98051	-6.40727	-123.598	29.2615	-1.73358	19.5012	3.00905	-78.5948	9.26582	-174.733	8.19022	10.7433	8.91674	-13.114	11.5791	49.4835	86.2287
296	-62.1387	-61.7097	-244.625	27.8354	16.0916	-343.929	36.7181	40.1614	8.54492	-33.8042	-67.1042	80.702	-106.035	40.9128	74.2258	-26.2919	-4.08707	16.6024	135.855	-0.250444	-11.1584	45.5788	48.9194	0.00863185	-25.9469	70.1011	26.0023	42.498	-7.04137	0.719916	3.01655	86.0389	2.58895	-6.04876	-123.145	16.8049	37.2325	6.83456	-4.97456	-30.26	27.1893	-196.49	-35.9453	9.08677	-10.3376	4.35669	4.48527	33.2066	97.8525
300	-63.3334	-71.387	-215.555	1.63094	15.3003	-359.8	47.9209	36.049	-2.32216	-10.4142	-65.0314	81.3044	-109.19	42.2203	54.2232	-41.2474	4.67698	9.81774	116.205	-2.74455	-26.1564	44.1103	39.9258	-0.00431153	-34.9136	40.7281	11.2523	29.7955	-4.28487	15.9057	-16.4142	95.4685	-5.09056	3.14998	-120.941	14.9968	56.5406	-1.6185	4.2159	-9.932	21.8144	-211.109	-57.1416	18.1623	-8.83905	16.2282	7.73573	19.9352	118.293
304	-62.6502	-78.5433	-210.336	-6.17891	23.534	-364.774	49.3395	21.7046	-15.9387	6.22379	-2.77013	87.435	-118.072	25.124	38.5673	-26.5811	22.3438	-1.3382	82.7147	0.407071	-13.9145	51.041	51.0011	-16.3366	-42.1259	-11.7935	-16.2901	31.4861	-5.53944	8.89059	-5.92072	87.0782	-10.6314	-13.8703	-131.278	0.162613	50.5088	-22.9652	13.555	-7.80772	10.2036	-202.222	-51.781	12.96	-15.676	3.55805	0.898269	7.94254	119.202
308	-51.8775	-60.1525	-218.358	7.16277	27.6111	-329.849	38.1632	24.789	-3.8011	23.9262	-13.7074	75.4494	-114.922	36.9492	48.7497	-27.2425	45.9929	0.596731	78.7334	16.9812	-49.0688	45.8304	35.8058	18.8108	-22.1584	-1.43429	-0.87782	23.2461	-5.01242	2.82176	-1.97397	91.6407	8.31361	-9.90807	-126.632	-7.25531	-7.22696	-7.90163	15.1803	-31.0565	9.89738	-193.84	-72.9984	34.3155	-21.7041	-16.0641	0.353854	-13.3037	129.077
312	-66.2039	-22.6323	-196.28	8.565	24.0238	-319.076	48.7704	26.5077	-11.4099	22.2191	-29.9132	80.1028	-144.083	42.9362	45.3346	-31.9297	24.8424	-0.146277	79.3428	-2.01744	-30.1797	58.591	30.5706	28.7712	-19.0931	-2.16352	3.47439	2.12713	-4.26829	51.6629	-14.867	65.071	10.0227	2.28958	-141.498	4.16123	-23.464	-19.8066	13.4596	-42.4113	14.7929	-181.783	-62.9836	27.0962	-8.63363	-35.2453	8.3554	-9.33004	111.726
316	-62.0884	-21.3716	-200.221	12.948	32.4819	-343.409	34.5573	30.8732	-4.34792	9.0312	-47.3994	98.9383	-144.348	54.0763	-1.02697	-22.8712	59.1249	10.5367	88.8988	-15.4901	-10.5568	48.231	36.5761	24.4135	-34.4108	-15.7244	34.948	14.4273	0.355695	97.8621	-12.7491	58.603	14.9479	20.6574	-123.823	1.37169	-8.1229	6.84213	4.91836	-66.6844	10.2718	-182.368	-65.6121	28.072	5.80572	-30.7825	14.3583	9.12042	135.27
320	-72.6421	-24.1295	-212.139	-0.777797	15.6511	-378.003	40.8596	38.1329	0.832491	20.9585	-68.6632	80.9264	-113.51	33.821	-46.2728	-29.3143	10.2798	19.2335	82.4413	-0.511271	-12.1565	45.7259	0.803072	38.5828	-26.1302	-8.57282	16.8453	26.5465	-7.4592	130.657	1.21589	68.8913	-12.0587	16.2678	-134.716	-9.56521	11.5472	11.7618	-1.97972	-75.0702	28.8699	-187.177	-64.728	26.0077	-18.0352	-28.2972	7.40632	32.1456	134.631
324	-64.0724	-12.2127	-202.572	-1.07018	14.2054	-407.748	56.3489	30.9769	-11.672	15.6176	-59.626	73.0002	-106.887	38.0489	-56.4292	-9.80524	10.5958	7.93883	86.8013	11.8733	-14.7434	59.8859	-14.0948	53.4968	-9.91063	5.98579	27.0081	12.8874	-10.5476	94.8743	14.5017	82.2828	-26.7102	9.2836	-140.722	-7.20381	2.43259	12.204	-42.5785	-73.4477	50.675	-184.911	-61.8108	17.7552	-11.4458	-26.9464	2.26216	39.1689	131.607
328	-59.2268	-7.15003	-201.539	7.19209	13.1295	-420.951	50.7267	47.9171	-4.20843	6.70693	-53.4661	88.0131	-116.021	44.9336	-39.4553	-7.148	34.8259	-29.2556	89.0106	53.5526	-22.0367	38.7348	-13.6815	26.244	-7.21493	2.02794	32.2073	12.1811	-10.1814	58.0164	1.81882	90.7384	-49.7969	-35.8496	-139.819	-21.9289	-13.0353	20.8369	-29.9369	-64.7877	35.8589	-195.472	-61.5736	6.10563	-15.0986	-0.258798	-0.00871143	32.1913	131.673
332	-58.4495	-4.40786	-194.068	-16.341	16.9462	-397.93	45.1763	32.5838	-16.4566	22.3996	-68.0166	83.276	-123.365	39.5308	-27.7172	-22.0451	52.2848	-7.00582	126.124	62.0384	-47.2637	48.0204	-15.682	1.51502	-13.9282	-2.34594	29.7296	-6.87729	-1.09183	40.9944	-19.3331	93.4334	-59.2277	-51.9973	-144.11	-13.2502	-12.3169	21.7673	-3.23611	-65.9591	18.491	-186.986	-69.194	-1.77064	0.785146	10.7514	8.02232	9.02719	129.632
336	-59.3163	-22.2738	-198.897	10.3651	13.0516	-378.816	42.4533	28.7687	3.93253	15.1829	-70.0472	87.2465	-134.541	47.6271	3.35543	-24.6253	53.0197	3.66275	155.217	57.8005	-47.8973	51.4792	-12.0298	1.97305	-17.8887	33.3649	63.6092	16.7229	-9.38958	61.732	-23.0259	93.9628	-62.0186	-58.3172	-136.55	10.6104	-13.8983	34.1189	33.8954	-59.0675	-1.41132	-181.394	-66.1215	6.05992	-5.36195	-32.1001	-30.0759	35.0265	141.678
340	-60.0829	-55.0787	-213.002	11.6345	12.1478	-369.237	38.5905	-3.90059	-2.06823	-0.938319	-54.0199	79.66	-107.513	2.165	42.8708	-25.9113	39.0291	-6.7653	176.676	52.7845	-7.13906	46.6812	-16.1391	5.16669	-13.2823	48.7269	70.9078	11.4371	-3.68978	45.2467	-3.31474	49.7201	-77.0803	-33.2759	-112.216	0.641535	-24.076	27.5248	25.1338	-64.5616	-5.2855	-197.099	-60.2644	14.098	-4.55193	-37.1032	-5.34646	60.5478	175.981
344	-61.1702	-67.4653	-214.097	9.55027	26.9539	-365.617	50.974	-16.5929	-13.1028	10.1174	-56.618	57.3214	-64.3405	3.45011	60.1083	-7.84897	44.8425	6.23286	189.599	48.0588	-15.7307	44.9347	19.6108	31.5506	5.27683	43.8742	78.0803	10.5663	-10.2685	11.8759	6.624	40.5401	-66.7961	-11.698	-104.58	0.642915	-26.9108	22.9867	7.08316	-43.3124	-2.47481	-173.941	-68.7153	21.8469	-29.6305	-22.4172	17.0576	71.4934	190.236
348	-60.0786	-64.2887	-200.728	10.7255	29.2505	-344.83	55.8314	-14.4104	-6.94565	9.75541	-25.1814	74.9101	-46.803	41.8405	60.8887	-35.5465	35.0008	15.2789	186.877	37.4249	-84.926	49.8345	24.0907	36.7234	5.21937	60.2769	83.2431	18.7781	7.63899	-5.56277	-20.8535	47.5997	-55.3294	1.03006	-107.381	-7.60953	-10.4558	20.0829	1.87625	-90.8973	1.57004	-185.215	-61.3037	12.8689	-25.4414	-7.77397	11.9613	70.6995	188.708
352	-70.4236	-64.1964	-190.936	38.9487	6.77956	-361.698	54.2223	-12.7048	-3.4241	13.168	-0.0155392	88.6486	-90.1816	38.5732	44.0995	-32.1434	46.2688	18.5995	209.37	6.47745	-62.5452	49.5659	11.0856	41.0513	-10.7387	66.431	48.6383	34.8705	-3.69757	-27.9585	-19.3029	28.5113	-65.6974	-5.67959	-134.502	-1.34338	-1.79192	7.95849	22.4967	-109.874	3.73016	-180.339	-62.5976	0.697859	-21.18	10.5841	11.2029	70.0488	179.994
356	-68.6999	-67.2652	-206.743	56.0106	-2.63472	-372.318	38.5865	-20.9766	-12.839	16.6683	-8.66177	72.4162	-127.955	29.5155	36.8482	-28.644	32.4655	10.5955	229.342	7.11588	-41.1821	38.0371	26.5087	49.258	-20.3877	64.8936	14.6774	18.0972	-10.8985	-22.6858	-13.7076	31.0473	-59.1048	9.051	-133.007	-12.9271	5.26654	-3.00146	36.805	-68.7779	15.5186	-157.595	-72.5254	10.0807	17.886	15.7963	12.9871	52.6301	180.762
360	-76.4564	-52.8818	-210.386	72.6511	17.3027	-399.444	25.3125	-50.0218	-15.0102	11.0724	-3.28104	68.7749	-147.68	39.202	17.7962	-25.5466	46.2947	10.5803	228.132	-5.59732	-17.981	41.965	27.5993	34.4649	4.55362	60.6914	-7.16201	29.4773	-28.7502	-1.61218	-11.8347	27.3788	-69.3357	4.27917	-139.01	2.52677	-2.63435	-17.3688	50.104	-93.3465	-2.86015	-173.4	-67.8085	23.2361	-20.5942	3.54108	10.3269	34.6485	181.397
364	-79.6021	-24.4526	-202.734	72.8962	17.1488	-417.572	-6.17533	-61.1618	9.14248	18.3299	4.69806	64.5125	-131.714	30.7909	38.1556	-15.7062	31.4431	7.66344	209.366	-8.32558	-34.6283	52.6713	7.86681	31.3432	-11.4932	54.193	17.6191	36.4783	-51.042	-10.2728	-6.96957	43.9332	-51.7753	-3.81916	-126.444	51.2329	-6.51412	-4.49281	55.3412	-93.3988	15.9943	-159.202	-58.7364	11.9352	-20.8499	16.6243	2.07271	59.6141	192.352
368	-76.7248	-5.26165	-208.905	66.7953	10.9169	-437.297	14.4099	-55.0336	-1.1846	6.96145	-2.16176	79.7268	-107.496	23.2292	31.4915	-43.5759	23.1768	14.4655	214.578	6.33615	-49.2315	51.5814	-6.92828	14.1618	-25.9766	57.1014	66.724	6.26612	-41.8124	-19.3168	-21.5622	62.6852	-67.716	-1.93922	-130.643	55.583	0.681887	28.0219	73.093	-83.6775	8.73634	-170.122	-50.8958	-17.1023	-19.8369	15.0128	2.46026	41.4302	192.874
372	-64.6672	-13.7516	-213.065	59.3821	18.9314	-439.894	8.16221	-21.7164	-2.46321	6.02094	-13.6998	60.4139	-122.583	33.5543	10.4646	-25.7201	35.1629	15.6878	221.179	-12.4535	-41.4494	52.8953	1.11453	11.367	-24.4008	52.3123	94.1557	-3.53937	-50.6821	15.2587	-0.981505	67.9611	-61.7606	-16.3485	-145.058	51.2476	-1.39974	35.9231	69.6883	-88.9077	2.30393	-171.824	-77.2736	-42.8458	-7.68519	10.7782	0.698614	32.285	190.693
376	-69.027	-14.0039	-241.279	61.1835	29.6819	-445.208	8.67024	-9.27591	-5.19587	13.7404	-15.6368	28.9013	-127.501	3.04461	13.5404	-20.5674	29.8583	5.51437	256.143	4.61632	-21.3858	51.3893	6.30007	18.9784	-26.7594	65.6972	124.769	23.4443	-47.7228	22.104	-10.1779	82.6235	-75.4445	-5.65331	-124.086	13.9266	45.5331	20.879	66.7701	-49.7168	-5.45349	-174.964	-73.4326	-48.696	-0.958054	5.33121	8.40662	22.9402	201.678
380	-65.2601	-12.3185	-267.778	64.2685	22.8112	-460.868	-0.53899	-6.02978	-0.574453	8.87297	-9.62949	28.7461	-123.711	-2.92166	39.1468	-25.8782	25.9221	10.3886	216.457	2.76769	-10.6748	42.1155	24.0034	38.9558	-15.8008	64.4464	111.553	24.3251	-47.7954	52.8393	-12.9457	110.518	-74.6856	1.02888	-129.256	0.368223	70.9136	2.89361	97.2974	-55.4229	-10.8348	-184.118	-79.7223	-23.505	15.7038	-8.90116	2.16477	29.6461	187.414
384	-62.6475	-10.77	-264.662	72.7289	15.1695	-441.367	0.85138	-10.0338	6.11095	15.7482	-9.83078	58.9561	-116.03	9.25986	29.7297	-18.316	35.5591	6.63319	202.34	-4.58005	-7.2552	44.7151	17.979	37.6196	-19.6254	60.3559	94.8381	9.717	-47.6664	67.7553	-6.83244	65.3481	-70.4342	-16.4337	-129.471	-3.2627	72.3881	16.6106	85.9278	-52.8371	-10.2682	-157.072	-67.9561	1.39784	-17.7195	-33.4762	11.319	22.9912	206.87
388	-66.4578	1.43251	-264.31	66.6342	-5.86691	-485.663	6.85787	-15.787	-1.16265	11.5353	-8.7264	83.4234	-73.4592	46.0273	23.2447	-33.1238	37.6993	16.7874	182.464	8.43321	-13.1005	52.7114	28.0005	43.7197	-17.1772	60.8746	119.294	0.249224	-66.8026	46.5378	-22.1342	52.911	-64.2048	-19.3329	-131.801	-10.761	69.4164	8.81562	46.3956	-75.541	-48.8927	-184.881	-72.2623	22.1432	-19.4883	-36.8547	5.26312	40.1523	199.275
392	-73.5174	-11.1232	-257.287	8.34913	-32.6292	-527.921	-5.93686	-12.8484	12.8902	5.05335	-16.6521	70.5197	-51.4896	54.0392	54.2829	-42.8677	13.9258	3.70387	193.814	16.5829	-31.87	61.1119	32.8603	51.0875	-19.3874	53.8965	101.148	30.8994	-50.629	104.758	-14.6685	66.7125	-60.227	-4.04398	-137.443	8.94103	60.455	12.2367	22.2634	-59.8985	-16.4651	-179.486	-61.8805	-1.2676	-11.5212	-40.3693	13.2148	3.58622	192.088
396	-71.6413	-5.88989	-236.197	20.8969	-46.6157	-510.031	-7.16376	-15.6111	-7.55352	21.5449	-17.3405	60.2393	-5.16711	48.0538	83.6695	-35.1624	26.0822	2.57858	246.427	-2.90944	-22.2676	50.4544	40.6058	52.7297	-23.8399	58.2794	102.401	19.9161	-60.0661	83.4761	-14.0035	74.9602	-66.715	-12.4686	-125.583	18.2469	77.9969	7.6853	9.90428	-52.4154	-6.74802	-164.718	-69.5103	-4.01274	-17.9988	-49.8613	6.68932	-8.64858	179.246
400	-80.3629	-3.20665	-200.171	27.1374	-37.3221	-478.008	-5.64227	-11.8759	-12.7572	20.1978	-7.25664	76.7912	63.9446	37.9222	115.499	-26.8079	33.6038	-7.87224	233.922	-0.927655	-9.73252	43.6854	57.8365	35.5477	0.194047	58.5835	81.7051	14.9781	-7.61313	101.176	-19.883	78.5715	-69.0335	-3.75495	-123.099	10.4056	56.8601	8.69401	29.8401	-69.6551	-7.68707	-158.719	-64.3443	4.35138	-20.0275	-46.9609	-7.94285	-13.2155	176.873
404	-65.9226	-5.52112	-202.432	10.5404	-43.6698	-486.172	-3.83282	-5.36566	-0.298569	43.6676	-7.88106	87.8454	91.9741	39.6934	108.909	-20.4598	37.7544	-9.10488	212.606	6.06515	-29.0263	42.6663	45.0689	17.7489	-10.1111	50.089	79.1796	2.15808	-13.2137	171.463	-18.1963	79.6658	-44.154	-4.40808	-123.214	65.9108	58.7008	-2.56823	55.5082	-83.4898	-8.57521	-167.984	-72.9304	15.0589	-63.869	-41.4258	-0.104692	35.3585	172.971
408	-63.1014	-35.0037	-217.027	12.1118	-28.228	-478.76	-0.684217	-8.06923	-21.4382	29.2879	-36.0821	97.9746	84.5996	32.3225	78.8642	-28.8353	38.2349	-42.5274	161.175	0.220569	-34.1205	56.2611	16.934	8.10835	-18.6246	67.267	74.0302	4.823	3.7495	207.778	-14.8788	57.2852	-78.3392	-4.82205	-83.2935	53.6742	73.7136	20.4481	46.1575	-76.8805	1.75392	-178.173	-82.5314	7.29587	-104.529	-56.1539	15.0174	41.5406	183.373
412	-69.0346	-60.7266	-203.403	17.1888	-52.2864	-483.169	7.52154	-14.6201	-21.4243	30.4779	-44.6428	81.9027	78.2456	54.6644	111.49	-35.3438	36.1791	-43.2206	138.134	-3.81281	-34.6772	52.8937	29.6001	38.2321	-12.5126	66.1419	28.2665	19.9018	-3.61623	199.372	-8.88787	61.3005	-78.022	-14.9856	-74.1892	61.9631	56.6591	17.7936	90.6403	-70.2706	12.3342	-175.029	-68.8246	13.6286	-121.558	-67.7661	5.71393	41.818	187.687
416	-67.573	-66.0954	-203.238	2.89869	-43.8696	-484.813	9.36469	-28.0683	-20.938	21.4634	-41.6235	86.4614	101.208	48.6203	90.1022	-47.6757	34.6371	-42.308	128.938	-0.469339	-49.1052	52.0399	20.1185	28.9277	-18.8331	65.0418	27.3239	17.6944	-9.50099	127.002	-1.15329	52.5928	-91.5223	-12.8108	-78.3983	57.9476	59.1842	16.7076	114.286	-74.4162	2.39266	-175.417	-74.5651	12.4189	-121.14	-55.5751	5.64059	37.9778	185.383
420	-73.8003	-44.8175	-194.722	7.39633	-35.1013	-507.036	-0.76628	-44.5218	-8.24216	10.7568	-32.5135	86.4682	86.6751	41.3745	37.9711	-36.5785	41.5743	-46.2913	105.522	-3.63788	-40.5683	47.248	-5.48856	34.6299	0.416014	73.7313	41.3325	-4.79076	-10.7617	82.9268	-7.35653	26.0491	-73.2945	2.58109	-72.7784	54.4151	58.8895	12.4403	112.683	-56.8427	6.53639	-190.546	-61.5032	-11.4975	-109.602	-43.9999	1.03379	39.5316	185.312
424	-64.2803	0.812945	-191.057	17.3061	-46.8112	-499.359	12.3037	-65.6971	5.98903	-0.271509	-16.6447	64.241	74.5817	52.1053	40.0517	-29.2784	30.2318	-37.1747	121.271	-6.86988	-26.4378	41.2815	-26.7527	13.1407	-12.1196	50.3369	44.8196	0.979687	-5.50687	45.9186	-21.8517	20.6081	-62.7384	-37.4113	-84.3357	56.6334	46.1723	14.4383	106.658	-15.6669	8.74792	-183.986	-74.7441	14.2269	-89.6261	-79.28	0.837784	40.5479	189.509
428	-58.3396	-9.77936	-206.074	59.6424	-31.9082	-531.366	0.889164	-68.5989	1.48452	-18.3339	-15.3339	67.5369	94.3809	49.7837	46.3561	-26.7812	21.7061	-51.565	138.184	2.66045	-5.94056	47.1987	3.26311	-5.76756	-25.4086	50.9428	29.4314	24.7611	2.2716	34.0498	-15.0994	16.9885	-56.9708	-27.3787	-78.077	103.56	55.929	14.6161	107.574	-23.6746	20.8273	-186.618	-76.0023	22.7141	-53.6668	-101.055	4.50226	58.2273	173.149
432	-67.553	-12.6736	-203.106	66.1063	-36.5406	-552.38	-28.8424	-43.3903	0.25239	-18.6399	-0.173958	66.43	131.351	48.798	41.5409	-19.5536	19.0997	-26.0521	140.529	-0.79235	4.30641	59.5006	24.9368	2.63581	-23.7507	58.3788	13.9186	16.3748	-2.61436	46.6108	-4.4294	10.1815	-51.4851	0.407513	-81.8199	108.924	1.56132	14.4349	60.9436	-41.7222	16.8853	-201.62	-64.2115	20.0041	-61.5141	-104.363	9.63193	22.6353	186.56
436	-66.6502	-8.95859	-203.81	52.6995	-32.1936	-553.205	-29.4883	-14.1044	-10.5692	-27.117	-14.1265	83.8666	140.383	30.2759	35.6906	-28.4864	20.9472	6.81777	155.854	3.12052	-3.9193	44.5009	17.6811	11.2636	-17.2902	64.7251	7.72655	0.644776	2.01165	45.6886	-10.3436	21.125	-49.0687	-21.1448	-82.3639	107.084	-6.0755	3.86977	55.1729	-41.2429	9.3143	-199.32	-77.6461	8.08486	-65.3745	-95.7296	2.97406	25.465	181.008
440	-79.0583	-8.5062	-198.902	58.8073	-38.5554	-560.664	-23.326	-25.3363	2.26158	-25.2871	-19.1301	71.4209	143.68	-11.8354	62.9964	-19.3445	10.3627	18.2865	165.641	15.5857	-22.2254	41.7213	3.72378	23.0535	-22.5282	68.7576	37.9123	34.1653	-14.8494	41.5292	-31.1994	21.5804	-67.7492	-26.3541	-66.5959	134.877	4.39811	16.9354	74.8113	-11.7579	6.56617	-196.495	-58.1952	14.7323	-52.6673	-83.825	1.60852	20.4283	163.816
444	-64.176	-16.1585	-199.974	73.998	-42.1602	-516.705	-12.7651	-7.72047	-1.7836	-37.7816	-19.5053	69.65	119.942	-11.266	40.2414	-20.9871	10.411	6.39572	152.864	22.5786	-31.8773	52.0084	30.7911	9.39678	-24.4252	63.2312	27.0619	24.3239	9.59471	31.9912	-12.8918	33.9216	-87.8991	-0.529776	-62.919	100.749	15.3937	16.1247	76.7126	10.1694	-6.75538	-172.354	-62.2736	-3.85459	-58.6784	-87.2405	1.053	30.4952	166.414
448	-66.2102	-20.679	-186.888	81.1352	-38.3881	-523.205	-0.194915	-11.4888	2.3997	-51.6866	-8.55374	83.1386	118.029	-7.43224	28.0931	-21.2208	6.71274	5.79229	145.293	61.5926	-28.523	39.488	55.223	6.36742	-17.6658	66.6246	4.80438	23.8642	0.648389	33.7172	-15.9659	14.7258	-65.3792	-5.55247	-74.0627	73.1583	13.8964	20.4661	85.5732	-26.2363	3.05274	-179.406	-65.716	-5.24518	-83.5352	-108.157	9.94811	48.1873	186.388
452	-53.8959	-10.0936	-194.253	80.4975	-25.1143	-553.562	8.26754	-21.7892	-6.5708	-24.482	-11.0562	81.5866	91.6263	-21.972	54.39	-23.8526	33.1933	3.03602	147.39	58.8596	-53.2665	40.2509	43.47	11.592	-8.56157	76.4904	25.9548	39.4006	-4.00458	67.3479	-11.3632	-6.23195	-66.3921	-10.8062	-76.9931	72.2872	-4.17382	14.3911	105.566	-55.8762	0.341394	-178.195	-83.0216	8.15225	-60.3798	-78.5557	9.9261	53.2013	182.418
456	-52.4756	-14.8121	-205.334	91.6939	-33.4586	-559.917	-5.7121	-15.5499	4.07221	-35.4648	-4.41212	64.2696	105.431	-13.9495	49.6345	-31.4555	25.4291	1.39047	141.72	61.8413	-41.4412	56.7973	31.5113	9.82184	5.00842	51.9388	45.4574	27.2521	-8.71345	74.7965	-14.7928	-3.4635	-54.5474	-3.62768	-53.0744	45.3744	-6.90909	3.53008	98.1325	-31.0876	1.94167	-178.162	-65.0629	20.842	-65.8962	-35.8208	-1.0319	32.4453	188.454
460	-49.995	-7.47004	-195.429	69.2012	-25.1456	-548.945	-6.46407	-7.47957	-4.97715	-40.0489	-1.21733	86.1581	96.2894	-25.2004	7.00974	-38.8806	20.27	0.107953	141.261	56.5571	-10.6473	50.7173	15.2736	28.2279	-21.7138	40.6671	60.365	25.1873	4.20698	81.4704	-14.384	-4.96382	-54.2053	-8.75951	-63.3406	61.0868	-15.7466	-1.31599	99.7027	-34.8597	-22.1674	-163.491	-71.0328	-0.53845	-62.2341	-27.2218	3.36132	31.5616	190.336
464	-66.9665	-17.8488	-193.756	71.3189	-28.7888	-554.133	3.93659	-19.8955	-10.3517	-22.8673	1.7077	88.6256	87.3512	-30.2874	-34.0882	-28.6951	23.0631	-15.1669	146.481	68.6545	6.59057	51.7526	-12.7784	22.3451	-15.2251	59.5056	92.0688	31.0003	1.04723	76.0338	0.287044	7.95068	-61.5351	-36.167	-69.4585	52.5846	0.288128	-12.3055	114.587	-76.6739	-2.44735	-161.709	-54.4791	12.5409	-40.0306	-25.7544	-2.92098	23.7422	191.348
468	-83.0926	-46.223	-216.992	88.6979	-43.8224	-556.216	-0.790899	-34.3044	7.5221	-20.8882	-8.96649	63.8033	77.8515	-28.0789	-19.2599	-25.2902	33.145	-2.77878	179.986	59.2232	20.5466	51.0899	5.44594	27.907	-38.5183	70.144	85.201	15.6768	1.9195	71.3253	-11.3347	3.26167	-75.76	-47.2749	-104.341	66.2023	-12.3783	-8.4267	123.009	-86.0801	16.1676	-160.348	-4.20611	7.4227	-52.6682	-33.2526	4.11953	30.5505	192.688
472	-80.6064	-55.0542	-248.921	82.0605	-38.146	-558.36	-31.8978	-40.4224	0.275623	-6.16113	-3.21328	70.7653	90.6604	-18.9285	-12.3887	-33.23	7.05063	-13.5852	190.928	63.4209	25.7047	68.5132	18.6635	35.8417	-36.855	64.4841	73.213	42.2047	0.502314	64.5581	-8.71976	-14.2352	-51.3361	-54.4257	-130.363	53.374	-1.57317	-9.39547	98.5547	-89.6649	-4.25217	-157.884	-4.0077	6.43232	-48.0623	-22.6413	-2.86652	5.78308	171.01
476	-73.1893	-69.5862	-246.937	85.5394	-41.1117	-537.728	-15.8709	-21.8382	-15.7911	-4.65496	-2.25255	92.6627	83.7275	-5.37639	-17.3868	-27.4373	12.9544	-1.3973	196.474	70.1766	8.37379	55.0992	19.7615	67.6111	-17.1328	73.3299	31.9251	41.703	0.942432	52.1238	-2.89482	4.84788	-70.6659	-39.2185	-130.91	58.0153	9.13841	-12.5545	74.5862	-61.4442	4.89423	-160.184	-4.99159	-3.42011	-52.3596	-31.0461	8.02138	-8.38528	173.568
480	-66.4147	-55.2568	-267.189	86.5784	-24.6866	-541.674	-25.8192	-26.5349	-7.83221	-0.904124	-0.0966647	74.6519	66.5969	-5.1945	-27.881	-24.3603	33.2702	-4.12029	195.146	52.8493	5.3537	55.3073	10.6974	55.1225	3.80385	55.722	1.27672	33.6634	-7.02617	32.2787	-5.2148	7.24339	-63.2275	-18.5336	-142.411	58.4324	10.4518	7.18316	56.7936	-48.8078	8.67088	-187.474	-12.013	-19.9938	-69.6886	-15.5955	6.31781	13.4247	178.804
484	-63.6482	-61.5453	-270.81	87.1754	13.5906	-526.661	-21.4721	-25.0384	-6.01716	18.4779	-10.6747	75.9819	96.4095	-3.70124	-13.9958	-24.8174	18.7398	-11.1366	192.424	66.4757	-8.6672	49.3258	8.12755	43.4214	-3.48852	64.75	16.926	49.9298	1.33039	55.7196	-3.54083	-4.65728	-62.0556	-9.33313	-130.894	10.927	-2.65378	-18.0632	59.2185	-43.933	1.08549	-190.274	-1.93368	10.5921	-74.9637	-37.3004	10.306	-2.89156	197.092
488	-69.551	-67.8416	-278.688	66.6375	17.6773	-450.524	-10.3404	-11.0702	2.25173	5.57469	5.17457	82.5269	106.11	-22.7948	-2.45569	-42.7286	32.6556	-9.28392	194.476	38.7943	-34.5908	46.0918	-4.04321	15.2293	1.09252	80.7426	11.5363	27.0545	-5.45036	70.9632	-2.21103	8.75037	1.95253	-0.754562	-118.62	-21.356	-17.1823	-39.2158	45.5723	-44.0784	10.5509	-185.133	-11.9877	6.20198	-99.37	-23.4264	15.0906	34.4792	186.625
492	-68.7914	-59.742	-277.502	58.4605	22.8622	-439.798	-12.9602	-10.6727	-14.3108	14.2081	20.6233	76.2263	122.165	-23.4612	7.07723	-28.3812	33.0153	-3.37984	225.819	53.1796	-35.6368	35.0008	4.56718	15.2595	-3.78606	78.7392	18.8016	35.7477	-10.0611	77.4156	-7.85113	9.61678	-15.3053	1.60618	-78.8998	-0.957174	-30.2266	-44.2055	86.8459	-10.935	9.28691	-192.407	-9.16115	-14.0735	-90.1617	-0.483998	3.94003	29.1021	194.214
496	-64.2131	-60.4956	-272.258	76.1347	8.74677	-410.497	-7.66986	-17.6744	-9.28221	12.3496	-2.10487	87.7892	101.104	-11.7511	15.3434	-25.5011	32.4752	-2.89789	242.5	56.5361	-40.6383	42.0127	28.7803	-2.83409	-15.702	56.0968	12.5493	42.2591	5.36505	107.272	-7.39333	2.38699	-13.4808	-13.6129	-120.88	-1.99273	-61.7309	-33.5388	94.685	-53.7436	7.42146	-191.072	15.8199	-5.70504	-88.0181	1.88903	5.32501	41.0348	191.868
500	-70.1912	-50.1315	-264.909	26.469	12.3707	-394.413	-29.9121	-13.306	-1.04482	32.7986	-5.14817	75.0785	108.619	-9.06069	-3.03966	-22.4003	21.5963	-11.7787	236.553	30.8454	-41.89	53.4927	22.5097	2.33615	-20.7363	42.9081	-23.6787	32.5045	-2.75161	81.8717	-7.43844	11.9772	1.83353	-12.332	-147.884	-0.859568	-29.4449	-53.3404	72.7413	-41.9854	-7.51628	-183.327	-10.7988	7.21776	-102.358	-26.3542	-8.07043	30.465	182.868
504	-68.2595	-52.0245	-252.283	24.2865	30.8116	-409.924	-17.3245	-3.24647	14.2571	36.0583	-12.2149	82.9906	45.9445	-8.32973	33.1109	-11.9413	40.3309	3.04531	233.698	-2.14163	5.00769	50.2188	-2.36819	9.59191	-12.5764	67.6007	43.9733	36.3827	-1.99407	-10.6847	-11.1792	24.734	6.35579	-8.91481	-150.523	-15.5726	2.33453	-33.4173	93.9928	-47.8231	-6.55195	-186.385	-7.32598	1.3639	-89.1001	-33.0436	-2.76637	41.7685	179.086
508	-64.3817	-50.4179	-253.215	55.8648	17.672	-418.025	-10.6194	-10.847	-4.07789	12.5998	-2.20622	91.9856	65.117	-13.6561	50.2666	-26.1168	24.7267	-6.388	224.205	12.3773	4.47152	52.7316	-13.2651	8.56132	-12.3601	53.5016	55.768	53.8553	5.52373	-22.1739	-14.7038	20.1882	-10.5135	-12.9526	-133.155	-10.8222	-6.06281	-6.04368	66.8167	-58.7291	-7.25357	-175.117	-14.2979	23.1704	-93.4335	-87.6541	0.60309	47.051	191.395
512	-62.0116	-45.2608	-251.415	60.2281	25.1307	-436.754	1.79798	-22.7875	-7.61474	2.8145	2.75923	90.9226	42.6979	-14.3862	82.5511	-10.8686	-0.767563	5.84288	214.351	0.558297	-8.25989	55.5904	-29.4394	-3.96496	-16.9597	48.1758	34.9384	59.0225	4.63148	33.4862	-16.1004	38.0773	-6.42917	-16.1995	-89.8431	3.26517	-0.981343	-1.30742	15.3053	-66.8342	-33.2617	-175.268	0.218572	0.785961	-86.2476	-92.8968	5.59017	66.7848	188.576
516	-69.4195	-61.9964	-270.534	21.1401	28.099	-453.464	-16.4826	-31.1479	11.3784	-43.4144	2.72048	95.815	22.3026	1.05113	102.709	-1.0237	2.33324	-3.09283	237.817	6.07056	-20.7459	43.0563	-37.6839	-6.76746	-31.1015	59.883	57.8093	54.4533	-12.3576	32.4849	-13.43	25.7526	-19.4769	-11.8488	-73.533	-6.76624	6.39151	-12.2375	-16.5226	-73.4305	-16.016	-153.842	4.32487	-2.28924	-91.2658	-105.888	9.46707	65.8985	176.614
520	-55.2182	-63.1929	-271.547	15.929	22.0728	-439.755	0.0765864	-13.5177	3.78991	0.448058	-3.13942	90.617	39.9411	-17.1432	118.859	-6.29766	-21.5659	-8.50103	244.286	6.22035	-43.7221	44.8948	-19.8004	-24.5227	-29.569	41.3889	94.5782	47.312	-9.87417	56.168	-17.2479	1.37207	-35.6544	-12.5052	-68.8617	-18.5077	5.53624	11.4489	-14.9823	-70.7712	-16.9298	-149.767	17.3166	21.1112	-88.1439	-98.4753	6.61627	58.3982	187.613
524	-47.9514	-54.3818	-268.336	17.9505	21.3175	-450.229	32.2923	-9.70529	-0.106019	13.4971	-11.79	83.0387	79.8698	2.44084	103.891	-14.2965	-54.7903	0.801096	229.119	20.3087	-36.4323	56.527	-0.438757	-11.4845	-16.9594	46.7755	84.3184	51.4009	-1.28435	66.1282	-4.53176	-4.79688	-74.0633	-1.91143	-78.9886	3.79345	-0.818296	5.40962	17.1033	-77.6521	-10.867	-175.664	9.35166	6.47257	-104.819	-101.831	6.26373	84.1819	183.265
528	-56.0185	-60.1784	-263.033	18.1572	14.1768	-449.084	44.0936	-3.59776	7.03263	26.9854	-32.9938	82.0278	53.5625	-5.46134	100.224	-33.3705	-46.3999	1.10871	199.032	10.7411	-31.9698	62.4187	32.6738	6.6589	7.27291	60.2896	57.9941	69.7283	-4.84447	64.4758	-2.49724	7.90832	-78.9497	-5.70031	-69.6782	-11.0002	4.38868	1.14458	21.7108	-48.4413	0.578815	-188.121	13.876	32.3547	-101.398	-109.368	22.7342	85.9291	190.905
532	-56.5704	-62.6775	-261.655	-10.09	9.14397	-434.603	40.202	-52.0189	-14.525	19.3724	-18.809	71.3805	40.7905	-11.7748	74.717	-19.4906	-49.5849	-6.32115	180.189	4.16589	-4.43027	51.2405	35.9268	5.63884	-20.0743	49.1559	27.0727	54.6323	-12.4139	63.2964	-17.2437	17.3886	-71.3097	-23.8813	-78.7001	2.41922	3.08751	-10.6801	27.0074	-40.8895	3.52157	-198.357	8.85238	-2.6307	-111.185	-102.33	0.0962463	77.2927	183.974
536	-63.9479	-71.4986	-266.047	17.618	-38.5713	-424.308	50.1063	-65.4637	-7.01886	29.2432	-0.531103	53.7947	57.6244	5.78754	63.9537	-13.7874	-12.482	-4.49647	171.833	9.94418	-7.8463	39.4254	17.2939	13.0406	-38.2068	49.4003	52.9362	49.0817	2.51907	20.9375	-5.14796	25.0542	-62.835	-13.6133	-82.1394	-8.80765	-4.96711	-9.87387	-2.79026	-39.9484	2.8773	-194.316	4.0064	11.3917	-99.8754	-111.833	8.47324	86.5924	185.816
540	-64.8211	-73.2581	-258.499	20.801	-31.8869	-424.794	53.2108	-80.4126	0.524918	10.3415	-1.3542	51.3892	66.3139	40.4912	12.3112	-15.0211	13.47	-2.13697	184.321	-2.21962	-16.1456	47.1197	-7.51221	17.7117	-21.9214	48.9739	89.7481	36.983	8.22625	41.3687	-3.28567	26.6824	-34.3925	-37.0202	-75.2604	7.72832	-15.3295	-6.46648	21.6175	-27.5353	-7.29823	-173.155	-5.50218	-0.0215621	-119.702	-94.4173	13.5066	83.0011	171.741
544	-59.2233	-30.8997	-279.641	14.7651	7.13148	-409.438	56.3798	-78.2783	-19.3781	22.1576	-11.1286	67.627	43.6067	33.4576	-15.4281	-22.2705	30.6545	1.40866	176.457	6.49949	13.5785	45.86	-37.2504	14.9074	2.00558	47.7523	99.6443	9.67281	-7.19365	21.099	-6.94775	17.8385	-12.3638	-26.4918	-73.3031	1.06264	-14.7211	7.72452	53.3348	-45.7516	3.22635	-165.201	-6.11897	-4.30728	-109.767	-90.1965	-0.758151	67.1787	127.902
548	-63.0898	-11.9433	-264.269	12.225	10.3899	-420.059	60.9293	-62.9144	-2.49676	16.4224	-19.8414	90.3318	26.2593	51.1101	-7.86634	-19.3161	48.8505	-5.36471	161.853	2.06302	1.62967	44.3411	-36.862	13.3718	-30.6205	53.5224	105.906	9.04667	-6.87634	1.65867	-1.61439	30.7641	8.38115	-7.48741	-105.24	-3.07807	5.23911	11.9969	33.9295	-53.3976	-10.5622	-190.639	-10.7669	7.47955	-108.215	-106.638	-4.43391	69.858	185.878
552	-56.9654	-11.0604	-258.054	6.75556	0.775803	-403.886	54.0215	-74.9164	19.4827	18.2206	-3.67572	81.6814	30.8303	47.7745	-30.1035	-34.9512	44.9152	0.267726	158.732	28.6665	-2.09907	35.2948	-31.7969	-0.0520617	-6.26262	30.6503	116.674	26.6431	5.4111	17.8361	-17.5476	28.0315	3.10897	2.55037	-111.769	2.28415	0.496947	6.42495	50.659	-60.8968	10.0783	-205.645	1.97384	5.98053	-101.556	-145.964	8.02144	51.3567	179.694
556	-79.0956	-5.6045	-252.766	2.51349	7.59912	-414.499	37.4865	-83.7082	-3.43101	19.6843	24.6102	96.3126	25.0756	40.9294	-22.8904	-36.9944	54.6264	-8.15341	175.287	18.5759	-3.51606	53.7681	3.50587	-5.23048	-1.23708	3.35377	78.0675	35.9683	-6.94432	-2.69068	-1.61312	10.5868	11.7866	2.97018	-87.6495	10.4106	-11.1621	1.71451	24.1777	-60.9794	1.56577	-203.6	-2.37786	-23.693	-91.2216	-153.873	14.0964	5.3104	183.279
560	-49.4606	-12.643	-253.223	0.281687	8.11002	-427.682	47.0815	-76.4493	-16.6235	5.9774	6.70858	87.2302	6.80444	34.4438	-29.4007	-31.3557	56.3512	-13.4331	186.232	16.1304	2.56807	46.0178	17.2959	7.21212	0.186675	-19.7734	84.492	11.9094	-6.51397	34.8581	-1.59004	4.90555	-0.516042	-3.317	-70.1024	-2.21078	-13.1916	21.128	42.4126	-46.1227	17.8314	-199.444	16.9777	-4.19593	-58.3515	-140.173	0.14709	-18.9241	173.732
564	-46.2427	-19.5386	-261.106	0.516069	10.6963	-416.743	56.3748	-77.8337	3.52294	10.066	-23.9976	69.6363	8.39561	22.4996	-52.8607	-23.6992	31.0294	-14.2399	196.843	-3.04517	-10.4239	43.4685	32.0329	24.1542	-21.7398	2.86669	51.6715	5.07749	3.58303	30.0065	-14.66	0.524603	-4.98328	-28.0729	-79.7097	-7.67304	4.90169	26.8965	20.6551	-63.9498	4.0664	-232.918	-2.71208	8.2048	-30.1663	-167.004	-0.516751	-36.7649	182.493
568	-66.5004	-21.2439	-255.705	6.7817	10.528	-407.594	48.4576	-85.4054	-6.88439	14.553	-6.97044	67.789	28.913	47.1226	-43.9305	-36.2145	25.072	6.39682	192.314	4.07644	-9.46274	40.653	44.1798	29.855	-39.2471	4.03128	50.7865	23.3627	7.52721	29.0856	-4.1678	0.67749	4.75328	-20.8013	-78.5303	-7.92728	-11.9933	-0.756479	18.0695	-63.4555	14.309	-223.184	-5.64174	9.42792	-9.21603	-139.66	-16.0971	-41.3154	171.106
572	-60.1417	-15.4973	-236.999	11.6448	23.5481	-423.201	44.6634	-64.8514	-11.1579	11.7675	-7.33852	83.0458	12.2336	44.5747	-62.3976	-15.1764	43.9486	6.73986	172.787	3.24005	4.1939	41.2036	-26.8096	24.3281	-39.4128	5.25096	68.8459	51.8831	6.57001	58.4041	-2.00534	17.1437	-6.32962	-57.1254	-66.8104	-9.31655	24.0289	4.82704	5.84584	-42.8568	58.6479	-221.638	9.50035	13.6377	2.06989	-133.143	-12.1068	-18.5721	172.94
576	-78.6954	-15.64	-247.705	2.45624	25.0878	-419.568	36.4825	-17.1873	-5.56266	11.6554	-14.8954	83.7297	32.7246	33.5772	-42.1326	-3.24856	42.3764	2.00454	193.779	11.4046	14.1468	39.0453	-1.16248	3.79834	-11.3495	-0.531403	42.3885	54.6386	-6.94459	68.8505	-22.8743	22.1806	-0.994781	-49.4343	-64.6597	-21.772	24.1799	-1.02121	-15.4111	-7.7694	57.4533	-211.131	11.5628	29.1113	15.3823	-142.57	-7.62848	-29.094	158.481
580	-76.6223	-9.13618	-240.511	4.73755	23.4006	-430.193	29.4859	-22.7721	10.1387	26.9093	-5.45301	97.1199	56.1628	41.8336	-27.8897	-26.5191	71.4279	-20.2057	179.734	4.04035	-23.1871	42.3114	45.7892	-2.75251	-2.39799	-14.3819	33.7565	41.1752	-8.86086	75.4904	-11.4648	35.5315	1.34676	-48.0048	-70.7748	-5.027	53.8382	17.0481	-1.96198	-26.4538	52.1145	-215.17	0.533866	24.5217	-14.0815	-169.652	-2.38471	17.3415	137.821
584	-70.2722	-17.6308	-263.116	-1.5726	20.2738	-401.528	41.6552	-34.4269	10.2167	12.8293	-4.28914	76.8522	34.1157	31.2624	9.65036	-36.7797	78.4307	-47.3047	222.475	-1.19619	-16.0382	45.0864	67.534	8.16273	-25.2218	-13.5173	48.9615	13.7004	-4.74435	75.4376	-6.16674	13.5587	-24.0417	-52.0195	-70.6108	-17.6927	43.567	19.1498	27.7847	-32.2081	48.4809	-203.855	-0.0618417	27.3494	3.39752	-156.676	17.8794	50.4396	131.914
588	-62.3754	-8.10153	-272.332	11.4365	11.7754	-416.582	48.9196	-39.4151	7.18971	16.8754	-4.82945	69.6458	45.86	-2.30579	17.3047	-27.2882	42.0079	-50.5684	196.537	5.25318	8.04809	45.0947	37.6203	22.4998	-28.2571	-12.329	46.6595	16.1915	-2.49793	67.1793	-10.7699	8.64368	-65.233	-60.5882	-126.437	-0.439294	20.115	-3.26978	19.4014	-6.7803	4.51583	-198.908	7.25194	-2.85167	-15.4524	-162.246	14.2491	56.4292	93.3487
592	-63.7404	-5.20496	-279.08	-0.178685	4.63798	-420.811	43.0899	-74.5836	18.2933	30.9335	-18.8591	69.7417	65.4777	2.37405	23.6323	-45.2083	-29.2735	-57.324	120.943	-2.50522	9.08546	50.3924	19.8131	23.5285	-33.9927	9.21911	35.2809	20.4586	-22.7354	57.1239	-9.14906	24.4283	-47.7128	-68.7516	-125.97	-16.5589	3.94835	13.2557	31.7986	-11.5621	3.85374	-212.097	6.26395	-1.50593	-11.5595	-182.589	5.45714	60.0673	91.2146
596	-72.9022	-9.96088	-275.186	24.8545	-6.32353	-406.587	53.7808	-75.3595	-1.85546	13.6002	-21.1392	88.1633	30.5746	38.4927	36.0358	-12.8289	-14.0182	-34.0452	114.435	0.155158	-2.51816	44.6265	16.4407	27.1172	-23.0122	10.5599	-1.25844	9.10135	-47.997	18.496	-10.1998	22.8611	-71.8826	-47.9215	-87.1577	-6.43084	0.926429	55.1023	12.6893	-32.3962	-24.8179	-199.183	-6.64343	-2.57032	-16.4925	-173.16	8.78142	74.3603	92.721
600	-65.8192	-17.1187	-262.021	14.5031	-38.7681	-415.061	51.0877	-68.348	-3.54192	17.1281	-17.99	77.0421	44.4275	45.7251	60.3755	-28.0761	0.480223	-36.2307	118.65	10.6889	7.1841	44.3025	29.3994	36.7425	-20.4734	10.4759	3.91419	15.4065	-57.2276	6.51832	-11.9375	1.59751	-77.9755	-27.9716	-67.9632	-10.8912	-1.05077	82.7857	10.0589	-46.9116	-5.10981	-197.81	-15.3825	-26.5319	-9.47953	-164.447	-4.51207	71.9143	63.9943
604	-73.5143	-20.5011	-270.964	0.173312	-38.7546	-387.217	49.8257	-82.8201	-5.55955	8.99341	-9.48867	75.6201	41.2736	50.547	67.1514	-32.3757	15.8934	-24.3929	67.8163	20.8458	-11.7212	50.9476	28.3488	30.7084	-21.9879	1.62899	13.841	46.9876	-59.1572	-23.6032	-16.8022	-6.65727	-73.9549	-27.4773	-50.105	-9.61846	-3.54829	62.6524	11.4049	-50.2063	7.12331	-185.47	-2.93034	-8.69432	-11.9501	-174.009	0.747754	53.2836	62.0894
608	-72.8767	2.4311	-269.063	11.3061	-48.8239	-375.304	51.3357	-71.2059	0.329517	12.6394	8.05855	81.2878	56.1867	46.0394	46.5847	-13.9069	15.98	-9.63989	54.4529	22.3973	-9.53518	37.6133	19.841	54.9077	-35.6528	11.5164	42.9105	41.2272	-46.6971	-3.07699	-11.8069	13.3302	-63.9702	-48.2879	-62.9334	-14.8137	40.2707	66.7658	18.3842	-48.0483	-4.33932	-192.099	-16.0074	1.11627	-20.1311	-169.619	2.05116	43.5361	73.4987
612	-70.5441	-1.97812	-255.531	-5.70917	-29.305	-403.706	46.0913	-65.7928	10.0705	-1.38959	-3.89627	76.5888	43.753	34.6827	35.6942	-12.243	37.4156	-13.6831	61.2748	-0.811394	-9.12584	20.0281	16.903	58.9853	-22.1442	20.9812	35.4051	55.8381	-50.3135	-6.29092	-13.9526	11.5778	-73.3854	-70.8458	-62.9008	-2.26418	19.0979	71.2106	49.0094	-52.3108	-1.04299	-199.278	-15.7838	-7.00514	0.161639	-166.36	14.7508	70.0591	65.3874
616	-75.6434	-13.33	-261.641	3.0648	-24.8835	-431.418	46.6867	-72.4833	11.0679	-31.3357	-11.8619	77.3758	20.2254	54.683	32.5855	-17.3803	29.5083	-16.338	88.8619	1.47106	9.6597	-13.0375	18.9994	27.8517	-3.04768	64.4364	23.7412	53.822	-55.8655	4.39653	-16.3697	-6.50207	-69.1353	-58.9693	-72.5362	-10.2905	1.44942	94.3101	56.613	-57.1753	4.25886	-215.033	-7.42833	7.74429	-17.889	-184.744	8.60876	55.0338	61.2956
620	-75.9603	-12.8429	-261.167	15.7281	-26.9367	-593.979	7.88001	-88.1953	-6.82425	-44.8152	7.6413	78.1268	36.4456	44.609	22.6166	-20.034	22.6706	11.2176	70.5798	-11.9246	7.34068	-4.22774	19.4329	10.8585	-4.80795	58.484	33.4493	37.5691	-44.2255	14.0542	-17.8162	-20.2792	-63.5615	-54.5472	-83.6654	-9.75346	-0.316245	116.785	22.3965	-45.1573	20.7474	-171.494	-2.34064	16.5844	-13.173	-150.783	-0.49869	11.7152	56.7655
624	-81.3175	-15.658	-261.999	10.772	8.33185	-594.105	6.39474	-72.0183	0.553553	-18.3256	-23.8066	68.8214	29.309	38.7214	46.1001	-15.425	15.1401	23.294	98.0481	-1.28282	-12.6758	-9.97504	44.0444	12.7658	-21.5241	45.7368	43.8893	29.2063	0.89821	27.9766	-10.185	5.44191	-57.1609	-27.058	-78.7984	2.06422	-6.17185	107.547	50.2294	-81.5919	54.0523	-154.139	5.52222	14.5167	-1.74091	-154.413	4.39176	14.7141	58.0994
628	-55.3802	-12.5472	-241.555	19.4807	21.5757	-598.067	8.54418	-74.3759	-10.8576	15.3965	-10.3177	70.5949	46.9368	51.504	75.5448	-24.0959	66.6043	0.979421	97.7661	-9.18408	-11.4194	-3.51417	22.2026	21.043	-33.5698	59.7697	44.6887	15.7871	-11.5649	15.4007	1.81596	17.5377	-67.7315	-19.9872	-71.1512	7.4933	-6.76661	77.6503	31.3279	-53.0252	37.9746	-138.035	17.1658	8.91416	2.90207	-175.28	0.594319	12.8897	81.985
632	-7.57575	-0.391261	-245.914	-3.17048	10.3657	-636.377	14.1634	-85.8098	11.7131	19.1453	8.88752	62.2958	50.1324	40.8245	117.655	-38.0056	62.6772	5.4911	82.3814	2.37403	-22.7454	-1.46127	35.0463	24.8174	-30.356	53.2739	57.5595	-7.84032	2.07324	25.0693	-1.58701	15.3529	-70.0065	-1.58219	-69.8489	-5.43719	-5.94235	64.4336	45.9949	-61.3325	48.7674	-105.894	-4.36927	-3.23606	-6.40849	-152.097	10.0017	16.895	63.7156
636	0.910985	-13.6753	-270.645	13.3399	7.36903	-624.432	3.02803	-65.1339	10.0067	6.8309	-17.8118	73.1594	39.4225	47.936	104.035	-15.334	38.6287	-1.32694	59.6181	11.9454	-24.9815	-7.74485	28.3313	55.8918	-2.34439	53.2551	64.3296	-1.67164	1.417	8.08916	-10.8868	35.2224	-60.5484	-21.6995	-83.7438	-6.40873	1.20795	62.5373	49.9545	-75.4429	50.0276	-89.3539	14.3806	-8.32873	-61.1635	-162.746	10.2237	23.0564	66.082
640	-3.73584	-20.7733	-287.855	18.0582	11.0299	-618.75	6.11758	-29.6279	6.72654	10.0941	-55.8307	77.678	67.7969	37.0895	92.0959	-2.64217	44.4784	0.0656248	47.6722	6.06284	-31.5962	-4.04862	29.3165	37.4944	-21.834	53.5472	64.3062	11.9824	6.11251	11.717	-10.3075	46.8691	-57.3132	-36.6245	-74.3032	-7.67623	3.76547	79.4897	60.8409	-58.2356	35.4431	-80.0099	1.76078	2.19729	-58.1399	-159.626	-1.0937	91.0572	68.1965
644	-0.573403	-23.1368	-286.87	22.8742	25.4316	-624.36	-5.07445	-14.3037	5.86356	11.22	-49.2791	78.6067	57.6853	33.5828	116.454	-7.33837	17.5041	-11.3391	69.5077	6.74139	-35.2521	-18.2228	36.8849	18.7298	-17.5274	73.9762	76.2413	30.4687	-9.55019	1.62005	-8.56799	63.8984	-62.8953	-44.0304	-84.4316	-4.25799	1.75965	60.8424	55.0689	-58.3114	14.5503	-104.039	-12.8477	-1.34468	-48.1259	-159.015	9.62483	110.903	103.605
648	-3.67644	-55.5863	-259.929	14.5473	12.3043	-610.917	-1.75383	-31.4987	-6.85422	19.1016	-26.5547	69.025	49.1723	35.9831	109.929	-20.0544	10.0685	-7.30532	79.4614	3.8526	-18.9282	-1.59954	1.53644	75.6247	-8.18862	58.471	85.7173	27.4376	2.75468	-3.93456	-23.1149	106.177	-64.0919	-50.4126	-115.192	7.6128	-2.43255	63.7155	79.2718	-30.8376	5.81171	-106.091	7.15644	1.62838	-56.8971	-176.299	-3.1618	80.8807	117.326
652	-8.7201	-36.4582	-226.926	10.3192	13.038	-601.807	7.94419	-73.6718	6.30382	21.0169	-27.7628	80.3981	80.0654	34.1762	60.8256	-28.6577	21.7116	-6.6848	81.1255	1.26298	17.988	-0.121902	-13.7575	53.8875	-24.3936	15.1504	78.4847	1.28059	0.797992	40.188	-4.42596	100.641	-77.1384	-67.7234	-123.062	-13.2963	-5.11276	54.7822	69.7043	-25.8009	8.46721	-124.963	3.52301	17.0914	-23.5352	-182.93	6.46486	55.2009	111.38
656	-11.0976	-2.94311	-187.343	20.0227	17.9055	-579.841	5.34863	-86.3672	9.71032	36.4468	-3.99901	91.5784	101.981	47.0776	33.4469	-30.8746	36.1699	-4.15112	84.6133	2.99172	4.82228	5.33947	-28.5345	-4.25937	-19.8572	-13.9837	57.2755	19.1574	-3.36154	39.6307	-13.6164	52.239	-78.0686	-61.0225	-146.91	3.70969	3.49513	60.276	67.421	-51.0628	11.8501	-126.003	8.7335	23.0092	11.7095	-213.024	-3.20792	47.4599	116.883
660	-1.7232	-4.56167	-201.867	23.5594	12.3864	-567.796	-9.07537	-75.4447	12.0751	26.8373	-5.37177	76.6065	87.6676	60.1248	0.180883	-25.0992	13.4186	1.76518	70.3485	-3.22272	-12.6986	-17.3468	-19.4363	0.884115	-29.242	-13.7019	49.1429	21.7887	-8.01659	-2.04988	-10.6189	25.1481	-75.1692	-53.4742	-139.777	-3.09079	0.241295	53.6948	99.0909	-34.7113	13.9142	-93.2762	4.99918	15.0736	8.34952	-200.2	12.741	78.4181	127.027
664	-5.18614	-12.8012	-197.826	1.01212	25.7874	-535.677	4.74286	-42.4719	27.6964	22.4085	5.7948	65.0242	108.708	50.9275	16.3232	-30.8048	13.0834	-5.56464	87.4334	-3.09109	-8.47554	-8.58924	-38.055	23.7582	-33.3089	-18.3651	31.9035	20.4865	2.06889	1.90674	-18.6573	23.9918	-74.1889	-26.1117	-121.251	12.8942	-0.799373	21.5838	91.2401	-39.1997	11.2773	-91.6858	2.98604	10.7469	-7.87216	-186.192	-8.38123	91.6617	130.156
668	-3.65778	-17.5404	-193.799	-6.46887	23.8442	-518.822	-20.1516	-24.3111	14.3042	22.0678	-8.86489	70.2252	120.627	55.026	2.48034	-23.5737	16.7408	7.23732	105.836	8.84121	-14.2005	-0.861253	-23.9506	20.9281	-15.7501	-10.2039	35.3678	40.0177	4.20909	60.2071	-15.441	43.523	-64.5384	-19.0947	-134.398	5.14135	-6.96432	9.21635	76.9978	-45.6986	1.16389	-91.3252	-9.74226	-9.34042	-16.0934	-170.555	-21.2703	112.809	135.944
672	-5.87854	-8.44112	-207.761	20.415	11.557	-504.101	-11.9773	-12.7822	6.14679	28.2012	-11.8311	81.5548	95.0438	56.4983	25.1634	-27.3283	44.8445	0.965221	93.0376	23.4521	-25.706	-8.29463	5.76099	25.827	-15.8014	-0.31192	62.092	49.2687	8.29619	70.1449	-14.2401	52.0742	-76.5899	-4.15467	-125.319	-2.74835	-13.2069	-4.60307	70.4939	-68.8003	-17.1402	-93.7588	-4.74846	-18.3768	-3.69299	-210.661	-8.38719	95.5471	127.751
676	-22.5006	-4.31121	-188.862	1.52825	3.9294	-535.54	-19.8856	-15.3825	-8.67884	25.0213	-25.6235	77.599	77.0973	47.9618	-4.82722	-23.7897	22.7841	-5.89393	103.991	50.9958	-4.85798	37.254	-5.50784	19.1519	-36.2131	2.16764	63.5906	59.6323	-6.69397	92.7893	-1.64172	57.2311	-86.7447	-7.54404	-148.266	5.64159	-12.1357	1.27506	57.9882	-54.8899	-10.3772	-70.8336	2.55658	16.0981	-4.89423	-216.371	3.11512	131.731	128.139
680	-9.19054	0.284489	-193.467	6.5351	10.809	-537.463	-11.8898	-14.7022	-7.75376	15.7768	-34.4981	82.5565	110.373	24.92	11.8896	-2.17839	14.8118	4.79801	65.6743	57.7729	-4.01906	24.2288	-27.3818	0.0595956	-33.637	-5.35803	73.0571	55.2427	0.595029	200.009	0.347378	54.3131	-67.786	-21.862	-150.986	-17.3091	-8.38159	19.4383	33.8221	-64.3792	-10.1039	-93.5499	13.3294	12.7508	-15.5518	-177.538	3.45988	129.218	132.939
684	-11.6395	0.838278	-203.329	-1.4028	24.0848	-565.626	3.77736	-15.6347	4.41791	21.2102	-14.3911	75.8936	154.099	-6.69365	-9.62131	29.6338	17.6993	-8.387	42.6275	70.5907	7.27163	-5.78228	-25.1232	-35.7588	-16.8464	-6.00326	82.6779	64.4482	-7.02079	241.568	-10.2424	66.7213	-78.1369	-32.526	-128.821	-7.70977	-3.55759	23.4421	28.9969	-61.4583	-2.67656	-103.848	-2.63129	28.8186	16.3427	-199.718	1.94872	116.09	127.124
688	-15.927	5.78369	-191.076	6.43465	9.63076	-557.758	2.97099	-24.6762	9.57888	16.7317	0.0294999	69.6101	152.187	-20.587	-11.734	42.8913	29.6442	-20.5073	39.5058	62.5145	1.10109	-7.91364	8.77885	-45.6503	-13.9616	-5.27189	71.4611	58.2424	1.99591	219.843	-13.3058	78.5923	-59.8967	-6.66779	-111.271	9.99383	1.37866	6.65689	56.3767	-76.2195	-4.59233	-103.027	-21.2283	23.3112	4.55671	-173.161	10.3196	113.934	131.416
692	-12.6673	-11.4675	-197.418	13.6998	7.36613	-565.641	4.18104	-26.2258	17.5442	14.6	-10.762	59.7464	147.911	6.11264	-6.94067	29.2532	31.659	-16.6218	18.4641	63.18	1.20615	0.239295	18.2992	-51.6805	-16.6591	13.7093	37.2297	68.1063	2.84937	249.002	-5.76128	71.0109	-50.2808	14.2365	-75.8629	47.3005	42.3587	-9.35884	46.3909	-54.1844	-5.72488	-100.569	-3.72872	8.89096	-11.7953	-159.476	15.0157	116.658	118.55
696	-17.6986	-3.30616	-202.199	21.8906	9.82536	-566.615	-7.09988	-23.075	16.9916	8.07426	-28.7952	83.2823	122.841	8.8784	2.64432	33.0926	20.6508	-19.6903	0.177521	40.6606	21.6852	-14.8586	24.6891	-38.062	-6.70237	2.65112	40.5515	48.6874	8.38243	236.648	-3.33117	72.3201	-46.9026	25.8399	-71.1629	1.08848	76.6676	-14.6467	59.6863	-64.4601	-2.73115	-82.1757	-19.9428	22.2895	-48.8485	-177.005	6.90888	106.771	124.878
700	-10.9156	-0.264967	-193.284	27.6205	18.6437	-607.608	-15.7735	-38.6108	3.31209	4.00643	-21.4142	61.3886	96.6728	-2.12758	39.3291	38.1611	26.3996	7.73284	36.4192	29.6596	30.8156	-9.81797	25.9246	-38.0589	-36.646	9.09024	29.6625	26.3621	-3.25562	219.995	0.194833	83.7372	-52.1259	-13.6859	-74.6772	1.31665	67.0094	-1.08348	63.5363	-59.087	-4.59727	-78.4011	-9.89656	10.2811	-53.8463	-217.892	7.03702	109.109	133.023
704	-13.8242	-11.9957	-205.321	29.9079	4.4256	-626.063	-4.48423	-80.3947	3.07292	14.0883	-10.5129	77.1994	63.9549	-11.2545	56.2331	46.7682	21.371	-0.441892	92.6433	1.63498	-10.5169	-15.704	26.0578	-21.9805	-40.5045	22.474	33.1553	14.7654	-0.370872	219.516	-3.08767	114.051	-66.3083	-45.821	-69.1258	8.97349	70.2029	-3.28869	74.6938	-7.09077	-8.22519	-80.5203	1.8492	13.4002	-46.5212	-219.136	1.13963	89.5806	140.619
708	-13.7592	-13.8836	-248.972	15.7474	4.80851	-643.781	-15.2539	-86.7312	10.3342	13.7943	-13.1794	92.829	32.2951	-19.2049	80.9911	49.77	-3.04965	-11.0599	103.661	-2.48316	-12.5799	-11.0828	31.1896	-5.43588	-9.4536	61.9994	56.7748	21.4468	-3.15327	199.335	-15.0923	85.9242	-66.824	-40.4257	-116.019	-21.8888	55.9684	-1.36908	82.1254	12.3665	-9.36103	-59.0064	5.58168	17.2635	-32.1409	-219.236	-1.64538	73.6332	142.009
712	4.32956	6.04602	-270.248	25.5014	13.5276	-653.696	-11.9007	-75.5015	26.6102	20.705	-18.8584	94.4034	-8.29855	-18.3788	74.6985	39.2919	40.121	1.82693	103.315	8.30942	5.3569	-6.67599	-12.8639	7.05252	-27.7299	57.8621	86.7602	11.3517	5.26159	187.808	-13.556	66.0723	-53.4659	-3.96063	-123.311	-5.05152	52.8576	-15.6002	88.3269	27.1477	-7.95159	-50.679	-5.42149	16.2031	-25.5082	-228.196	1.01334	49.5922	123.355
716	-1.85329	-2.42874	-262.331	20.323	26.2423	-662.252	-12.769	-93.0487	7.56018	3.10676	-7.53158	94.6185	-28.8404	-17.4285	65.2285	37.9994	27.5405	13.1676	88.0157	10.7072	2.89509	3.43727	-9.42457	6.63709	-43.605	73.1207	76.3833	17.083	8.81265	179.453	-23.0846	54.2347	-57.3054	-16.9745	-121.889	-7.51063	79.3719	-8.7407	101.969	11.6003	2.77161	-42.3452	-8.05235	24.687	-25.9316	-219.244	9.17124	44.115	117.087
720	-5.91127	-4.96822	-258.313	22.3737	11.4184	-627.546	-9.69311	-90.3876	1.14101	-8.18312	2.21415	87.5975	-33.5525	-9.70535	78.172	49.0484	27.0765	11.6281	76.2643	22.0376	-14.9553	-25.9083	-8.77853	12.5454	-37.534	56.5921	70.5275	17.8622	2.53278	217.978	-16.8384	37.4714	-47.1453	-5.5684	-129.699	-0.578053	70.0887	-17.5395	105.042	-67.5278	-1.20221	-19.2622	5.85372	20.0093	-3.01737	-225.113	-1.01169	19.7347	105.024
724	-15.3002	-15.5914	-258.307	21.053	14.4115	-617.762	4.37666	-76.0414	-7.6236	-38.6397	-26.9156	84.0381	-61.6656	7.0529	72.0238	49.2025	29.6161	6.37156	77.6399	29.4789	-0.123137	-26.8635	-13.9596	17.3393	-33.5707	41.4464	91.3188	10.6853	-1.23532	227.673	-17.2494	10.8037	-11.165	-6.77476	-127.218	0.197585	73.1113	0.0128081	90.8013	-67.4931	8.05795	-45.2456	10.9315	0.360972	1.16647	-279.553	10.1356	27.1898	96.6777
728	-12.6649	4.67968	-249.27	8.31276	-0.514182	-609.17	-13.7946	-86.575	-14.9496	-26.7155	-23.3163	90.8007	-93.1749	32.1903	52.6534	50.7253	35.3541	0.838566	69.6665	31.3474	-4.30542	-29.4922	1.37371	40.1856	-16.7432	51.064	84.8063	13.0042	-15.2164	171.518	-25.1048	6.8551	-1.26976	-33.6995	-121.848	-6.7393	86.2008	7.4215	89.2233	-114.677	10.8362	-13.8613	-6.0986	-0.742888	-10.9804	-270.548	11.1932	33.6003	120.051
732	-6.02429	-2.90616	-254.574	7.62912	-21.3003	-586.733	1.40346	-70.6381	-2.78159	-23.2897	-22.7179	79.5837	-136.84	43.1398	13.9247	61.0659	42.1187	-28.806	81.0919	5.47209	-17.6914	-23.9464	-16.1171	55.8164	-1.49048	47.5143	100.585	13.5984	-14.5679	131.626	-26.1556	-3.05694	-3.96945	4.85735	-137.032	-1.42307	104.76	-10.2399	100.178	-64.2174	0.263632	15.9187	-13.2708	3.18149	-27.5582	-236.145	7.97012	44.9652	154.514
736	-12.6152	-7.23552	-248.294	5.56805	-41.822	-601.403	22.4201	-100.047	3.41451	-30.6059	-9.47422	82.1869	-142.096	51.2352	-3.27485	45.6927	40.4301	-48.3717	79.3439	3.19543	-48.7584	-13.8293	-2.37749	53.9225	-5.75087	52.9772	104.157	27.3571	-4.24677	150.708	-14.1441	6.13277	5.56367	4.49998	-123.526	-7.72725	142.475	10.0064	94.2614	-39.1147	2.87797	11.3694	-14.8724	8.62866	-35.8529	-218.969	5.42239	48.2817	163.848
740	-5.10904	-58.1841	-246.003	29.3196	-45.7185	-603.246	39.0124	-82.7226	-12.7159	-53.2002	-10.895	95.0356	-143.295	56.9715	-15.843	28.5117	15.0001	-52.8426	66.1058	16.1891	-83.8609	-2.86297	14.6871	38.1306	-12.6131	50.6827	88.7741	30.0352	2.67927	169.568	-6.25139	0.862675	-2.16564	1.58659	-126.152	-0.855169	145.234	15.4719	104.64	-70.8429	0.507893	5.15031	8.91211	5.25112	-49.7304	-232.568	7.24971	50.5039	170.134
744	-11.7329	-54.0048	-254.641	10.9657	-18.674	-565.683	44.7544	-84.8451	-15.7124	-37.4055	-3.60739	79.0556	-142.205	28.5861	-40.1947	37.9173	21.1845	-54.9768	55.2768	-6.95584	-88.4812	-18.0163	-1.70696	8.13916	-13.5738	62.7822	79.7301	40.9094	-8.07238	168.211	-20.2811	2.53181	-0.0316357	-12.908	-131.804	-10.1915	163.389	4.30259	107.888	-79.809	-5.8049	9.28786	-7.29778	1.5136	-27.6218	-252.006	2.61142	52.4688	187.759
748	-8.58756	-51.6217	-250.414	7.24753	23.6224	-566.423	61.1503	-84.9247	-8.01797	-33.7797	-2.16401	79.1246	-115.17	29.4944	-41.1925	49.8296	13.3478	-54.1925	28.2131	-2.74617	-82.707	-6.76157	-4.91774	6.98658	-19.0731	60.8224	91.8769	37.6687	-10.6172	173.428	-17.8553	-2.68156	2.85866	-11.838	-141.625	-13.6193	172.756	-0.28055	71.2449	-38.7714	-16.4882	-0.593955	-10.4467	1.09537	-7.65826	-239.347	8.43473	57.6332	180.952
752	-4.18137	-64.5244	-258.611	6.64058	20.9439	-563.796	74.9275	-74.7772	8.34222	-30.6856	-3.81675	74.1492	-87.0359	32.8398	-37.457	41.0625	30.969	-69.7279	10.401	1.08688	-48.4593	10.5943	8.96849	5.36332	-14.453	42.6516	78.1565	24.6251	-8.05353	175.685	-12.3182	5.21191	10.9243	27.2415	-147.838	5.93311	180.483	14.8717	43.0864	-26.8806	50.8069	0.168584	0.678266	13.9307	-8.55501	-216.684	-4.0172	55.7985	184.142
756	-13.9612	-69.2212	-254.946	16.0543	14.1649	-553.23	33.0339	-71.9329	-3.79187	-22.3103	15.9944	97.4942	-122.338	40.7899	-36.1709	41.8226	32.2233	-56.68	16.1314	12.3448	-17.6874	0.843692	9.98641	-1.24457	5.57521	52.8695	43.0398	11.3501	3.1504	169.947	0.556879	13.6711	-0.765161	-3.89053	-127.955	4.86451	178.214	20.215	25.0998	-32.7801	50.1135	-4.95618	-0.0492855	-6.51895	-3.75437	-204.725	5.44407	41.5725	215.397
760	-6.75574	-70.8198	-252.18	12.7602	5.77669	-537.195	19.6388	-71.895	3.5882	-26.295	-11.6518	115.215	-120.797	35.3113	-48.9926	59.7728	14.0053	-45.4712	28.0064	3.75028	0.567665	4.25714	9.71689	7.22979	-15.168	62.3238	22.7726	34.6972	1.52363	167.207	-6.01806	15.7713	-0.990402	8.09445	-134.583	-5.07077	169.875	22.7548	21.8201	-42.2238	59.0862	-17.776	-5.53451	13.7239	-4.76255	-216.744	-6.99546	59.7287	211.002
764	-28.2118	-58.1776	-239.584	2.1636	8.60397	-537.808	44.4249	-66.3906	-7.50959	-16.8404	-15.5215	90.9716	-115.489	32.9894	-34.178	50.8155	34.0563	-65.9029	40.4152	-12.1271	-18.3654	-8.07599	-12.1584	40.2363	-25.2654	59.3969	26.0125	25.7525	-1.8372	203.659	8.91681	7.05484	2.49651	12.3867	-148.908	31.4281	190.064	10.2079	43.6579	-29.8461	57.7436	-18.2161	-6.70671	13.3114	-10.0285	-202.417	-4.90828	30.1174	261.715
768	-68.6575	-55.166	-253.759	25.8009	12.1574	-550.076	45.6306	-83.2004	25.6847	-4.89775	-16.1679	82.8072	-118.52	37.4988	-30.4902	62.8754	39.84	-66.5848	31.4835	-11.0504	-16.08	-19.2264	-38.6439	22.4303	-36.8148	70.7906	66.2733	10.3957	-1.26216	204.398	-17.6935	30.9141	16.702	-12.0717	-123.726	61.8969	191.1	17.2585	63.8073	-26.8806	46.2253	-12.1265	-11.641	13.1863	2.67721	-201.919	-7.50192	25.8758	282.201
772	-63.2167	-77.7762	-279.443	18.857	10.9829	-560.117	53.9427	-91.1139	-4.78762	-18.4452	-9.83144	82.8381	-104.985	45.0894	-1.44094	53.3421	49.4001	-50.7658	31.269	-4.81956	-9.6403	-9.45686	-34.303	16.2466	-40.3056	56.575	50.3204	37.0867	-6.23032	202.47	-13.9226	-0.976377	27.9997	-18.3728	-82.8936	67.864	172.135	53.0229	49.1327	-45.5738	60.707	-5.94507	-5.97854	7.47701	-19.2719	-219.31	-0.99427	32.2265	291.525
776	-62.7118	-67.8757	-265.238	25.0712	17.9223	-590.644	44.3642	-68.4185	7.87958	-36.285	-4.48921	77.069	-128.627	45.9029	26.4994	46.7809	17.1647	-62.6198	36.2879	-3.2584	12.7161	-9.02093	-38.3733	25.4939	-17.6837	54.2955	42.2697	28.0139	4.41785	203.35	8.63266	13.7906	-1.37157	-40.5156	-75.6488	59.7516	157.513	57.9732	36.4633	-61.2249	54.3927	-25.779	7.1786	0.354128	-31.3675	-208.675	-2.25232	6.9283	292.182
780	-60.9964	-64.9819	-263.223	8.1622	14.6468	-576.738	36.8953	-84.7418	30.7568	-14.8833	-12.446	71.3886	-130.508	38.8782	61.4503	49.0386	27.9028	-67.8152	42.0787	18.6765	26.6224	-13.3777	-43.2124	19.6107	-17.314	53.246	76.0909	21.1583	-4.50479	188.864	-11.7905	22.8191	-38.9098	-70.512	-82.7883	77.9177	159.303	63.3218	12.316	-50.8694	57.8875	-23.4445	4.25438	8.39137	-43.0087	-211.005	0.43467	16.5139	312.697
784	-70.2282	-68.2501	-261.321	26.2381	14.6715	-563.913	16.8697	-73.2931	5.59175	10.1597	-10.414	75.3944	-109.507	34.8254	72.8331	48.584	12.9917	-64.7835	74.396	7.36212	4.59539	-0.00265995	-27.8547	1.40241	-8.67839	62.4612	72.9552	10.1268	-11.78	194.873	-3.31587	15.4821	-51.9119	-54.5901	-72.5883	75.5627	171.377	74.6772	39.052	-27.1895	39.33	-6.68192	21.3358	5.95245	-30.2835	-197.228	7.82578	22.6556	300.453
788	-73.0319	-51.8942	-239.689	9.289	6.43039	-573.48	6.14188	-86.6896	11.6401	23.1564	-6.78558	73.4643	-117.042	26.1849	75.4668	54.1852	20.0001	-60.098	79.2086	13.4225	-13.1985	-10.5313	-4.41541	5.77487	-10.6084	45.0617	76.0884	11.9847	-47.7003	218.792	-18.0266	8.20097	-53.4637	-25.7338	-73.8157	59.6285	187	69.8596	50.8203	-13.8827	9.39824	9.66852	-5.13368	-0.428703	-6.70925	-207.855	4.72872	55.1238	291.419
792	-60.0057	-52.3055	-197.539	3.12484	16.6151	-591.206	-5.79294	-69.5003	-7.60075	18.3721	-8.24978	73.9343	-109.082	29.2106	53.3039	44.6685	27.9194	-57.9473	45.5241	2.50291	-19.6113	-5.83725	19.3505	31.6728	-21.4574	57.1092	72.7194	38.1703	-28.624	232.448	-18.5448	1.19248	-69.926	-7.42431	-75.7404	65.0616	192.435	46.4693	78.3904	8.1432	-3.58498	21.9321	-14.7505	3.71533	-6.03377	-205.104	9.32832	58.2153	279.583
796	-62.391	-45.8384	-223.341	9.92707	11.1716	-596.351	11.3403	-79.2388	3.22879	14.7251	-12.112	65.9485	-109.184	40.9587	46.7895	16.1191	15.2045	-54.1581	58.913	9.48025	-38.522	-20.5316	18.4559	15.434	-24.6764	39.3405	68.8194	41.494	-56.321	237.06	-3.59867	-3.73319	-84.5394	-8.99627	-80.1763	75.9924	193.24	56.423	68.0008	-9.60223	-3.02617	18.7811	-2.14912	16.5449	6.34821	-194.905	11.76	64.7406	290.71
800	-73.1993	-49.9749	-243.588	0.729963	11.4672	-570.653	4.40476	-86.4022	-14.5847	20.5928	5.29015	70.7529	-120.854	29.8289	25.5609	34.8901	8.70214	-40.4042	59.9113	-4.32716	-28.8517	-4.67488	1.57308	20.1758	-24.362	56.451	31.9865	8.72183	-64.866	240.199	5.31607	1.29881	-60.2884	11.7794	-79.9945	61.8641	205.937	72.1061	95.4821	24.1299	7.96804	23.1163	6.54278	11.3741	-6.14116	-227.996	15.5763	48.7781	311.35
804	-81.3467	-51.7167	-275.707	0.84242	5.67027	-574.505	2.9719	-74.5675	-16.1954	21.6916	4.54595	80.6415	-141.601	12.0119	31.1115	36.3812	14.3447	-56.7178	66.1013	8.13905	-37.0891	8.32388	0.958125	40.5878	-11.709	69.3009	41.3784	-3.55312	-63.5264	222.083	7.07178	16.9329	-72.3013	20.9811	-82.5555	85.82	200.171	80.2849	72.168	-21.6807	5.98977	2.49015	-5.34711	21.2083	-8.64069	-234.871	21.3225	62.9329	292.121
808	-44.299	-64.1484	-295.149	-3.26879	-22.0057	-606.909	-7.13424	-80.8162	-5.07611	19.9356	15.5106	93.4169	-136.954	-4.58359	57.0245	43.2146	2.88517	-58.6884	40.499	7.45949	-29.6739	1.6213	12.5263	32.5182	-11.0001	26.8896	43.203	10.0714	-60.4146	218.915	-2.17239	44.5721	-83.4176	16.1834	-79.2849	118.454	174.551	89.3501	47.835	-29.1612	7.02682	-32.1735	1.75635	4.3498	-11.7792	-220.087	-5.05198	46.5027	297.388
812	-56.9762	-59.1482	-277.376	13.5211	-3.04117	-610.776	-24.4434	-73.2724	1.81805	29.1748	24.2752	85.6202	-113.308	-8.84641	30.7878	39.8729	18.0753	-49.6084	49.0247	3.98389	-21.9549	-15.6044	23.1955	18.4811	-21.8989	-16.2816	36.2946	35.575	-41.2195	204.477	-3.49478	59.4416	-71.0493	-6.13929	-84.5341	115.459	183.34	83.5703	45.7679	11.8272	-2.8451	-18.9264	7.90192	-12.8759	-5.34418	-213.808	7.78519	3.23732	332.878
816	-50.1707	-62.2642	-255.835	16.6998	13.1763	-596.239	-10.705	-70.0186	-8.13171	18.7705	-10.1097	69.2196	-134.513	-10.7836	36.2123	50.0924	24.6959	-49.3531	71.3347	-2.07288	-17.8326	-17.8235	1.82816	-8.07184	-15.7212	7.8822	32.1628	52.9198	-13.5947	191.773	-2.19646	62.7291	-60.858	-8.7191	-84.6127	124.407	171.081	67.457	26.8461	5.91489	-1.97582	-9.34693	4.04713	-0.120254	-23.9983	-210.946	-1.63461	15.6157	355.875
820	-68.372	-64.0475	-260.579	23.1775	19.7791	-606.801	-12.9731	-38.9379	-5.94965	21.5983	8.82414	73.1666	-140.347	8.66918	41.7805	57.4115	34.1557	-45.9993	71.4783	7.14552	-23.8255	-7.81156	12.3331	29.2364	-8.55026	9.9555	53.5915	43.8274	-7.71395	174.627	-6.26668	67.2113	-61.0802	3.5628	-77.621	114.773	151.858	41.6481	22.2549	-16.3066	4.54347	-12.9305	0.81705	-0.231906	-19.5082	-220.766	0.312663	39.6691	347.567
824	-77.3204	-56.6866	-262.028	51.8112	18.712	-613.096	9.08397	-49.0679	2.80842	17.6853	-15.4062	87.9653	-146.83	10.1154	26.4833	42.2718	23.9734	-44.2964	95.9116	11.8949	-22.138	-12.6707	-5.06564	26.456	-18.6461	-13.0554	61.0083	50.7502	-0.276595	160.275	-4.66235	67.0336	-57.9101	13.0813	-54.6355	123.392	163.081	44.2356	0.722003	1.23412	2.50635	-11.5681	6.04154	3.52696	-9.4787	-218.505	-3.53025	37.0964	368.093
828	-75.1706	-63.2519	-264.622	45.0738	23.5882	-597.096	51.7534	-34.0657	1.72496	7.62621	-4.11068	77.6128	-133.547	-13.6973	-3.83533	45.4624	8.16547	-46.9706	89.9082	10.6546	-15.8645	-1.07663	-23.4517	6.02232	-39.2882	-11.1036	80.8122	34.0008	-10.8078	218.162	-9.93966	68.8677	-62.6966	4.71051	-77.5552	120.505	169.21	18.575	-3.30147	-15.5805	-4.86583	-3.252	2.78461	-1.12415	-18.4532	-227.037	5.29986	48.0676	381.672
832	-74.8603	-62.6734	-256.884	4.92614	10.282	-589.152	46.2097	-46.0104	-3.2423	17.7748	-12.3104	63.2554	-148.884	15.3423	-13.9005	57.6308	-10.1312	-42.5818	96.8509	8.23921	-16.9357	-7.82813	-21.5647	17.1502	-36.477	-1.6696	59.9083	-0.151825	2.6524	245.222	8.48102	34.7069	-47.4711	2.90944	-67.035	130.126	149.416	48.5549	8.80621	-35.0871	-2.24421	24.0163	-3.80965	9.66204	-24.4698	-226.804	-1.04288	56.6488	358.724
836	-77.3377	-68.1386	-241.364	-12.8195	2.0164	-588.015	43.6152	-25.534	-17.6185	16.2134	-7.52484	69.8053	-147.28	-10.6261	-1.21474	49.5582	20.0871	-33.1784	133.803	14.6454	-35.6715	-30.324	-3.757	33.9571	-42.5887	-5.09766	16.8349	14.2918	10.0398	236.116	-13.9156	53.6962	-74.778	2.91981	-72.2829	136.05	164.356	59.5765	1.9991	-29.2069	9.51188	31.1726	-7.54137	8.70135	0.808059	-232.252	-1.30637	23.7911	356.625
840	-77.4244	-69.0987	-247.255	-4.7709	12.0865	-594.487	49.9871	-16.175	-12.8536	29.1956	-15.0367	32.3034	-126.887	-7.44817	7.00879	33.8242	27.4573	-50.6084	108.65	5.96966	-24.3494	-4.37604	-14.0125	36.0313	-45.7733	3.65517	11.5626	35.8203	1.31241	240.423	-40.8294	23.9654	-73.015	-23.4073	-83.1159	123.509	155.99	56.1928	-14.2275	-34.7705	8.84965	25.1192	-2.47311	26.9073	-3.66255	-217.51	3.6375	-11.3509	359.945
844	-62.4209	-66.6486	-242.42	-11.9479	18.7877	-571.615	45.8863	-15.2419	0.752634	23.0743	-1.92681	15.6001	-132.734	-6.12014	-0.578819	37.3845	46.5893	-44.2428	91.1992	5.74592	19.2416	-10.3726	-33.9832	35.5785	-32.7241	-2.48646	49.5938	39.0835	-1.09937	226.087	-43.9652	15.0512	-60.3652	-8.80781	-86.886	134.306	167.597	53.9339	-4.96067	-49.7018	-0.377325	14.5934	-5.62063	20.8769	-16.0111	-194.023	10.5991	-52.2684	363.995
848	-49.2762	-84.5876	-261.076	12.9912	20.295	-571.9	43.1251	-18.2715	-8.00901	28.1943	-15.8841	27.1602	-119.668	-14.3045	-19.5829	25.9581	39.3625	-54.7396	84.0982	3.65567	36.325	7.76161	-47.6326	48.0588	-41.9196	-15.0253	47.7701	53.8591	-4.40564	180.83	-58.5509	1.51798	-64.0466	-26.5999	-84.0906	122.435	179.224	48.827	-24.8436	-107.515	-1.09654	-2.65131	-1.28569	25.2233	-24.9175	-206.519	4.14	-43.685	366.275
852	-56.7899	-110.025	-264.809	3.78409	8.95477	-560.147	23.0046	-6.45573	-5.79653	19.7832	-17.0466	21.549	-125.998	-22.1229	-27.593	40.1676	30.329	-39.8137	94.7232	7.73532	16.494	10.2495	-37.1161	30.0368	-20.7787	-9.05152	72.6389	58.7025	0.0311843	171.143	-47.5932	-5.09531	-56.3622	-28.2232	-65.9536	111.19	180.747	69.3487	0.471529	-136.699	10.0813	-8.91804	-11.926	7.66366	-23.9264	-216.074	-4.09163	-50.6149	343.521
856	-57.3416	-111.656	-273.371	21.2731	14.3556	-564.312	62.107	-0.153367	6.09852	-23.5256	5.98924	23.4223	-112.565	-22.1512	-41.0141	57.3973	22.3188	-36.1649	86.6983	-3.08927	-14.3453	9.99381	-22.2124	25.9064	-26.4773	-15.0947	79.9972	50.4261	-24.135	180.773	-12.1735	-11.8914	-15.4815	-15.6672	-70.8253	82.2739	172.15	31.5783	-17.3305	-95.9165	18.0674	-14.4124	7.17519	18.1213	-14.1507	-204.047	2.17089	-52.0383	314.029
860	-59.31	-126.138	-256.027	24.2137	26.4065	-577.235	51.6328	-32.6028	-8.92561	-53.6988	1.25152	19.3005	-124.184	-6.29877	-49.1681	64.2034	-0.613449	-52.8043	42.7233	-6.69626	-17.4451	-9.80537	-11.7082	19.9587	-47.2769	-4.9632	100.684	39.4535	-11.0948	182.452	-5.94417	10.9674	0.403519	-31.5202	-70.9831	71.8075	145.222	65.3544	-13.0164	-113.475	12.4671	10.6892	-1.76318	1.54424	-49.9919	-207.853	3.35281	-37.4944	306.468
864	-70.62	-119.222	-253.678	1.11383	23.4471	-577.801	51.9385	-35.8865	-13.3339	-93.6542	24.2046	19.5137	-105.28	14.5912	-33.1303	62.9479	15.7996	-43.8728	26.4052	6.26516	-15.2088	-14.2729	-22.3677	-9.90793	-26.8438	3.94057	78.7885	40.9434	-4.96179	140.137	-4.84937	-3.34759	5.01342	-17.4561	-62.9503	56.945	127.316	79.9582	-1.80792	-132.769	-0.727583	3.02935	-4.69768	-7.7611	-68.1131	-214.935	14.5335	-30.6163	301.649
868	-76.4342	-106.754	-259.083	3.59499	16.9869	-563.166	44.5213	-15.1539	2.83897	-90.2781	-0.824146	20.9412	-89.1215	6.21391	-11.453	46.0857	20.4786	-46.1768	56.5738	6.99082	-19.0472	-8.52352	-22.4523	10.3204	-25.3682	24.3983	58.6415	8.4368	-4.99345	162.392	-12.4668	6.84605	4.39856	-9.22557	-71.434	110.576	137.366	83.057	-4.74022	-135.468	-11.2193	4.6439	0.19518	-15.5611	-80.0382	-213.92	3.96328	-1.47949	283.761
872	-63.0488	-106.298	-260.33	6.97377	13.9609	-577.106	53.6288	-13.7459	-9.52373	-69.1642	-0.878839	23.1124	-100.34	-19.0822	10.0141	55.2891	-7.5178	-45.5564	36.2547	10.5914	-46.8729	-7.81011	-6.12904	25.3575	-40.4259	54.8421	56.6122	6.16225	-13.283	154.78	-55.901	24.0968	24.4918	-11.19	-73.3622	120.474	117.766	86.7539	9.14605	-141.857	-0.469742	2.18429	7.07839	10.0556	-129.861	-212.615	14.87	15.6861	281.076
876	-63.8867	-114.853	-228.321	-11.3378	10.6044	-566.499	50.3919	-14.7621	-5.43812	-71.3777	5.45041	7.67251	-118.512	1.16471	3.5365	48.6612	-11.6654	-49.4427	32.8921	14.3012	-33.4044	-15.5073	16.7584	35.9346	-7.63528	48.6431	61.7832	9.77778	1.82248	171.826	-54.2417	21.7277	4.55243	-14.5762	-77.1104	109.657	151.094	67.5235	12.4145	-79.2329	-3.74652	-23.4547	-4.19537	10.6515	-127.584	-193.219	-2.60017	55.5344	288.66
880	-60.4591	-122.872	-192.369	-0.999331	19.3299	-570.992	45.2298	-16.222	-9.57606	-82.7182	14.2872	27.2765	-102.118	-1.26705	-24.1327	63.2515	-4.72633	-94.71	0.904582	5.66595	-22.8261	-10.6779	1.9867	41.6277	-3.68046	49.8034	60.7164	39.0318	5.32945	178.526	-64.6771	7.50534	4.49167	-5.06378	-62.0616	118.326	166.125	82.6988	-2.77608	-34.4231	-2.58032	-30.9224	-5.28634	24.5644	-91.578	-214.435	-13.6192	25.2142	297
884	-66.0001	-108.573	-205.471	-5.53589	20.5112	-562.487	59.0508	-20.9247	2.66857	-63.7022	13.4772	71.6201	-114.576	-9.09813	-58.2579	44.7293	11.7633	-106.667	10.6383	5.16461	-26.02	-0.791249	19.9832	15.4304	-17.065	50.5358	38.6324	44.1592	-2.84798	181.124	-27.5877	27.1521	23.7009	-29.8239	-62.735	106.714	203.433	64.9731	-13.0239	-12.4113	-7.89015	-25.0954	-8.40854	7.01802	-86.6765	-200.92	-1.82107	26.514	288.477
888	-51.3704	-77.3218	-194.584	5.44221	25.5	-588.293	53.6776	-19.9709	7.10306	-46.1341	4.46954	72.2924	-107.729	-0.864187	-25.5393	22.7829	28.7472	-115.778	14.4378	9.20039	-8.95524	-14.0697	14.1073	16.1414	-3.8028	50.3439	-27.8539	15.1453	5.8327	159.417	-15.969	55.9657	-5.74587	-35.9487	-59.155	129.03	228.082	47.1516	-42.0995	-9.41463	-11.6052	5.57751	-0.78576	7.54144	-64.7414	-223.305	2.66996	12.2576	291.247
892	-68.6639	-49.5081	-213.965	14.4008	14.696	-603.358	39.3354	-10.2617	-6.18927	-21.3534	-9.3549	55.041	-103.253	4.24169	25.6654	27.8525	22.97	-117.707	80.6081	4.46517	10.6715	-8.97444	14.2938	17.7779	0.149624	77.117	-40.4939	14.6441	8.84269	121.329	-9.94492	68.7333	0.138277	-58.564	-64.6979	132.262	242.452	63.7811	-24.2255	-5.218	0.906515	7.41722	-12.3656	5.14062	-79.8729	-223.469	-2.73503	0.52652	309.781
896	-69.2664	-61.3645	-219.022	5.03646	8.34931	-612.756	40.4158	-39.9506	0.986858	-18.6306	-7.06255	65.3181	-105.152	-16.1078	-8.82742	48.0427	7.01686	-133.315	103.727	20.5376	10.9389	-8.04738	24.3071	24.9086	-3.54375	70.603	-49.4969	39.3902	8.26296	82.4202	-1.27104	57.3695	10.8941	-60.3081	-74.2544	105.463	254.906	78.5599	-2.2039	0.592874	-0.253923	2.16925	-4.15081	18.7543	-66.4124	-220.779	-4.62531	5.97027	294.043
900	-88.9994	-29.8763	-243.509	11.7566	19.8648	-596.21	48.3347	-37.4693	-17.8427	-22.2196	-8.63297	63.7817	-98.0765	-0.236437	-26.4051	26.9395	-6.65925	-122.561	95.7539	12.6538	-21.6818	-5.00797	16.4512	19.6592	-11.579	58.6854	-37.5349	63.4661	5.4934	73.1719	-12.3825	83.5673	-2.51915	-60.8928	-72.6816	111.383	246.678	49.2436	7.79604	-8.52791	4.00608	-14.5917	-0.723391	3.33576	-66.5647	-224.421	8.49873	32.2192	279.523
904	-58.2726	-5.55607	-262.281	-0.202265	18.5953	-577.888	39.447	-73.1789	-8.28132	-30.7466	-14.6419	81.7721	-118.068	-12.6114	-17.3464	41.1134	1.68955	-116.358	81.8908	1.06306	-34.1537	-21.2206	1.79954	26.9111	-6.3587	54.6135	-7.7205	39.748	-3.03322	79.6969	4.0127	93.2839	9.06755	-26.5265	-72.1802	118.13	247.284	60.973	-3.80174	9.09627	9.36805	-30.8535	-2.78662	17.2277	-58.0647	-225.7	14.7427	56.8922	291.864
908	-63.4779	-9.34021	-264.612	10.3008	23.4119	-585.026	43.615	-79.5513	15.071	-18.7832	-15.0945	75.0936	-118.357	-0.110754	-12.346	37.5338	15.2716	-126.601	80.471	3.88619	-25.4848	-8.75502	-9.85452	23.8964	-20.2472	67.5471	16.3721	42.8527	5.50905	28.2363	-16.4666	82.0962	7.14097	-9.03632	-75.8404	119.353	228.014	53.7328	4.68463	1.00277	-9.29381	-29.0732	1.13302	4.74116	-67.3871	-220.877	9.21601	55.9209	304.111
912	-80.4052	-10.8537	-272.313	21.0397	3.97205	-610.655	64.9012	-94.149	0.497265	10.3809	-21.0377	95.65	-126.172	-8.56738	-16.6151	43.125	19.6675	-151.28	89.3768	3.81878	-18.8205	1.18909	-4.51212	12.7251	-21.6443	64.7295	2.60808	35.5203	10.2406	80.4875	-6.2725	83.0795	-10.6563	-10.3403	-130.276	108.936	248.721	48.4816	14.0889	31.4055	-1.93758	-14.1122	5.61249	4.66633	-93.1493	-262.65	2.65197	3.91606	290.522
916	-58.4547	-9.81895	-275.485	13.8696	-2.99031	-628.457	43.4001	-88.5316	2.62705	16.9476	-0.349364	78.3697	-124.367	21.9081	-14.0703	35.0119	7.54968	-162.665	73.6521	21.1049	-13.9929	-7.69379	-12.6948	4.00905	-33.0205	46.5253	25.2677	32.5758	-1.02883	104.611	-16.6731	83.8088	-4.82014	-19.0624	-138.403	109.682	252.137	72.8123	33.1263	6.48027	4.51394	9.06222	4.02913	-2.88806	-92.4067	-269.528	-1.27746	-1.76685	285.458
920	-60.3042	2.44866	-271.574	3.63672	13.8963	-645.354	41.2199	-57.0194	-18.6574	18.7332	-6.17016	86.7722	-118.467	45.8515	-27.0291	32.8773	18.1909	-159.859	91.8338	13.738	3.26766	-0.312902	0.0274472	9.29034	-33.3967	38.8364	27.5915	27.6984	1.57661	201.832	-29.9008	97.6571	19.7042	-23.392	-136.231	114.593	265.035	65.6694	58.1088	-34.3027	5.57456	6.51273	-14.9793	8.91934	-86.095	-280.805	-2.86423	-20.5139	297.165
924	-55.287	1.81593	-284.353	25.2491	18.6338	-634.913	36.4387	-25.1401	-9.09663	5.66314	-14.7838	78.8749	-121.67	42.7012	-21.6626	25.2741	17.5858	-169.3	103.738	-10.8134	9.30396	-6.26906	1.87236	-16.5912	-7.76979	9.1749	31.4415	21.2792	10.9118	188.625	-24.4534	107.514	0.801437	5.96273	-148.017	108.328	267.315	79.6236	33.3932	-46.8963	10.8483	-15.5709	8.25998	9.13213	-81.3488	-301.614	12.8917	-17.6286	310.565
928	-64.3279	-22.5914	-277.994	10.2359	20.7869	-656.719	47.1278	-11.9972	12.1472	11.619	-6.4803	95.8763	-110.732	42.6561	-22.3935	46.4356	19.1705	-161.07	104.059	8.33744	10.2469	-4.82321	-3.94916	-25.4265	-27.8778	2.75929	49.9285	26.5891	-10.839	189.824	-23.5399	104.306	3.90982	13.1132	-150.448	118.043	268.989	49.9713	52.1115	-43.03	-1.45684	12.6082	8.02589	8.60539	-23.8733	-364.108	4.97979	-8.95091	306.445
932	-44.2194	-35.0122	-270.715	0.32342	19.0715	-672.353	57.6426	-11.6961	2.28206	10.2516	3.45975	77.4007	-98.7184	-10.7562	15.1913	54.8384	13.8797	-164.195	138.095	13.625	30.525	-5.14873	-2.49428	6.00005	-38.0134	2.50284	69.7744	12.8833	-3.41744	172.841	-11.6183	93.7869	4.34054	65.3479	-141.728	110.735	261.405	38.0111	38.1117	-39.9738	-8.34957	32.413	8.10902	18.703	-25.9424	-373.268	10.2368	-16.1878	298.925
936	-81.4521	-28.6183	-263.765	-1.73159	27.4848	-678.828	50.2114	-4.92464	3.51424	34.0271	6.4641	80.4394	-102.642	5.08709	31.2724	43.1027	13.8241	-162.1	123.039	-3.69045	2.54474	-10.2201	-7.08624	13.0684	-44.8211	-5.26691	80.0585	19.6849	-7.79352	177.594	-18.2717	95.8207	15.0906	84.5962	-136.001	127.753	236.627	70.7091	26.3527	-33.9774	-5.76615	23.5228	2.21897	2.33606	-18.5346	-393.089	-1.65707	-18.8272	289.432
940	-83.8534	-5.72463	-264.666	-7.44197	12.7492	-704.872	42.2277	-8.71749	-12.3823	23.0577	-14.9695	79.7215	-110.036	34.5015	42.5847	49.5679	6.5736	-217.996	83.2131	7.75281	0.577763	-8.58302	19.0707	25.2603	-26.0004	1.72267	67.5444	12.6373	-10.6125	171.594	-51.3264	88.8018	0.491928	61.5275	-137.2	124.522	249.592	71.9968	29.7912	-39.6876	-0.685275	30.6739	-18.4783	0.0116477	-27.741	-400.877	-4.78545	7.76109	270.622
944	-70.5777	-6.53479	-270.327	15.7339	35.4056	-720.47	45.7152	-0.653496	-19.6148	18.1192	-17.7788	67.7051	-119.565	53.4565	32.9951	32.8109	6.14628	-231.076	106.077	12.4296	2.38838	-5.29752	30.9214	37.8201	-6.85968	-14.2121	88.4501	20.7954	-5.42259	156.73	-49.3461	79.2276	-6.44227	14.641	-137.457	116.538	255.927	86.8487	28.5854	-21.8649	1.29703	24.6931	-65.7541	2.67412	-20.5721	-405.863	3.71256	23.3278	309.513
948	-59.7808	-33.3346	-263.194	8.0815	9.38303	-725.838	53.1555	-14.8092	-1.28464	13.8402	-41.3669	71.442	-137.01	39.8128	39.2097	44.5947	5.56196	-217.75	99.766	48.5821	-4.21119	-3.96564	46.459	39.081	-27.1424	-15.6649	90.0044	31.4958	0.08458	164.161	-32.8017	77.1448	-13.5044	-11.0891	-123.798	105.15	253.222	79.5082	20.5959	-32.0266	2.70371	23.0888	-69.0341	7.93801	-18.6629	-396.096	0.809637	25.862	337.616
952	-57.5746	-14.3111	-262.94	6.77372	26.3601	-686.37	68.7359	-24.7814	14.293	12.1066	-27.7753	70.2701	-110.387	42.7227	61.4254	40.7408	27.5439	-222.91	66.0681	57.1439	11.7016	1.00224	30.1615	20.0104	-29.0331	0.18066	72.388	23.384	-2.05696	184.483	-14.873	77.8207	-18.5406	-13.5654	-120.394	113.468	247.322	86.4734	7.04631	-27.1331	-1.00431	14.9452	-54.4522	4.16803	-16.213	-382.733	-9.04439	54.6007	369.29
956	-66.0523	-7.31114	-265.953	23.4479	29.0933	-721.098	61.0634	-26.8687	6.37285	30.2026	-26.6328	79.23	-94.6693	44.6058	54.526	22.3929	9.812	-201.08	74.6497	49.3143	11.2738	5.78458	25.3641	9.56092	-24.7102	6.40389	60.8663	32.8981	-0.409287	204.81	-25.0454	60.5024	-41.15	-6.20369	-78.7899	118.693	235.661	140.715	7.39822	-25.7949	2.57575	0.0976154	-52.3772	17.6188	-25.6576	-419.047	-3.82967	54.3477	356.02
960	-51.5328	-12.453	-257.004	1.51731	21.4826	-722.625	52.3797	-12.1375	10.5	33.9106	-57.5466	69.3379	-107.358	45.815	47.9201	38.2456	29.9881	-213.538	49.2235	62.1043	-19.6663	-8.60308	10.8737	34.9321	-28.9512	-4.25931	43.1267	15.2709	-4.89165	172.352	-6.81368	71.0996	-43.6891	-3.51319	-72.3485	101.482	214.793	152.924	8.69999	-39.7497	9.32137	-3.14183	-65.5315	20.5363	-4.82868	-454.075	6.63549	42.6596	361.767
964	-67.8024	-12.171	-261.811	10.8296	14.3733	-725.458	56.006	-7.25528	1.34303	23.8812	-26.7417	71.8191	-121.674	50.9667	58.7171	50.2095	49.3414	-209.708	70.0704	76.9563	-24.0216	-10.6044	-6.30419	16.6568	-32.3533	4.17787	69.2111	4.15056	-15.4105	173.122	-4.82208	77.6491	-63.4821	-10.3591	-62.8849	112.734	233.285	188.42	9.00042	-51.3403	-3.99451	0.0916416	-75.2202	17.0919	-9.07721	-457.235	-0.947426	25.6523	366.271
968	-71.651	-0.863214	-243.31	6.91117	3.61003	-727.906	42.8464	1.21123	0.314633	17.1082	-5.2225	78.2991	-103.521	44.7869	40.9842	50.215	29.3633	-226.233	52.1684	70.9017	-49.0949	-5.41837	-11.2808	15.8259	-14.0472	3.22052	92.6616	0.788361	-8.88036	182.553	-5.16394	63.9966	-55.7553	-5.12778	-83.4113	112.803	246.047	200.6	11.879	-43.2915	12.0029	8.13267	-60.0953	12.9158	-16.2639	-473.597	-0.691159	14.7002	370.586
972	-76.9145	-8.03567	-210.784	18.5403	10.133	-731.119	35.5992	0.514244	18.301	8.97935	6.82338	69.5682	-76.3915	39.5177	49.1499	40.3294	19.195	-236.41	61.8025	68.3186	-24.8764	-9.07391	-14.2818	-2.11289	-21.9855	10.9218	66.2697	8.40939	-16.3251	183.23	-12.6287	84.3319	-65.1878	-2.72251	-81.6949	118.91	244.558	180.315	2.76331	-27.9593	-3.16837	15.4886	-60.3199	18.3468	-5.71669	-504.51	5.45708	28.8333	365.489
976	-73.5956	-31.3651	-200.749	29.8069	25.0237	-725.79	58.0287	-20.0814	2.8316	15.3298	-6.16609	71.699	-78.9641	51.9447	73.1171	38.2372	19.4155	-232.337	34.4978	66.5498	-16.9431	-5.59953	-19.2712	7.59556	-20.9157	-9.31123	76.3713	19.4063	3.89621	213.243	-8.87675	75.5507	-63.3436	8.95831	-83.0529	105.559	242.216	180.477	1.86698	-40.6866	-41.5742	15.0432	-62.8652	0.379039	-11.189	-531.636	0.843302	67.1626	355.196
980	-62.0132	-44.6214	-215.622	32.9014	30.0811	-754.75	44.1818	17.6371	0.496983	26.9767	-10.3159	72.2607	-70.2844	45.7821	110.014	49.9046	18.3602	-213.009	2.74268	71.1804	12.304	-12.9291	0.283296	22.401	-11.5289	5.9592	87.238	31.7778	-4.42376	209.036	-2.80692	72.9066	-65.7023	-3.3384	-68.7687	109.826	249.127	192.646	22.1427	-45.9701	-5.33167	17.3436	-56.477	-1.16616	-26.3861	-547.863	-1.00996	73.3438	370.606
984	-67.4805	-60.8914	-204.957	52.8073	27.3941	-811.77	32.234	41.0355	8.67405	3.96386	-18.8131	11.7642	-59.3374	49.3508	112.883	58.9359	9.51058	-222.72	0.95852	67.1326	9.002	-7.66651	36.6748	35.8402	-34.9564	0.566423	83.2878	36.0489	-13.6654	218.302	-5.25068	65.8222	-76.9229	-12.3105	-77.4528	107.762	233.552	199.362	25.449	-34.8128	16.5141	22.9974	-67.8713	7.92899	-30.1128	-557.377	10.1093	54.3105	366.743
988	-57.4556	-65.8342	-195.388	19.4771	23.1346	-825.196	0.588352	34.1985	6.66924	16.8273	-23.037	9.35789	-83.4484	49.6693	108.929	50.711	30.1848	-209.219	14.7828	57.1038	-9.97399	-5.55201	31.1668	31.3942	-22.2607	-14.8001	67.4827	35.9525	-10.625	195.99	-11.4283	71.1698	-81.6808	-16.084	-61.492	114.983	234.525	197.556	-15.4254	-34.9674	3.28049	22.3455	-51.618	5.44381	-7.24768	-545.403	15.1114	37.3778	365.225
992	-74.3682	-52.7953	-185.21	9.92312	25.406	-837.1	-10.8605	41.0969	14.5472	28.7967	-16.8669	4.99781	-99.425	45.2527	106.275	61.6379	29.6619	-222.813	8.13129	64.3265	-8.78912	0.533575	10.8172	15.6014	-37.9673	-11.3196	29.8126	41.7835	1.40983	212.252	-14.8494	73.9244	-68.2379	-13.2268	-76.5659	104.385	218.977	195.451	-17.0617	-42.3139	3.09393	18.3775	-52.4761	3.28724	-14.3636	-566.262	7.38483	21.3332	368.199
996	-72.2752	-22.2468	-206.319	8.14795	21.9849	-824.098	30.3611	37.6017	5.95915	17.1255	-3.26759	10.7684	-95.4464	39.8066	77.7724	35.909	25.0517	-222.026	29.0032	69.3342	-8.77548	-11.9646	-22.2739	17.9145	-18.1787	-9.31054	48.7698	40.5255	-1.44948	216.275	-32.9532	79.1206	-79.824	-4.35173	-81.9142	126.36	210.402	200.831	-32.7479	-43.2838	2.42987	-28.7351	-56.1083	9.78365	-14.8394	-574.516	11.0646	40.2324	359.935
1000	-72.598	-3.55553	-235.103	6.08441	14.8423	-775.224	47.5453	46.2376	14.3361	23.7638	-6.73238	28.2629	-117.324	45.2042	40.0728	16.6004	36.0223	-217.292	45.2465	62.7892	-12.3784	-10.2437	-6.64372	25.4685	-28.5853	6.82936	48.8421	12.0347	-8.83425	199.184	-4.92688	71.5547	-67.8077	3.42056	-64.9217	118.142	240.925	214.072	-10.911	-21.2806	-4.90883	-22.0737	-65.502	3.97437	7.72078	-557.968	5.02915	2.37141	375.493
1004	-63.8838	-12.9643	-250.934	-9.98148	1.60952	-767.415	37.2681	44.2225	-1.29441	18.4564	-27.1738	20.8447	-131.402	41.0598	14.4068	47.7615	35.9515	-224.193	57.5964	75.0157	-19.2573	-9.9225	-19.6392	-2.35511	-17.6718	-7.07865	38.6967	49.4532	-2.77936	169.939	-13.3238	75.1086	-55.5242	3.1772	-70.8719	123.355	249.49	212.435	34.5451	-2.79618	-1.08731	-12.8206	-68.7703	16.8914	-2.61282	-520.4	-1.73522	2.15971	367.187
1008	-74.4659	-14.9748	-250.18	12.1148	5.72918	-794.738	43.3707	29.9733	-8.90416	7.18086	-17.0614	6.71575	-120.688	37.9441	0.731767	55.0407	37.6953	-222.973	59.0663	62.1534	-9.49194	9.92612	-23.7683	14.4943	-17.0049	9.8776	8.89141	48.567	-2.68659	164.124	-5.47773	86.5406	-64.0639	1.29761	-73.9994	135.705	246.877	216.848	6.63443	-7.46151	-0.131421	35.5639	-81.762	42.5594	1.6057	-509.555	-0.626232	7.177	357.975
1012	-63.6208	-9.34968	-268.211	18.5048	4.48975	-802.037	55.9539	46.5233	7.64024	-10.164	-24.6122	21.0359	-126.263	42.1394	18.2874	45.7733	53.0808	-215.001	72.461	67.0215	6.86005	-1.95413	1.07608	35.2139	-17.4938	0.104195	29.7694	19.7057	12.9851	177.64	-6.21674	80.6177	-63.8384	-5.11142	-72.0016	116.323	262.669	207.891	7.8294	-19.3502	-0.185988	17.9598	-67.2396	74.6586	-9.52389	-509.555	-10.0813	0.539887	352.197
1016	-58.6766	-52.042	-265.198	21.5717	6.5945	-806.211	46.2775	51.2446	0.339845	-40.4597	-26.4407	5.07519	-98.8838	32.2115	25.6746	29.3733	37.5637	-221.316	83.4486	60.2315	-16.6868	-0.679349	11.3905	15.8433	-34.5912	-5.41763	45.1926	23.6918	-3.88764	175.952	-11.7868	69.4652	-53.2012	-2.9978	-68.3797	120.415	272.256	223.084	18.2099	-30.1022	-3.56329	11.0313	-81.0693	92.4012	-16.3367	-504.612	-1.03623	-12.7242	361.849
1020	-66.6901	-69.5869	-270.289	28.1744	18.1693	-807.319	32.969	58.587	6.98415	-27.7587	-21.0397	-17.9087	-92.3004	48.0748	41.1124	36.2906	30.4259	-216.128	121.088	41.4617	-24.838	-5.5504	15.8567	-3.54789	-3.30669	-6.87623	60.6496	-9.37305	0.308622	157.454	-1.50872	67.5295	-52.5199	-0.952691	-71.994	111.9	243.586	218.612	12.6317	-77.3111	10.4507	38.9817	-63.0655	93.5504	-30.73	-518.366	5.28144	-5.10852	365.301
1024	-72.2727	-67.289	-263.549	18.0132	9.3424	-789.295	45.801	50.5084	-0.869551	-23.7458	-2.575	-28.9049	-105.46	48.3207	63.7956	53.0297	31.4258	-209.772	119.786	19.9981	-45.7319	-9.02637	0.383293	-11.4033	-21.4028	-2.12747	34.6848	31.8005	-2.15709	145.187	8.29761	80.7876	-69.1097	9.89751	-84.7111	109.49	218.46	205.311	39.0653	-76.9188	10.3798	40.4887	-62.057	91.771	-19.966	-515.086	4.09797	-12.2801	374.018
1028	-67.9207	-63.6425	-246.648	6.36048	16.3998	-803.994	43.8482	43.8797	12.3561	-25.1683	-1.2954	-22.2575	-119.326	36.2672	45.948	45.3952	2.81242	-201.301	117.694	2.7482	-45.065	-10.024	14.158	21.6694	4.00177	-19.5657	12.5127	35.7762	-8.85657	130.448	-1.80672	47.9471	-78.6146	-5.52979	-80.413	104.815	237.26	156.805	36.2597	-80.9684	0.439006	50.9307	-56.2866	80.6481	-14.0288	-467.641	9.54267	6.14647	353.881
1032	-79.5191	-50.4832	-203.874	-5.38567	-10.2199	-826.554	37.1652	29.7053	20.2997	-19.0451	10.8791	-64.9281	-116.095	47.2144	9.13352	51.9866	11.802	-207.819	104.041	18.0347	-32.0534	-14.7183	12.485	15.0775	-3.58484	-4.07937	1.85479	24.5992	2.95732	138.3	-17.2625	39.7732	-61.3765	-5.57677	-95.0118	101.15	271.176	188.315	27.9048	-44.1884	-8.03174	48.6061	-50.8428	73.1448	-27.9738	-455.007	8.22821	13.1529	376.201
1036	-66.3643	-36.0659	-198.399	24.1134	18.7975	-836.938	40.0044	-0.284847	-1.19638	-33.4557	2.27682	-100.072	-118.919	36.4959	3.9578	48.7857	21.0891	-219.639	111.036	6.20804	-39.8951	-10.9952	9.30002	8.78955	-11.2572	11.0605	43.9273	39.7087	-6.92081	201.325	-18.575	40.5517	-69.4674	-19.1496	-81.5068	115.996	274.787	193.082	37.5483	-44.9737	-11.2128	82.5785	-62.0713	89.2102	-13.2973	-452.206	0.360546	2.78099	375.192
1040	-66.6852	-29.1322	-227.134	1.4053	-0.775635	-823.556	48.8967	-8.36285	5.26959	-33.9907	-19.6253	-97.4035	-91.2593	-0.0995147	22.1202	37.9193	24.3123	-211.694	137.313	0.802336	-31.5885	-11.1832	-3.80544	18.5683	-3.39165	-15.0631	47.7606	24.8144	5.54993	248.626	-28.9751	35.5562	-63.9072	-24.3504	-73.7712	113.906	242.94	183.166	24.1594	-62.151	-10.5396	90.4509	-76.2248	107.138	-7.8178	-454.913	-3.9492	-36.8488	371.911
1044	-67.151	1.40171	-209.669	10.2222	3.29736	-839.111	40.8579	-36.2746	4.07351	-31.5558	-36.8831	-86.9301	-95.5208	-26.1895	-9.21422	42.716	39.8811	-243.703	150.75	-0.599976	-3.46051	-10.7727	-19.5239	25.7433	0.0621666	-12.3289	-1.05498	14.1509	-4.66845	228.733	-14.267	21.2542	-55.0434	-19.9986	-77.7275	107.954	227.81	193.528	8.9627	-50.7435	2.73843	65.7985	-61.6493	172.787	-13.2874	-485.611	3.18151	-19.9671	364.582
1048	-55.2446	-39.9939	-208.066	18.2521	12.3697	-837.742	39.6985	-18.6201	11.5769	-29.9481	-16.3815	-103.465	-125.286	-22.7998	-19.7503	6.97251	55.9008	-221.518	127.901	10.5266	-21.7862	7.29232	12.2686	22.4142	-4.46568	0.943796	4.97877	4.53357	4.77854	182.958	-21.3347	-7.66019	-55.2634	-2.21004	-78.5037	111.896	217.995	195.07	-10.2524	-21.4024	13.843	33.8091	-65.5681	180.363	-25.841	-505.194	7.06113	-6.18803	367.74
1052	-53.4773	-49.4692	-207.859	5.68754	28.768	-808.049	45.5602	-15.7785	5.00555	-13.0861	-11.9871	-93.6736	-130.251	-16.3529	18.2192	-32.0343	23.0005	-220.451	112.033	-2.97015	-6.60385	-16.4169	10.4819	23.9769	1.32553	6.53614	-8.16316	-16.9458	-0.724429	234.016	-8.24739	-18.4165	-68.2769	-7.40113	-84.4715	114.617	252.756	203.321	-6.84963	-25.4515	4.20672	17.3017	-65.4455	179.245	-27.8056	-510.056	12.2173	3.12299	366.499
1056	-57.6154	-62.9504	-201.945	22.5331	-6.08886	-799.583	47.8391	-14.3646	19.8298	2.08985	-3.33247	-91.3237	-133.531	9.30055	22.6242	-37.9496	20.2391	-216.366	87.5109	8.11764	-26.9564	-3.32429	-18.2836	12.6296	-10.5922	-7.7754	-6.33726	25.9561	4.78503	244.83	-11.5451	8.2928	-59.6574	-9.62606	-73.3914	98.6112	247.46	201.279	10.735	-18.8671	-9.27968	41.252	-59.4999	203.895	-20.2245	-541.702	-2.29164	-4.89535	362.582
1060	-66.3319	-48.1462	-227.136	13.3156	-26.4697	-818.292	42.4099	-6.58998	3.12535	10.5398	-14.1436	-104.925	-126.121	41.2566	44.7626	-18.8318	38.3546	-231.367	100.139	13.7156	-23.0058	-14.1924	-7.21961	-1.82046	-15.803	-3.08825	15.5552	53.026	10.8792	236.378	1.50261	18.3132	-52.1487	-4.15843	-77.8477	125.647	246.976	208.815	29.4486	-22.2492	2.27279	29.0724	-68.6821	203.806	-5.05781	-572.316	-10.3454	-17.7865	375.296
1064	-59.3528	-18.6914	-247.263	9.77272	-31.6817	-803.263	41.3133	-16.0137	9.53421	7.51073	-14.6266	-96.0313	-118.306	58.776	16.8671	-18.5077	28.59	-217.191	104.758	-9.04205	-37.3961	-7.64797	-20.8867	12.9812	-21.3829	-12.089	12.8827	30.811	4.97213	232.452	4.82025	12.8207	-66.7107	8.55919	-72.0882	130.065	298.524	194.423	27.0391	2.28326	-2.30764	3.61032	-65.8563	193.316	-7.49394	-574.833	-0.992633	-23.4619	359.005
1068	-62.2359	-20.084	-253.058	9.66531	-33.9854	-806.434	34.5671	-14.0375	-8.92077	12.5319	-22.4941	-99.0277	-124.159	29.5848	16.6258	-35.3368	18.3569	-213.421	106.232	8.28821	-43.4428	2.95347	-38.962	45.7307	-13.9994	2.30558	11.5038	21.6506	-3.38524	199.626	4.1638	13.1463	-72.7546	-4.44675	-77.8266	118.358	319.822	176.296	10.5348	10.8877	-0.241297	9.5333	-65.9258	185.171	-10.6947	-569.262	4.90112	-8.31105	376.673
1072	-73.0209	-27.0863	-272.674	2.89823	-67.9586	-804.391	6.21452	-23.5184	6.18988	20.2857	0.15	-112.708	-125.04	40.9719	15.685	-18.466	4.15644	-227.511	118.76	-8.04311	-33.6925	-2.3092	-37.2421	47.8167	-16.2154	34.9527	59.0352	12.9278	1.28194	152.159	2.38813	-1.49859	-63.4987	-11.4334	-68.9127	113.903	334.625	149.948	16.1104	-21.7803	-2.03733	6.91633	-69.4682	176.887	-10.2427	-566.801	-0.388509	11.4423	354.546
1076	-70.2301	-7.49668	-243.472	25.3818	-54.3476	-786.859	-22.9823	-54.7247	-1.66333	16.7342	-2.87888	-120.379	-98.9312	41.4288	9.88134	-17.5714	19.8169	-237.079	141.572	-14.5748	-5.91595	14.2065	-46.9025	51.2622	-20.9955	59.4763	64.874	21.4296	-3.63438	112.865	-16.6099	4.25752	-74.7776	-47.0709	-59.2405	119.511	352.767	171.926	-18.8743	-14.012	5.29391	-10.2425	-66.7355	186.219	-2.03948	-559.947	4.94592	-32.2809	361.708
1080	-53.9847	-9.24168	-252.359	24.7191	-36.6941	-784.587	-35.5615	-78.3997	7.01935	21.4427	-13.6535	-120.128	-116.21	49.0531	13.239	-1.9811	3.65075	-238.861	118.742	5.31626	-6.03836	15.385	-21.3155	43.2396	-29.5083	74.8553	55.8782	4.05288	-5.26475	60.4838	-9.66608	-3.04657	-72.3796	-44.8207	-84.8395	103.31	352.88	180.306	-16.258	-42.2461	8.42667	-108.322	-87.8844	196.455	8.24705	-548.248	14.7092	-18.6506	363.875
1084	-72.5248	-44.6402	-250.334	21.4948	-41.5991	-766.334	-18.2641	-88.6274	15.6293	33.1142	-1.85518	-108.961	-85.9821	44.388	42.4122	-6.99963	6.60726	-224.416	112.617	8.79679	1.90146	6.25607	-21.6632	28.336	-31.1462	71.3205	57.0007	24.0775	-21.1809	58.1122	5.53796	-15.0914	-54.1708	-33.6775	-90.2407	109.791	327.574	168.311	11.1432	-40.8282	-10.2946	-95.5772	-82.378	187.686	21.3043	-526.261	18.0922	-15.0548	356.112
1088	-72.2043	-33.4219	-254.925	26.4858	-30.6639	-791.707	-20.5002	-71.1483	4.03618	40.0722	-15.8566	-119.278	-102.604	45.0499	26.3375	-23.5087	8.28286	-227.388	107.459	1.40355	-9.86295	11.9234	-16.6916	28.2798	-16.252	39.8475	45.3086	17.2923	-15.5039	45.1375	5.55087	-2.5113	-56.6867	-55.606	-62.9086	119.546	348.135	184.402	38.1119	-40.2743	3.15797	-108.469	-77.4194	196.834	-11.4193	-494.807	-8.8642	-46.1052	362.233
1092	-72.9171	-42.5865	-272.318	23.1759	-38.0942	-768.954	-28.1422	-85.1531	8.96488	27.5684	-5.85739	-119.508	-77.0161	8.7743	21.9165	-31.2371	27.5049	-227.295	74.9048	23.8105	1.37545	40.8531	-9.66866	35.4476	-19.8781	49.2329	19.8435	36.5285	-9.87608	20.3063	-12.4946	-12.2549	-48.8477	-52.9698	-61.6498	130.276	377.693	177.033	42.5736	-1.94005	-1.2567	-85.6703	-72.0597	191.134	-26.6142	-494.062	1.05523	-2.0533	363.381
1096	-47.7684	-50.9043	-262.003	6.9397	-31.5685	-754.814	-19.167	-84.1217	1.41163	2.137	-11.3977	-110.592	-70.3608	-0.638567	-19.7987	-42.9294	14.9093	-226.346	56.4939	50.8354	1.07145	48.1065	4.66624	22.2163	-15.9044	41.0036	15.9305	7.32713	-3.14709	30.428	8.49489	-6.41155	-18.5604	-59.4255	-61.3625	114.776	399.57	160.875	53.5732	11.676	5.00688	-88.4529	-66.315	192.332	-18.7086	-508.851	17.5044	27.5213	364.169
1100	-66.2473	-64.3123	-264.748	-3.04728	-36.4875	-730.618	-2.2928	-71.6007	6.43628	-11.899	-13.4982	-102.61	-81.6432	-16.1493	-28.4907	-32.7048	47.5277	-227.769	36.2748	64.7571	-6.66759	51.0696	10.1457	24.6078	-20.0241	40.7077	18.756	-17.3418	-8.79845	20.3225	-9.97874	-9.4501	2.29525	-71.141	-68.0962	104.649	431.324	184.746	26.2141	-9.67408	-2.25504	-115.621	-76.9232	163.75	-18.107	-505.975	9.69171	8.31285	376.01
1104	-63.272	-24.4767	-275.008	3.4336	-33.1777	-752.995	1.517	-85.3406	23.6586	-22.8994	-21.6263	-108.088	-90.9834	-19.2836	-31.681	-16.1835	65.4882	-225.104	35.6737	66.2907	2.55272	55.6086	22.1113	34.2182	-8.87826	49.4995	-0.827826	12.9003	0.209416	15.0444	-6.26055	-2.45659	-2.76431	-38.7757	-68.243	125.211	421.734	201.667	44.8537	-36.0649	-0.459977	-147.554	-73.0336	183.439	8.2276	-512.196	-8.67273	20.3923	366.818
1108	-61.5138	-3.46978	-261.212	16.7956	-5.21603	-778.159	-20.5743	-70.697	12.485	-29.3519	-20.8942	-81.7429	-96.578	0.604255	-0.910743	-15.5204	40.454	-239.362	56.0731	56.3403	-13.9254	56.624	40.6248	24.4267	-25.7399	43.2169	15.4333	30.5949	-1.94602	12.8967	-7.01807	1.4129	-4.71127	-26.0733	-117.426	122.841	405.31	192.682	61.1812	-62.6625	-6.4864	-171.768	-62.6406	196.351	-19.0824	-498.322	-0.052366	6.70881	356.294
1112	-73.0939	-4.01453	-265.404	15.305	9.5374	-809.264	-9.46042	-73.8065	10.2433	-36.0692	-10.3863	-63.4442	-95.1827	-26.416	-6.68113	-34.1057	30.9922	-239.702	85.9128	60.7935	-17.6625	55.6395	18.8227	36.1291	-13.9672	55.8602	25.4717	29.9833	-2.82261	-1.35853	-7.7891	-12.0671	-11.0392	-21.151	-124.333	95.8337	398.968	176.671	67.7969	-72.3327	8.2387	-191.559	-65.3088	187.271	-22.537	-512.238	-3.10603	25.6437	369.929
1116	-79.5434	-12.9691	-249.61	-0.387756	24.345	-852.923	5.75102	-90.45	8.31682	-16.4875	-10.8357	-81.1082	-85.3962	-18.84	-16.8161	-32.2123	38.3259	-239.464	71.5565	57.1436	-38.2666	47.3628	-1.56018	42.9651	-36.7221	53.1412	63.9306	38.9761	2.46649	-10.9199	-21.0318	-8.51788	0.53977	-32.554	-146.07	116.035	414.333	166.368	75.7345	-74.5669	3.34959	-174.792	-47.0504	183.926	-12.6944	-510.864	2.2404	21.9134	374.131
1120	-65.0896	-37.9438	-253.808	12.4349	21.171	-865.606	20.7	-80.9985	0.685225	-32.2158	-24.2358	-94.6714	-78.6499	-16.0346	-25.2206	-26.9148	21.1659	-224.257	34.3543	24.9093	-7.78287	43.9841	-9.24703	36.1427	-46.0224	60.0059	53.2257	38.112	2.67699	5.82548	-8.43474	-25.9239	-7.00836	-29.428	-103.671	107.094	410.93	182.141	71.0672	-87.3671	-9.62069	-176.448	-12.2424	183.25	-17.564	-510.799	2.36512	47.1213	371.471
1124	-67.7973	-57.4552	-264.284	-2.93314	22.9552	-851.28	26.6084	-124.798	-12.8937	-42.1034	-14.1635	-97.443	-61.7289	-23.3719	-24.2783	-34.5009	32.294	-244.587	16.681	4.6636	-10.8066	57.7471	-0.565825	29.0148	-16.568	56.8261	14.2175	32.6306	-14.4585	-7.2634	-18.0376	-5.68628	-7.73826	-34.39	-74.2504	115.29	394.554	180.628	56.9182	-81.9166	-0.275003	-191.76	2.02604	183.538	-18.9036	-543.658	-3.21798	48.0089	365.742
1128	-72.0032	-84.3244	-264.435	-11.7933	25.1675	-850.928	40.1613	-138.648	4.56595	-32.5592	9.10288	-101.734	-52.0412	-25.0905	-11.3167	-42.9991	24.8669	-231.378	35.3603	7.7942	1.12644	53.7477	22.4796	16.1855	-15.015	63.0344	21.5165	24.9424	-2.38383	-15.1229	1.13945	2.98868	-17.9037	-20.3722	-79.7775	125.945	373.345	175.407	44.5364	-73.4658	1.5109	-175.194	6.25736	182.211	-27.3534	-542.335	8.86021	16.5856	366.326
1132	-59.0353	-64.0875	-252.923	9.00662	8.23789	-837.74	45.3214	-143.013	0.6263	-29.7558	7.99729	-90.0983	-49.3159	10.7292	-12.528	-38.0724	33.7436	-220.162	36.82	11.3748	4.3997	55.7722	17.9303	56.2607	-21.1211	48.6804	18.7851	30.7728	-5.49399	21.8066	2.94198	17.7582	-6.47219	-35.048	-81.1119	116.266	350.548	166.926	35.8103	-51.223	1.04726	-170.849	-0.121641	178.947	-20.7494	-558.129	3.38464	25.3147	371.003
1136	-49.5841	-46.3151	-261.951	10.0103	15.4069	-812.802	60.9068	-112.419	-7.17933	-46.1761	-0.293409	-99.1984	-79.3792	43.8985	-33.5586	-18.1856	36.8966	-224.012	28.6205	-6.77552	-3.49198	47.1558	22.1515	65.4232	-14.5308	54.4968	9.83508	65.3755	-7.21086	57.4	-11.1148	16.8497	5.09028	-56.4007	-68.2679	113.729	360.903	179.498	21.0891	-28.3265	19.6452	-192.429	-5.93566	184.889	4.43803	-578.276	4.51912	9.19391	360.657
1140	-70.6645	-18.201	-257.792	11.5575	25.3639	-829.699	53.9096	-118.489	-2.32794	-29.6342	-8.98199	-100.907	-93.0709	14.3332	10.1645	-21.4566	29.3936	-212.698	23.0919	1.34974	-22.083	48.0266	-1.46513	61.3464	-14.7172	40.5565	37.6657	52.355	-9.99154	60.585	-46.7377	21.3254	11.0203	-42.1373	-86.0066	125.265	357.677	189.696	37.416	-44.4234	-21.3522	-181.929	-3.73934	175.88	-16.1682	-574.097	-7.318	-2.63749	363.154
1144	-60.014	4.23666	-254.644	6.87434	12.8746	-849.411	44.536	-129.787	-3.36524	-24.4958	0.569892	-113.107	-104.327	35.1526	-14.5047	-19.8024	12.0304	-193.918	43.2107	11.931	-19.6106	51.6994	17.7237	73.5647	-25.2538	58.4344	45.4978	38.4917	-5.4476	65.0509	-48.8541	2.5773	3.94271	-23.9321	-76.1776	121.397	336.904	172.525	61.8062	-48.1486	-29.6914	-170.263	4.56035	194.942	-6.81115	-577.652	-1.23369	-3.73473	365.016
1148	-61.4637	0.86351	-262.719	17.1439	12.3573	-841.574	19.029	-145.205	6.18856	-30.238	8.18778	-100.401	-123.236	38.7439	-13.9658	-25.6628	11.7779	-181.639	44.3773	0.796212	-11.4388	49.8129	-0.868307	45.1195	-17.982	57.3075	64.3063	19.0737	5.27374	23.9834	-39.5945	7.33732	6.37637	-24.0908	-80.5724	117.595	359.249	189.085	104.378	-22.6333	-26.1857	-177.512	-9.13957	188.791	-7.74013	-587.084	-3.29872	-28.6392	361.343
1152	-69.5671	-3.1715	-259.797	23.4274	24.7956	-826.011	-6.01426	-117.921	-3.86063	-31.3087	-1.22525	-116.842	-120.607	34.2362	3.03951	-39.8417	1.82583	-175.8	24.7953	8.00122	-13.2292	50.0895	20.5804	26.9441	-18.7544	48.3975	82.771	13.705	4.95397	16.6469	-24.9765	6.9863	5.83985	-21.5895	-75.5869	118.098	361.74	184.36	107.103	-6.51119	-8.27418	-163.595	1.44674	186.408	-26.3132	-557.641	-6.33063	-15.1585	351.735
1156	-72.945	-7.65451	-250.848	18.7085	16.2212	-797.197	-11.1753	-115.766	15.6595	-27.645	-9.07487	-107.716	-132.155	29.2682	-5.75903	-42.535	-32.5913	-175.24	20.6648	10.1909	-5.61087	61.9578	48.5765	43.9755	-20.0048	63.5132	75.4593	29.9506	-11.0127	28.3643	-15.5871	-4.43833	7.33285	-23.3637	-85.8805	105.153	366.501	180.982	92.6565	-7.17528	8.28646	-190.037	2.60961	205.25	-32.2605	-529.636	22.1467	15.5106	365.071
1160	-63.0191	-6.75594	-260.475	20.3458	28.6586	-769.27	-6.00445	-127.22	10.9518	-18.8571	-21.9702	-100.853	-99.4154	34.249	-1.16518	-35.1116	-42.9385	-166.017	2.39688	22.7256	-19.3461	57.8187	45.3617	55.0622	-29.5548	56.9443	92.4167	28.9303	-1.12903	39.964	-3.10105	-1.00631	-11.9825	-17.9302	-80.2563	104.501	362.483	170.814	100.445	-37.3829	4.20109	-179.728	8.5359	205.497	-18.9601	-513.214	6.87562	33.3178	355.616
1164	-69.2081	-22.2524	-255.627	18.0495	27.6853	-765.277	-26.4027	-138.55	19.9281	-15.163	2.3591	-107.571	-105.127	41.119	1.98361	-30.019	-21.2621	-166.085	-48.0467	20.2145	-7.8106	59.4355	33.5993	72.5673	-15.2644	54.2912	90.8137	28.0116	-14.1871	9.3622	-3.28092	14.3957	13.5353	-32.2283	-82.3488	123.569	336.91	154.655	107.747	-66.5793	9.91461	-165.071	14.8559	201.237	-9.58916	-512.216	4.90739	32.2774	355.844
1168	-74.1513	-21.6945	-245.961	-5.96558	19.7439	-760.861	-19.0295	-128.914	1.36532	20.5643	17.0475	-121.956	-95.8219	50.3372	-4.76126	-40.9273	6.28902	-162.039	-56.3825	22.1042	-5.75505	49.6104	28.9521	39.1592	-24.7461	48.0833	96.5945	25.5319	-16.9884	-10.9658	-25.9789	-5.25299	2.31392	-23.1356	-52.4299	111.351	341.246	167.998	88.3013	-55.5965	-1.30176	-161.916	-4.11855	200.695	-13.4276	-527.589	3.26618	42.1134	364.208
1172	-65.7793	-13.3221	-247.834	1.1295	12.9451	-749.117	-9.60411	-140.156	-11.5988	22.2188	-13.6083	-118.623	-102	40.6501	-0.296973	-14.3522	20.0369	-155.177	-49.917	12.9575	-12.5506	49.1919	16.8732	-21.3554	-13.0466	59.9944	104.526	18.9323	-28.265	-6.94536	-23.9578	-12.5259	-5.47994	-2.68245	-66.6286	107.456	362.415	185.69	85.6409	-40.3178	6.19549	-172.034	-12.1134	190.248	-20.192	-532.965	4.65697	48.537	366.231
1176	-73.7181	-9.7666	-256.283	-12.9165	11.4891	-783.752	9.21998	-149.129	-15.0841	33.0809	-25.7934	-117.005	-106.651	43.7249	-3.72699	-17.3286	8.23621	-158.18	-53.6809	26.6167	2.56921	48.9344	7.29863	-51.5648	3.06026	66.0483	95.0794	28.3433	-49.747	-2.68446	-10.5441	-2.08213	-23.1322	7.59567	-77.0257	110.613	362.929	185.545	97.9156	-24.8853	-3.3339	-171.728	3.19039	202.879	-24.0485	-559.257	4.03336	56.749	362.582
1180	-56.6318	-55.8306	-262.342	14.1348	19.5569	-814.101	-5.46894	-146.868	-9.89533	21.1258	-18.8922	-109.68	-99.2148	43.9557	21.6514	-33.3348	17.7524	-172.428	-45.4473	7.29392	-39.5068	56.0026	0.894116	-65.3939	-19.3113	49.2859	94.5054	41.9924	-52.4835	-3.59187	-28.3227	0.282209	-10.7859	29.2155	-54.0481	106.477	349.946	177.149	59.127	-41.944	-7.11405	-163.518	3.42481	188.958	-2.79678	-580.382	16.6515	37.9342	372.202
1184	-65.6505	-69.979	-249.749	10.4731	18.6421	-840.144	-24.0704	-141.304	-4.42442	24.2752	-17.3413	-117.972	-118.632	36.2439	55.1229	-51.3686	7.69112	-201.484	-29.3627	9.07441	-47.5002	45.7351	-7.31433	-59.0528	-34.5929	54.1053	136.204	43.467	-55.2698	-10.0625	-9.81784	4.54992	-7.61506	41.875	-58.2772	114.351	353.611	167.401	34.3271	-34.7108	-4.75955	-153.026	2.94522	194.133	-1.90287	-593.901	1.09598	41.6509	354.164
1188	-66.9238	-64.6402	-223.222	-1.81041	26.4838	-851.703	-17.4724	-124.379	7.76957	19.9332	-17.465	-119.999	-98.0478	-4.75907	61.6956	-48.5803	-13.0134	-183.133	-47.6803	-2.30551	-42.6432	42.1404	13.3643	-55.3746	-25.9353	59.9817	139.445	33.6023	-37.2529	9.69687	6.71519	-0.433263	-3.0592	55.1109	-78.7849	137.396	362.595	150.441	30.5749	-38.1488	11.2158	-167.811	0.220344	188.942	10.8143	-586.234	14.1239	25.0563	361.655
1192	-24.4972	-66.1413	-239.918	46.8959	-6.24961	-874.234	-18.0212	-131.412	1.5583	4.60524	-13.6619	-146.703	-83.2187	-3.78885	55.4066	-36.7463	-14.7564	-174.449	-6.618	5.7196	-65.7259	39.8925	7.37322	-37.7742	-27.5643	54.9025	135.661	18.5157	-21.5509	34.3132	-19.3017	4.32476	3.42536	73.6615	-71.1497	125.075	371.303	178.338	21.3332	-38.6288	5.04841	-157.481	-7.66093	239.363	-4.00191	-573.738	-1.84214	27.5652	362.541
1196	-7.03453	-25.7933	-239.925	56.7303	3.27604	-865.816	-2.23252	-131.353	2.51959	-15.6175	5.71383	-159.282	-94.2729	35.6002	81.9335	-30.1332	17.2824	-181.495	12.4408	-4.49828	-75.5531	42.3282	3.2676	0.551215	-14.1026	41.827	127.321	25.9085	-11.1282	53.8181	-0.932179	-6.97742	20.466	69.8846	-75.3615	133.373	373.216	175.754	32.976	-37.8356	4.6821	-159.377	-7.89529	266.849	-15.2607	-565.354	-0.158412	51.6945	391.165
1200	2.38162	-11.7844	-241.757	70.1923	-24.2676	-844.044	12.4623	-134.636	-0.581434	-27.0392	11.1625	-171.491	-102.956	30.775	79.4877	-30.6323	28.168	-209.62	-15.0723	-3.23879	-99.9481	44.8745	9.99223	27.9924	-4.80047	43.2787	154.154	31.6823	-0.303583	50.6681	-8.27577	7.36204	15.1565	60.755	-91.9215	112.596	414.682	161.283	38.5182	-19.6658	-11.162	-162.645	-2.15312	245.912	-16.8381	-565.598	3.65134	69.814	422.754
1204	6.55399	-4.259	-241.373	77.1265	-14.3708	-848.217	10.3683	-140.43	-3.28491	-39.266	1.52832	-131.72	-106.983	30.9932	66.8645	-20.3625	4.74528	-217.076	-24.8614	-15.3293	-88.7615	40.2139	28.7974	31.1522	-21.9821	44.2485	159.712	24.5526	0.383987	58.5281	-19.3095	21.3754	-10.3379	67.4869	-78.9196	100.39	404.867	194.191	35.1469	-23.7775	-3.24555	-136.268	8.93639	191.017	-25.8131	-574.009	0.712216	67.6033	432.591
1208	-0.263094	-7.02449	-261.225	62.9345	-28.342	-833.923	5.32348	-141.641	-19.4265	-56.5344	-4.26422	-108.823	-115.489	38.7972	48.4219	-29.2925	12.7704	-212.559	-13.9367	-3.2772	-92.5317	43.3198	18.1702	45.1157	-14.4083	58.4353	139.611	36.9	2.06246	73.3514	-21.2484	19.6074	-10.7835	71.5075	-75.1199	61.1865	371.09	193.859	55.9382	-45.9484	0.21361	-94.5336	5.52187	180.915	-13.804	-549.079	-1.55662	52.5382	426.284
1212	-7.78781	-17.5347	-268.305	56.2248	-38.5081	-856.476	11.8301	-133.476	5.81787	-36.8479	-17.0069	-111.538	-109.59	35.0899	55.6059	-43.1771	22.5409	-226.193	19.8783	-4.26251	-43.0838	48.8999	17.9369	30.3468	-18.6302	57.813	164.652	43.9702	11.9834	48.2971	-16.8856	24.5259	14.7447	63.8652	-60.7397	88.5919	369.403	185.595	65.7401	-72.638	4.71547	-63.0508	-6.02902	197.362	-12.9248	-557.62	0.645666	45.0683	423.478
1216	-15.8994	-6.25792	-260.493	74.6138	-40.4723	-866.615	-0.667824	-97.19	-10.379	-46.6587	-27.7448	-100.642	-125.515	43.7806	71.3135	-39.7392	39.6737	-215.464	32.1658	13.2486	-19.1865	50.3571	29.6889	17.5983	-21.2122	52.743	122.019	14.6204	-1.55498	23.8461	1.65172	9.94065	5.5404	67.6909	-82.9258	120.188	352.453	193.396	87.3103	-73.9706	7.91253	-43.771	3.58609	188.645	-11.6743	-575.858	-3.789	25.3883	429.813
1220	-6.05757	-11.6828	-266.154	79.2766	-33.3388	-869.875	-16.6223	-59.0591	-11.3458	-34.5003	-30.3338	-107.651	-120.044	44.9184	53.5852	-17.5364	28.8857	-214.994	76.4523	3.08799	-19.946	44.1889	15.444	-5.78838	-20.7607	58.5703	111.641	9.72153	-5.88885	-15.0229	-10.7175	-1.89284	-6.45748	64.9434	-91.0259	130.557	368.724	177.677	93.8076	-91.55	5.57464	-22.3626	7.87094	184.365	8.35144	-582.41	-2.1608	32.0056	443.423
1224	-13.3456	-1.4431	-261.221	67.0049	1.37361	-870.198	-26.7539	-80.1019	-1.62346	-31.3017	-11.7458	-109.672	-123.656	28.186	10.6398	-11.1423	22.3629	-218.348	98.8165	-7.44062	-24.9964	52.6031	24.8924	15.9179	-18.8109	51.6967	86.5124	26.423	-9.40469	-50.6075	-14.6836	-7.46414	6.36299	52.8472	-58.7764	135.713	376.295	191.613	39.4777	-101.791	6.0197	2.3799	-5.77044	178.1	-21.3567	-616.027	6.92391	72.626	420.016
1228	-2.19814	-13.4646	-264.242	68.2216	22.5541	-828.982	-30.0329	-79.1338	-5.6536	-23.4092	-7.50874	-91.1131	-121.341	24.9141	18.2846	-12.0225	14.3647	-201.108	113.368	10.9517	-15.9902	51.8577	11.6518	20.2441	-21.2204	62.2986	65.6018	31.9191	-7.95538	-37.0714	-10.7151	8.87503	-11.8459	54.4052	-63.2921	135.032	377.304	193.991	11.3129	-86.0607	37.4276	1.59597	-9.56043	189.184	-7.69277	-637.706	-2.95358	63.668	383.991
1232	3.02317	-5.67152	-255.16	83.6037	20.6668	-808.787	-30.2739	-69.2179	6.51081	-14.6249	-7.9929	-102.79	-130.128	30.4931	17.3303	-20.1949	12.9668	-217.677	112.468	3.5439	-9.10124	46.8302	-11.1343	27.1738	8.59104	16.2693	84.2276	38.061	8.05363	-16.277	-7.86275	7.68162	-11.4312	59.787	-93.0092	121.703	372.862	194.351	42.528	-100.514	42.6669	-12.4126	-2.8091	187.713	-32.6335	-641.973	2.86753	57.644	365.878
1236	-0.479368	4.94355	-256.799	61.9472	10.9449	-821.05	-22.4393	-71.3402	-11.2325	-21.2427	-10.4189	-106.617	-128.854	32.437	15.2855	-27.0741	5.69706	-225.896	103.015	2.35622	-28.0188	47.074	-13.31	18.3333	-15.5658	2.274	61.1656	37.0028	0.113567	-9.70746	3.02118	-0.679946	-1.022	52.9444	-76.4531	116.8	374.943	182.41	82.4176	-86.3135	54.4788	-0.194852	-11.4259	184.722	-52.6167	-641.28	4.43034	46.9123	372.039
1240	0.523892	-3.5804	-252.743	90.1196	32.9531	-838.248	-12.1694	-55.9548	7.86344	-17.3599	-5.79951	-106.402	-121.491	12.9836	34.2994	-16.7271	-1.15541	-217.149	116.03	1.71535	-42.8875	49.4948	6.1358	24.1045	-29.417	41.8464	67.7179	31.2625	-1.56335	0.554621	-16.1093	22.3432	3.5627	53.2084	-63.6142	114.371	413.853	175.956	96.4837	-81.6477	55.543	39.622	9.82026	185.551	-6.15269	-629.41	-9.89854	27.8491	346.667
1244	-4.78818	-40.5687	-257.282	88.1632	9.72529	-851.64	12.5105	-30.7289	8.98188	-28.9597	-1.35527	-113.166	-126.319	15.9422	32.3584	-35.4129	-20.4072	-229.865	103.144	5.10027	-23.49	57.3574	4.3658	51.3887	-3.46521	53.4352	51.6361	24.4941	-2.07639	6.4764	-13.3096	27.0315	-17.8762	66.2713	-70.9614	118.986	417.426	170.951	68.8952	-52.9788	66.4432	-23.0798	7.08225	180.217	-8.90516	-643.303	-6.07996	30.3755	318.686
1248	-7.73688	-61.4425	-258.554	69.4005	22.1779	-838.644	45.527	-23.8563	0.0466481	-25.5845	-15.9947	-112.313	-113.84	36.7298	-5.3289	-10.5685	-7.30773	-217.733	132.794	-4.50348	-23.8638	47.1994	17.1613	39.1985	-12.3619	57.6159	31.0254	57.5634	-8.66512	58.7922	-10.0358	42.8421	0.962476	62.249	-79.572	111.425	435.115	177.535	26.6631	-43.1946	55.1131	-29.1103	-4.1236	164.761	0.853156	-641.665	-4.09906	23.4571	299.808
1252	-0.332427	-61.3953	-251.856	81.8717	21.1195	-839.357	49.3442	-24.7068	1.92051	-43.744	-22.6735	-92.8864	-118.289	43.3142	-0.243351	-27.6166	-28.8147	-243.393	135.554	6.51137	-10.9885	47.024	-22.4503	49.0347	15.6978	43.5877	54.7485	45.4066	-1.34082	70.1645	-19.0738	71.2125	-6.49909	72.1659	-76.0336	121.097	438.688	173.487	25.6476	-60.0463	52.2241	-27.3229	-5.00472	199.042	-9.82566	-630.522	-7.97042	11.0535	298.965
1256	-5.55896	-29.3781	-262.749	83.1232	33.6714	-825.834	39.8423	-19.137	2.10439	-27.9672	-2.50038	-89.9024	-92.8842	47.4067	7.76952	-34.192	-30.3168	-228.393	133.872	10.0162	-18.565	48.6564	16.5317	30.4412	31.3058	57.468	69.4777	49.6646	-3.49641	61.8299	-2.06097	80.0971	-8.02385	52.9266	-86.3686	109.998	406.242	184.957	33.8113	-60.2212	9.87272	-9.07847	-2.50446	181.667	0.491972	-638.791	-16.218	33.56	278.798
1260	32.7915	-8.03921	-274.662	80.3883	10.9982	-783.385	45.2939	1.43978	-3.9777	-13.8318	-10.7003	-110.581	-89.8164	26.0401	11.9364	-18.39	22.3537	-241.324	133.578	8.52991	-13.6892	58.4016	16.7651	40.2781	-8.47623	66.6656	77.1188	60.5961	-5.62275	57.6496	-21.2253	83.7193	-13.0793	40.4965	-71.0284	71.7387	415.956	164.239	44.9315	-50.5569	-13.9103	-12.6102	3.30675	184.857	-10.2039	-627.571	-2.88568	60.6504	260.952
1264	12.1011	-10.2037	-272.178	80.1466	15.6937	-794.899	55.793	-7.52597	4.68685	-17.6874	-0.441826	-111.86	-110.082	-4.50497	20.1944	-12.5115	10.5885	-241.803	134.324	-17.5506	5.81331	51.3235	21.5962	6.13932	-27.8015	72.0627	67.6712	32.2337	4.87775	51.2268	-9.4075	76.9225	-1.2085	13.4329	-64.5942	43.2162	396.897	186.114	44.2389	-26.0838	-4.06227	8.84904	7.50245	181.656	-26.8779	-633.88	-4.18627	46.1606	295.469
1268	-10.5424	-20.9013	-262.759	78.4332	15.0323	-783.943	54.0614	-1.9162	-3.35338	-21.9563	-3.67909	-106.727	-135.601	10.0743	33.1814	-21.7016	21.023	-223.335	107.641	-34.7335	-19.4577	49.0754	29.0208	-3.34137	-18.0101	48.7501	86.9027	24.9065	7.63351	101.882	-11.7806	74.2352	8.01697	-6.6809	-65.3426	22.5968	396.349	190.533	58.5938	-3.13005	2.51962	-0.254324	5.80249	188.042	-33.2108	-601.427	0.652286	21.0635	294.073
1272	-3.76593	-55.9984	-264.352	88.9963	21.6657	-795.031	31.6917	-7.95077	16.4556	-16.3674	-5.10617	-105.215	-122.728	49.8251	37.4495	-21.5048	33.516	-227.91	95.6118	-11.0752	-19.8907	51.0623	7.66067	-0.254621	-34.4129	61.699	78.0154	26.9226	3.75297	164.446	-9.34108	85.1316	-5.55767	-20.9523	-79.9756	-2.21	395.914	193.439	53.5869	5.47321	1.39839	-17.4156	3.00244	182.914	-31.9479	-584.848	-1.00999	36.8615	296.799
1276	-13.2116	-56.5689	-254.439	55.401	29.471	-802.718	14.7364	-7.21851	28.9544	-16.0257	5.9919	-97.2023	-132.148	40.7597	7.06588	-12.5762	32.8757	-216.651	71.723	-2.33485	-26.3111	48.7099	-4.32701	16.5989	-36.5465	55.3647	94.2887	20.1221	0.13932	172.455	-24.8976	78.92	-3.55331	-38.4162	-80.0736	6.17414	407.346	211.862	30.3591	-30.7546	4.5364	-50.3786	-11.6548	186.587	-47.0351	-562.959	-6.5638	46.1477	296.636
1280	-7.4335	-67.3039	-248.976	52.9633	11.5712	-788.171	7.91713	-15.1559	12.3212	-37.0215	4.47583	-92.7731	-146.446	47.8147	-27.2902	-28.9055	21.5599	-220.727	56.6666	0.900291	-27.3414	40.5273	-17.1112	6.95636	-13.3466	36.4088	107.793	25.7876	5.09618	187.073	-15.9093	64.6529	-8.33965	-46.3395	-63.5878	-10.3551	419.961	169.604	35.526	-24.4529	-12.6437	-52.5969	-16.3699	197.682	-66.9945	-542.872	10.1593	55.9132	309.25
1284	-1.68259	-61.8297	-263.2	34.2909	13.3456	-805.768	9.93956	-29.1746	19.3145	-19.2251	1.29501	-96.0764	-147.849	40.9551	-39.2699	-21.6616	12.4932	-234.236	93.7656	-2.72606	-40.159	40.5565	-37.4964	9.10588	-6.36888	17.033	122.763	32.7159	-1.8263	190.769	-11.8751	61.6021	-20.1812	-7.862	-60.5449	-5.61032	391.481	162.102	20.3802	-27.7197	-5.17335	-24.4297	-18.9444	195.662	-64.1006	-519.48	-1.07275	36.4161	289.967
1288	-4.07901	-71.6249	-258.016	13.7267	18.6201	-816.263	7.06181	-50.9678	17.8477	-29.4144	-16.4502	-94.6776	-137.038	52.316	-44.1669	-17.8416	14.0054	-238.323	79.7978	2.47891	-35.9185	52.6386	-20.4906	-1.3711	-34.8492	-3.86003	99.2984	21.728	3.53287	190.609	-8.85789	67.5083	5.71972	12.1872	-71.7187	-6.33258	371.091	150.846	46.7283	-34.2067	15.2708	-13.1403	11.6672	187.678	-67.3168	-516.725	-1.34491	50.9218	282.454
1292	-0.088369	-57.3539	-249.632	0.603278	1.68547	-806.387	-21.5631	-72.0672	-9.78636	-30.8612	-31.9466	-87.5768	-144.273	47.1088	-11.0155	-23.9761	17.5996	-235.047	58.5433	7.55424	-42.1228	51.913	-28.6214	25.5955	-21.0708	-8.03571	95.9749	7.52154	-10.7239	199.823	-28.8663	79.7529	12.6172	15.3726	-83.3165	-3.04115	370.28	179.062	5.19101	-51.8655	7.27437	-0.713853	5.05584	186.474	-76.7527	-534.629	-8.49083	47.2151	285.922
1296	-5.53584	-53.6201	-244.011	-1.64157	7.29302	-830.235	-27.2571	-71.9542	-3.88238	10.3417	-16.6751	-87.9605	-146.172	33.7064	-18.1431	-17.8295	32.2153	-237.77	67.9691	2.99221	-41.7896	49.1346	-8.80514	32.0513	-37.014	1.52282	96.2096	1.69989	-8.1252	185.984	-8.49334	66.1985	-4.7769	-12.5474	-88.9497	-2.32792	386.692	196.684	-18.348	-46.9601	-18.8062	-13.7273	-2.98593	184.026	-55.7531	-541.473	12.5674	51.2146	295.671
1300	-0.576145	-53.2411	-239.728	17.8721	1.2773	-880.047	-22.7806	-85.1131	-18.1518	16.2826	-23.9202	-78.7347	-124.699	43.7888	-3.74819	-17.7878	37.8058	-252.768	84.4583	-1.56622	-5.72048	51.2833	9.85533	17.5651	-42.0196	-19.0166	89.2093	23.2628	-0.974076	150.982	2.98947	83.5254	14.54	-21.032	-84.3693	3.29985	363.326	189.755	6.6249	-42.5092	-1.08925	-24.3495	5.21511	194.151	-64.7933	-548.977	1.63383	35.8649	308.545
1304	-6.17418	-62.9897	-253.413	20.7168	1.66244	-868.236	-9.66671	-72.3604	-11.065	25.5648	1.59095	-81.3904	-132.279	20.5975	19.8964	-6.90616	16.973	-235.588	74.4971	-6.98681	-15.7671	47.8212	8.68928	-0.212348	-34.572	-15.1558	127.457	-1.07982	0.940396	163.266	4.73372	79.4727	0.289906	-7.25667	-82.629	11.5773	373.131	203.585	-2.27494	-53.2634	-22.8097	-16.4194	10.5133	171.597	-68.8283	-561.034	13.7313	22.4764	280.952
1308	0.933893	-55.009	-256.121	4.18891	6.50104	-841.355	7.19876	-80.9575	-0.685115	30.2865	-0.0474197	-83.9913	-102.034	-6.42842	41.8283	-11.5093	21.2611	-247.081	81.0077	4.47805	-11.6584	50.4814	19.6758	-7.73867	-26.8232	-12.7596	95.7791	2.28775	-3.15154	175.317	-9.1569	61.5286	-10.4696	-4.4417	-81.9408	-3.18257	366.549	194.35	-2.9259	-51.3177	-1.62074	0.415928	-4.36659	186.155	-68.5529	-569.651	-0.126173	10.3004	276.631
1312	-0.182563	-62.7338	-262.957	15.9272	15.1413	-827.738	49.4644	-77.1325	-0.10648	19.0905	-3.03048	-104.478	-114.796	-19.6102	96.8645	-9.09455	-10.7328	-235.372	97.4886	13.6583	2.77241	46.0072	38.0156	-3.60311	-29.5983	-0.430739	70.9175	16.7455	-21.9231	198.602	-26.6304	30.7411	12.1998	6.11021	-80.896	-0.876743	358.548	200.001	8.76926	-21.4061	9.79402	6.10476	-12.6722	186.95	-87.3095	-571.907	11.5195	42.048	282.921
1316	-5.92711	-45.4464	-261.559	19.8932	17.6795	-849.698	43.5053	-61.3497	1.81625	11.0405	-2.92025	-102.071	-131.534	-22.8463	117.359	8.17724	-22.996	-236.481	101.089	4.10481	-15.0724	52.861	48.3252	9.30862	-10.9008	-10.49	55.7423	27.9096	-38.0154	204.359	-25.5866	16.0345	1.14086	2.43306	-75.1712	-15.8139	335.707	192.066	27.4752	-10.9829	7.00226	31.9295	6.26833	184.79	-79.6666	-577.306	8.20249	40.3767	309.098
1320	1.88709	-18.3022	-249.518	3.85743	11.8955	-863.01	43.8788	-68.762	4.01087	1.73053	-0.165632	-120.403	-125.815	-5.79243	99.3618	-24.4481	-6.15529	-230.121	109.776	13.7634	-34.4106	53.8624	30.8919	15.7421	1.12465	-4.66904	27.7561	31.5468	-50.6274	221.287	-63.4905	6.0304	-12.7964	-9.17955	-87.3355	-2.73759	344.959	190.197	34.7784	-17.783	7.90503	0.471056	15.311	194.29	-63.1612	-581.123	2.1337	33.8416	323.175
1324	-2.81924	-3.29933	-255.012	21.2553	8.32579	-885.875	47.1293	-41.0546	6.60465	-35.2082	1.32319	-116.66	-135.945	-9.43602	102.556	-32.9909	14.5853	-223.253	118.882	54.2871	-23.2166	48.0445	41.1699	43.6388	-17.0677	-3.94008	40.4703	31.4359	-57.0445	217.713	-58.9418	22.3838	-4.20081	5.1977	-120.136	-1.95636	372.476	197.014	22.3598	-2.16145	18.6382	-29.7521	-7.03509	198.432	-81.6356	-565.166	1.58464	53.1856	307.139
1328	3.55652	-7.19489	-271.199	14.3293	11.8907	-884.411	53.0154	-26.9746	-0.207183	-36.3661	-20.8304	-115.338	-132.108	-8.0381	70.5621	-26.4177	7.00057	-244.897	128.31	56.2423	-34.8301	43.452	47.6018	46.7057	-20.8373	-15.8981	68.3284	18.6607	-44.5731	205.587	-61.6729	17.4359	-0.973533	18.7077	-141.435	13.0863	352.494	178.73	27.31	-20.7231	18.8539	-14.8681	-8.44109	192.034	-109.782	-559.304	0.778096	23.3136	284.89
1332	23.9709	-10.4579	-252.369	5.42209	23.2803	-909.378	33.0399	-23.8474	7.90974	-36.0489	-13.8075	-98.3759	-136.557	2.87391	58.6372	-17.7995	3.16623	-238.17	119.909	53.0573	-31.6375	56.0095	34.5639	59.1928	-5.39952	-1.98984	105.578	38.6738	-48.2912	197.639	-59.082	48.0596	-12.265	-5.14739	-137.479	20.1931	349.05	162.434	63.9656	-29.487	2.22288	7.61248	-6.42784	179.56	-96.5395	-543.213	-0.879454	33.9119	290.656
1336	48.1608	-9.96928	-270.928	3.65095	26.6631	-891.702	43.7321	-22.5376	2.74568	-16.5732	-19.3061	-99.6571	-137.103	5.28302	29.6196	-4.21412	-29.1386	-223.295	84.3489	69.3238	-11.1242	42.1963	21.9101	30.5165	-12.9701	21.1576	98.3777	47.9203	-67.2557	210.214	-62.3085	33.1759	-10.9109	21.8545	-136.124	10.8956	363.892	157.639	81.6215	-37.0143	1.92077	-30.8325	-12.99	190.501	-94.7106	-538.624	1.44606	37.9671	338.942
1340	10.1154	-3.27143	-271.473	13.8176	17.8163	-871.139	55.5578	4.9304	-1.37483	14.1207	5.358	-104.381	-152.006	19.9463	9.34382	-4.98818	-40.3836	-221.739	65.2574	61.7593	-8.33376	53.1806	0.565579	17.4438	-5.75068	49.3637	108.925	47.7674	-55.044	200.889	-17.8561	9.54413	-13.2495	7.58385	-122.532	2.21126	385.144	184.934	66.6164	-96.601	-4.52055	1.42617	-8.79005	191.608	-98.6927	-527.108	6.58843	47.2101	363.946
1344	-3.34909	-16.1139	-275.776	28.0615	-16.6679	-876.451	62.5931	-7.13154	-0.429593	-12.6073	8.11977	-119.659	-126.9	44.3813	21.1044	-19.782	1.38193	-223.377	73.1288	51.6545	-22.4308	45.8295	-16.2434	-3.66038	-0.715539	64.3716	104.152	47.5483	-10.5758	221.062	3.35367	19.213	-5.30641	24.4905	-121.284	1.66039	414.235	193.16	68.1619	-99.2448	-1.38855	-1.87524	-7.85577	186.485	-76.8119	-524.081	4.22604	2.21431	353.953
1348	-13.0738	-35.0106	-264.234	21.0201	1.33799	-868.62	54.0872	-34.5237	2.62681	-26.4143	-6.21826	-102.046	-124.464	49.9144	16.3125	-14.1556	9.42785	-220.334	107.822	54.1463	-28.0367	36.921	-22.9415	28.3507	-3.03172	55.6301	104.795	50.5217	12.925	225.195	-6.55976	2.22057	16.2254	-16.6403	-126.055	0.0373637	441.314	194.998	87.6174	-88.1444	-3.04542	-9.35094	-13.2889	181.975	-69.6608	-520.791	10.4923	-12.1385	359.028
1352	9.85379	-20.8331	-251.79	0.662511	14.0062	-851.128	39.1471	-45.3359	3.37383	-29.249	-15.8864	-92.4649	-106.495	38.5428	15.7972	-27.3077	13.9322	-212.603	91.8371	68.8134	-6.68508	0.330606	2.62254	26.3825	-31.2636	60.409	62.47	40.3648	7.85916	218.901	9.96085	-2.40484	-9.66882	-66.8614	-117.207	43.5924	447.58	200.761	75.4149	-64.0557	2.78098	21.3136	-8.04781	172.255	-70.6192	-519.189	6.59502	-11.9658	358.336
1356	0.840319	-11.0166	-253.064	7.60808	23.622	-818.88	52.2834	-67.383	-8.20686	-11.6067	-12.7382	-86.9734	-116.704	50.533	28.3309	-33.9894	37.7527	-224.107	65.1072	82.9856	5.18731	-18.4944	6.53123	6.42925	-24.1999	60.6782	77.4517	39.9371	6.20373	218.658	0.0602314	6.49328	-4.47175	-66.0685	-77.484	55.6448	460.041	199.481	69.6558	-30.1167	8.67834	26.0957	-1.19049	178.42	-69.0607	-516.409	1.69063	29.3801	366.467
1360	-8.4835	-9.757	-266.235	4.18252	30.4637	-821.402	46.3766	-67.4822	-6.44866	4.93656	-25.1839	-96.8203	-90.3379	37.7663	-12.9732	-36.0575	26.0294	-212.406	48.8556	105.415	18.8597	-21.1401	15.1881	6.36028	-27.3489	56.9068	76.49	39.5273	-1.47741	217.026	-1.25735	-8.86982	-15.5529	-49.5482	-76.0038	62.6537	427.136	204.196	60.4829	-6.75362	-9.58371	20.9377	6.82943	191.032	-57.0777	-574.881	-0.679552	60.387	362.892
1364	-4.12542	1.28832	-256.056	1.65311	11.0071	-830.595	23.6778	-81.3463	-15.8426	6.20413	-20.9114	-98.6526	-58.1177	40.1931	-33.3793	-33.0931	20.4048	-213.12	62.6668	124.626	23.8062	-11.4913	3.98391	2.06514	-17.7945	65.8387	64.0724	39.003	-1.62877	220.617	-13.2104	1.41429	-24.917	-22.3424	-105.214	60.0095	416.047	192.672	42.9009	-1.90749	2.44813	-7.41538	9.05175	176.281	-43.6687	-572.461	5.2276	41.6061	366.846
1368	-5.42661	-10.9979	-266.715	14.4653	18.4274	-839.478	8.84852	-79.9156	-6.14877	1.15418	5.96956	-105.504	-86.7059	38.6163	-31.0868	-36.8242	17.9603	-211.878	87.7362	139.449	0.725708	-4.81613	1.75929	6.09061	-12.2384	73.8113	82.2967	34.0548	-13.5755	181.083	-2.41667	14.4873	-14.4162	-9.17587	-109.696	59.2668	476.932	180.997	37.2628	-5.91568	1.74898	-9.27131	8.02246	192.474	-32.1913	-573.666	5.66595	42.5597	365.73
1372	-4.97609	-12.4835	-270.864	-20.5644	14.5649	-855.868	-1.89383	-76.9031	-7.27939	-27.591	20.6148	-140.082	-102.531	22.7162	-25.2255	-33.8439	4.33799	-233.697	100.108	171.871	-0.903133	-6.79034	5.37478	10.3335	-27.7436	59.0893	72.3298	22.4409	-10.196	148.716	-11.9549	3.02529	-1.14332	-7.61713	-121.378	73.1628	445.877	175.953	52.1993	23.0709	2.86085	2.97401	9.47015	201.527	-36.61	-565.785	11.9208	42.7198	355.851
1376	-10.6116	-11.6302	-271.202	1.8127	21.1145	-842.905	-8.86205	-74.798	-7.7688	-33.7167	-8.74208	-124.167	-63.5647	33.5578	-24.0544	-27.5437	1.44277	-244.929	129.617	168.125	-27.4297	-3.15396	6.78866	-15.469	-10.1287	52.1155	70.2495	14.3165	0.0399009	155.023	-0.610309	18.9817	-9.93297	-2.4327	-143.31	61.0143	408.128	198.985	69.2776	0.691955	1.28557	-5.42263	-9.54713	189.404	-32.0843	-586.861	17.1346	30.2631	354.883
1380	-12.1977	-15.4967	-265.936	-8.37615	32.3548	-853.528	6.23323	-75.0203	1.46196	-21.5228	-8.09208	-120	-58.6003	38.9457	-31.1078	-39.3244	0.886497	-229.294	129.247	187.092	-38.705	-9.55347	17.8894	-3.82811	-9.97355	64.1182	49.298	9.68425	-13.835	191.285	-7.45465	41.6441	20.4031	-15.0976	-138.726	54.4938	370.235	188.82	84.2869	13.8228	-2.89018	2.14521	3.02315	178.993	-35.991	-582.81	20.0922	56.4297	343.14
1384	-12.8709	-13.6507	-268.848	8.75409	28.9406	-868.979	0.749797	-77.2338	4.23679	-12.5517	12.526	-104.526	-51.1373	40.7845	-10.0333	-29.5536	-1.15135	-239.126	122.482	191.251	-75.1169	-9.94041	4.55791	0.280011	-17.7403	46.9105	31.8918	26.6455	11.5944	205.87	-18.5817	57.4795	6.41108	-27.5059	-131.037	74.4895	359.52	178.346	104.703	20.3323	-9.58467	7.20219	-15.8258	197.416	-18.638	-574.12	8.69775	41.9793	332.379
1388	-6.97248	-42.5955	-257.399	17.2594	14.5437	-864.47	-3.8022	-81.7414	10.9636	-29.2393	8.25672	-93.7959	-69.8018	28.9843	-14.4281	0.524431	0.975746	-242.159	111.149	183.814	-95.6709	-15.019	22.6916	29.2794	-25.104	43.1284	23.9168	26.4956	-2.4926	203.338	-3.99015	65.0676	3.38329	-16.8993	-83.8375	66.274	347.773	191.645	101.899	30.0782	-11.679	-5.42426	-1.49762	177.341	6.37726	-574.56	13.2883	37.451	355.231
1392	-8.86013	-57.8013	-255.206	6.62262	10.4565	-876.606	11.6437	-65.7302	13.9914	-45.5554	-5.58539	-118.293	-59.4416	47.9926	-8.71987	-25.6726	2.71638	-230.534	110.892	190.393	-33.0477	-15.8685	21.6259	30.6117	-29.83	66.3244	7.91243	34.6924	-0.581247	169.781	-14.1352	68.1683	-4.68351	-2.05711	-68.3675	59.2313	352.735	188.888	109.409	33.0578	-15.165	-6.33471	-0.311584	172.478	-6.55411	-569.077	-0.54179	27.8003	368.328
1396	-11.6356	-73.7621	-249.495	-2.91092	11.5683	-856.425	-0.144655	-53.6683	-0.563579	-42.1051	-4.54529	-107.465	-37.8047	36.3429	-20.0111	-15.5322	18.2804	-223.113	103.534	182.6	-8.55204	-10.9539	8.84712	28.4389	-47.6472	63.3527	-38.7056	37.5822	-10.8367	165.763	-7.65867	55.8606	-7.10397	-5.89161	-68.2792	55.5824	342.477	181.479	94.6841	23.4098	-29.1855	32.9093	4.06964	197.787	-29.625	-541.763	10.8907	8.34915	362.055
1400	-9.54869	-67.7897	-271.428	17.0689	12.4425	-816.011	-16.1254	-73.35	-4.26984	-38.5256	-37.0479	-107.99	-28.9411	36.3404	-36.2525	-32.5478	17.1765	-219.515	85.744	174.317	-44.7681	-7.909	0.78949	-11.7761	-25.8843	53.1045	-37.5922	22.7453	-6.41913	188.918	-13.0543	62.5541	7.27461	-11.2132	-76.7455	49.9235	362.071	193.15	100.609	-17.9322	-46.4158	16.0532	5.56282	200.72	-5.45562	-536.845	-0.258458	-10.0849	369.794
1404	-5.95334	-53.7925	-264.413	10.5531	16.9379	-784.93	-0.632192	-39.3404	-6.08419	-31.1414	0.793558	-126.447	-30.933	34.4942	-1.38079	-26.3632	25.1948	-220.714	28.2902	172.44	-71.7703	-6.73348	0.576784	9.72122	-13.4747	51.4647	-38.0266	40.0955	-7.04215	225.017	-10.4942	53.2339	1.71949	-4.89371	-77.2753	39.1314	352.13	203.918	73.1045	-22.1043	-7.71355	15.7939	7.2917	195.601	-8.92074	-526.894	4.12771	-29.196	368.358
1408	-6.74728	-54.723	-274.834	4.6678	17.2167	-718.577	-3.95479	-3.74788	-4.25358	-37.3703	0.844955	-113.64	-45.4735	52.3762	-9.47015	-34.1956	21.0942	-244.217	11.4074	181.214	-85.622	-7.21236	28.7537	16.2037	-11.7907	57.5481	-40.7746	47.116	-6.32304	172.323	-15.0184	39.6453	-8.0303	-14.3848	-72.2565	25.9547	353.185	205.183	36.3033	-18.8096	8.91319	1.71521	-5.33668	200.411	-0.724533	-540.309	7.78772	-43.3045	373.06
1412	2.85979	-80.1303	-268.97	15.5073	35.6343	-726.631	-2.92662	-17.4307	-12.1553	-29.3586	-17.1717	-95.085	-63.769	30.1815	-7.84478	-42.2701	17.8201	-221.783	28.3206	179.089	-55.5909	-1.63897	40.5055	10.7962	-4.54833	67.2843	-26.3851	28.7517	-8.49176	215.269	-18.6842	5.64114	-0.70843	-7.30299	-81.8962	46.8847	372.352	185.345	24.5309	-18.5902	-6.47925	-8.80152	12.6284	196.778	5.40747	-527.549	2.21322	-39.0812	334.301
1416	2.81846	-66.9985	-270.94	12.539	4.18076	-736.032	-4.14724	-19.7204	-5.71493	-7.34657	-10.992	-99.9327	-52.4936	24.8849	-1.31808	-38.7738	31.3536	-233.792	4.26291	183.562	-25.7777	0.275901	50.0244	-8.13077	8.78498	57.3548	-25.5562	28.0766	-13.3006	202.946	-6.70831	7.01501	-0.818534	-6.22998	-76.2586	23.821	372.944	168.312	26.3181	-17.2369	-4.82016	-14.235	0.13972	187.075	19.6155	-500.667	2.49763	-34.036	319.866
1420	-10.5753	-74.5808	-262.755	11.3049	18.6192	-721.991	-15.8453	-25.5442	-7.63433	5.75116	-10.5683	-98.116	-34.4337	32.3038	-23.1993	-40.6551	28.8084	-223.927	3.77033	182.245	-14.7963	-4.27579	29.9023	-14.8038	-8.69866	69.0413	7.0475	18.7181	-8.28231	211.071	5.56377	18.7462	5.97054	-6.37328	-60.9593	27.2291	358.528	191.327	24.3601	-30.0861	-20.762	2.45399	2.88847	200.551	-1.49573	-505.684	7.69406	-45.9717	304.389
1424	0.973805	-48.428	-261.197	-5.71761	24.4716	-734.045	-6.65997	-3.94526	5.01235	-23.1482	-7.49373	-91.9945	-31.7943	42.0987	-36.3046	-26.5009	25.0613	-261.857	-12.8895	178.903	2.74125	6.87596	-5.94374	-27.8209	-14.8621	73.8158	-1.57606	9.21686	-2.70143	195.245	-10.9348	-0.0185788	7.36611	-0.372796	-76.9712	51.7147	357.638	211.764	2.73443	-3.95198	-36.2271	4.20643	10.7852	205.832	-18.9601	-531.994	5.06078	-27.7713	295.277
1428	-14.3972	-61.1909	-267.664	7.61877	24.5962	-773.363	8.75307	-4.89116	-2.75989	-25.6134	-8.0475	-85.1121	-35.432	39.2708	-33.5583	-32.6075	39.8409	-290.651	-17.2226	177.66	10.0891	5.14952	-9.54061	19.9181	-21.5994	56.5851	25.4208	5.45563	3.61818	192.049	-3.10193	7.10012	7.30922	5.09683	-57.082	86.3757	349.47	193.009	-17.8528	-23.5305	-4.44123	-8.95684	-4.32581	190.223	-17.2347	-546.318	-4.84234	-10.7473	290.533
1432	-18.3665	-44.1786	-272.821	-0.128293	22.6437	-749.299	40.28	5.08917	-11.1337	-8.20789	-22.9677	-106.821	-50.4818	42.6764	-43.6481	-1.18102	20.4593	-283.011	2.88351	178.377	-27.5973	-5.00462	10.12	17.0743	-25.4254	45.5332	19.5206	38.3289	-11.1998	206.208	-1.95851	7.6252	-2.30052	6.35527	-66.6192	109.319	356.485	190.107	-29.0213	-32.4567	-8.08878	-18.1627	-15.4108	187.417	-10.5587	-595.095	1.75708	-35.8349	295.399
1436	-22.4706	-7.66797	-278.686	47.8713	26.2021	-738.919	38.9774	-25.7644	-17.3796	-27.4659	-17.1737	-127.031	-45.7607	42.1834	-25.0473	-16.3547	10.435	-233.731	29.9965	173.128	-18.4062	-5.9042	23.6187	-24.1152	-23.2002	66.267	39.3572	54.8408	-15.5202	233.455	-9.93668	33.5447	-74.9801	-7.02972	-72.9052	131.484	376.562	192.954	-12.3004	-26.7053	-14.2582	-10.6458	-17.7483	191.56	-9.34817	-585.032	1.4971	-22.8576	291.121
1440	-10.786	-0.73193	-265.718	70.9018	29.35	-744.591	40.0688	-20.6444	10.707	-39.6788	2.34575	-127.199	-50.1617	34.8531	-17.4144	-22.3461	21.1443	-231.885	31.0549	192.252	-0.24057	-7.52904	-11.0589	-61.9007	-4.67007	71.7753	69.0374	24.4177	-4.54504	231.247	-42.558	55.0007	-66.4487	-26.5148	-71.4024	106.962	383.606	214.878	-39.5799	-30.0162	6.53808	15.9174	-0.09171	192.466	-15.2994	-578.169	-6.69019	15.987	276.409
1444	-1.80346	-11.5141	-281.828	72.8574	32.2431	-753.853	37.7423	-27.2249	-6.22305	-26.2163	-2.64536	-144.426	-59.1062	19.1871	-23.2151	-34.0865	25.5064	-224.983	81.3782	187.401	-1.44633	-18.233	2.01908	-62.7347	-3.83319	59.8292	72.1773	20.6677	-16.6214	244.163	-60.9818	37.5406	-64.7453	-20.3673	-71.7563	115.276	397.988	201.107	-12.6982	-3.74465	5.61954	10.0696	2.74467	182.068	4.30333	-582.387	6.46161	-25.1387	251.449
1448	-9.31119	-15.7781	-326.623	74.0743	8.22728	-776.368	44.4794	-25.704	-4.77907	-11.1788	5.60895	-128.712	-47.377	-13.6048	-26.0589	-38.2592	51.2861	-221.7	98.4592	200.157	-25.6038	-14.5591	19.9672	-58.1587	-10.224	63.5206	74.1306	48.9734	-14.7375	222.336	-61.3016	25.2869	-49.3867	0.506116	-69.9784	117.794	394.197	219.936	9.32575	0.47405	7.13664	9.29743	-13.8626	186.651	11.6385	-582.898	4.04863	-18.5859	275.932
1452	-12.8437	-16.8192	-329.226	68.5351	8.69718	-768.317	45.3891	-21.9381	-5.28095	33.7647	2.80788	-108.115	-43.8872	-11.6464	-15.9435	-16.3419	17.676	-219.703	106.505	186.543	-31.7021	-1.90745	0.878104	-51.27	-39.2612	52.6654	95.2229	60.0081	-11.7674	221.238	-36.5061	25.3976	-48.4093	16.4624	-69.8285	108.633	400.162	243.484	9.22413	-17.6328	12.3749	13.8289	6.2083	198.734	5.0392	-572.167	-4.6007	-63.1248	284.024
1456	-1.512	-3.75661	-316.306	91.0618	8.86503	-769.736	42.0628	-18.9782	-2.73934	30.6257	-25.9456	-109.724	-50.3534	-1.10173	12.5769	-30.3582	28.7858	-215.606	90.6364	176.359	-33.7453	-9.07112	10.1039	-25.8493	-26.9999	48.8145	73.5213	74.299	-10.4334	212.221	-12.8523	21.1634	-62.0829	3.89499	-65.8939	125.47	406.713	255.182	-0.880501	-36.7952	-1.69791	1.89568	-5.4716	197.662	-0.40489	-580.505	-6.05708	-47.6844	280.194
1460	-4.72188	-5.14021	-311.692	74.1471	11.0728	-752.794	52.7363	-11.9231	-8.1634	22.1619	-7.67128	-95.3665	-53.6223	48.6145	24.9944	-48.5786	23.1254	-216.481	128.087	174.219	-24.5637	-0.718499	-3.71886	-22.5386	-18.0562	57.8286	57.9435	52.8699	-16.9963	200.003	-0.453136	14.0919	-60.3699	-23.6414	-77.3452	121.144	383.356	254.673	32.1817	-53.6726	2.57066	6.55847	5.20868	175.8	-7.61227	-578.176	5.02239	-42.7131	303.644
1464	8.97985	-0.382794	-315.741	75.9927	18.255	-748.094	55.2466	-13.7726	4.20419	24.1036	-6.39502	-93.4193	-69.049	33.9321	6.14686	-33.9305	17.2421	-228.415	142.69	186.374	-35.6398	-1.09873	-9.63109	-14.2975	-25.1113	56.8053	66.1864	29.194	-0.289871	195.894	-4.16166	-4.5062	-11.4361	-42.6011	-88.1687	109.782	382.219	275.275	25.0661	-64.2286	-1.7492	9.04332	-4.28635	174.71	9.6826	-576.618	5.88549	-9.69242	301.832
1468	-9.56623	-7.42818	-277.271	67.2803	17.1992	-732.962	50.1999	-24.7747	13.8965	26.1614	-4.51071	-90.0441	-84.0936	48.0276	5.33715	-30.6259	-7.80217	-224.709	147.04	190.106	-38.0906	-13.0213	-1.92069	4.36086	-8.42879	60.5926	58.0468	45.2083	-3.85105	213.054	-10.3114	21.757	-15.7086	-29.3448	-75.6762	129.935	395.149	295.211	-1.07527	-52.7381	-2.71305	1.69143	1.91248	175.143	-12.2648	-553.95	0.49386	1.98276	297.576
1472	-10.7474	3.70232	-271.711	63.6269	27.9178	-737.872	56.4335	-17.8784	-13.0182	25.8545	-15.4203	-112.645	-86.4206	39.0679	22.4338	-19.7582	-12.6547	-228.588	97.5379	183.64	-31.711	-19.3298	-3.8965	19.9121	-30.9157	51.1979	30.0652	44.7054	-4.48538	186.292	-7.88099	27.552	-31.9531	-27.5976	-75.0746	131.325	375.934	320.586	3.38508	-48.7007	-8.96782	0.303767	2.94918	183.762	-11.959	-528.091	-1.63656	-26.9667	290.291
1476	4.37496	-2.00709	-271.155	60.5401	17.5274	-735.409	51.7837	-12.7587	-12.4114	44.6656	-54.9817	-116.943	-124.404	37.137	18.4392	-26.0379	6.32042	-250.877	80.4561	186.415	-29.8622	-24.1406	9.01025	25.4946	-30.7196	75.8825	-2.07814	43.1423	-1.90395	178.015	-9.26488	0.548857	-56.1905	-0.142986	-72.2212	132.276	370.726	342.322	28.7033	-59.2283	-8.24085	29.1269	-11.6692	189.078	1.80468	-544	-0.863479	-38.2508	278.981
1480	-9.09226	7.96669	-266.114	22.7367	21.4926	-747.738	48.307	-7.92576	-4.41866	23.5024	-29.4863	-105.365	-116.14	30.806	19.4926	-25.8174	6.45027	-248.265	56.5429	208.295	-25.0267	-8.37484	47.6703	16.4974	-18.5649	56.6698	-12.8199	15.3859	-43.9536	184.876	-24.4369	5.44099	-63.8339	12.1381	-60.8256	121.912	359.259	349.425	7.02102	-108.94	-16.4509	26.4867	-13.9907	204.83	-33.5215	-531.371	2.90765	-10.4029	256.064
1484	-3.26035	1.90754	-259.945	-0.0473228	9.55075	-761.603	49.164	-12.5176	13.5816	23.092	-7.24389	-115.294	-147.479	41.6458	40.8085	-21.4305	6.69516	-225.006	60.7578	230.599	-9.84297	-12.1239	42.8325	7.5326	-14.2705	52.7253	-30.286	7.01739	-34.0282	169.753	-3.8843	7.08498	-72.6834	21.9379	-76.9815	119.649	377.068	370.624	2.61718	-60.7031	-5.05119	27.1678	-21.2552	191.127	-38.4597	-556.661	1.03721	-9.61372	252.567
1488	-1.83353	-1.55425	-265.143	18.4886	24.2409	-784.842	56.1827	-46.0017	14.0133	23.4066	6.64204	-103.595	-126.189	55.3388	54.1889	-34.8822	2.76736	-229.261	33.6633	239.118	-8.75217	5.71228	42.8354	14.6979	-7.72307	64.2426	-7.53779	2.95199	3.07853	163.517	-6.62645	24.2349	-73.5161	-3.94465	-81.8118	113.776	362.773	379.729	-1.18668	-5.57803	-0.484561	44.5227	-8.37372	191.924	-31.6013	-550.314	7.04406	20.1387	270.19
1492	10.3939	-2.01423	-254.235	16.1139	17.2251	-798.472	60.1841	-38.9385	4.30243	18.4317	-6.18194	-113.333	-123.525	51.1131	55.1895	-32.866	0.463753	-237.943	52.8984	232.732	-22.2489	-6.63799	30.879	-5.34405	-16.7557	54.2805	13.5548	10.6176	22.9174	162.479	-12.3023	21.0525	-60.883	2.66068	-75.456	106.735	351.233	353.237	-9.12953	-26.841	4.97848	53.4099	-4.2673	193.84	-21.0699	-519.902	-0.28133	31.6472	265.641
1496	-3.91409	-8.80586	-285.767	11.9552	20.0865	-769.324	30.6154	-21.3681	-4.14902	1.52974	-17.7202	-86.7867	-115.689	61.9005	44.4247	-30.2327	11.1907	-221.575	75.1963	188.532	-33.1236	-24.7258	13.8903	-4.4161	-27.7691	57.2426	17.3377	7.38077	77.5127	163.793	-19.8298	25.8877	-28.319	-10.9802	-65.5193	100.446	353.779	344.404	5.76157	-10.8687	18.0006	3.77152	-1.20907	210.179	-6.7767	-523.142	5.60061	55.2038	298.143
1500	11.1926	-13.1276	-324.191	4.2255	20.0726	-745.659	-4.41212	-16.4057	2.00232	-0.953735	-28.0008	-81.1938	-127.768	40.6346	51.0963	-24.4922	45.9193	-217.732	49.7942	192.418	-3.84799	-7.4087	14.573	9.28582	-20.1898	53.0314	33.4559	21.5465	69.3312	162.654	-9.80755	28.9082	-48.1279	10.3361	-73.3766	124.484	393.204	315.975	-21.4911	-23.699	15.6731	-13.4817	-0.794662	195.554	-13.7945	-523.413	-1.98449	32.5364	300.552
1504	39.3787	-5.2025	-331.489	-1.74491	19.5885	-740.296	-19.2228	-51.0728	8.14144	-10.3448	-11.1804	-86.7715	-112.875	33.4282	62.395	-11.9979	56.3277	-245.88	41.5545	183.997	-8.41963	-9.68963	5.40159	3.0029	6.13029	67.4067	34.811	24.3419	66.5649	178.823	-14.8525	13.1639	-53.9054	-0.66234	-71.2956	118.184	422.936	307.274	-21.0637	-23.5024	-1.69035	-13.3925	-1.81146	196.259	-35.8837	-458.461	-5.68151	42.1147	291.737
1508	25.6081	-1.03274	-324.307	9.1723	26.756	-746.978	-27.0861	-40.3001	16.1502	15.9628	-27.0502	-102.473	-126.327	41.9617	43.5425	-20.5765	10.891	-233.176	9.995	185.715	-11.4082	29.0742	7.49933	15.454	8.98099	55.4921	21.604	41.4085	72.2934	163.708	-2.66233	-12.2499	-62.1401	-13.1233	-63.2988	96.0745	422.518	287.548	-9.85054	-31.3763	13.7106	-26.3134	-7.20697	196.748	-24.7167	-459.905	7.96328	9.30328	297.645
1512	-0.505367	0.361564	-329.374	13.7709	22.4397	-760.787	-13.7866	-21.1639	-4.70089	5.16476	-21.4286	-103.152	-79.1229	31.8206	31.0573	-41.2233	18.5476	-224.575	-18.1154	225.791	-1.27823	29.2304	-12.4546	20.3116	-7.60155	36.4278	20.6	60.8985	55.5752	170.091	-8.5806	12.0369	-46.6426	-31.1132	-52.1119	94.2694	402.779	282.546	8.52262	-27.1391	3.71759	-8.22419	-8.52545	185.977	-18.0937	-446.133	1.16252	-4.67645	290.494
1516	-10.7917	-18.2927	-316.184	11.9936	21.0462	-791.172	-10.0714	-4.68609	2.87201	26.8681	-12.4015	-108.149	-70.7347	35.7594	50.5724	-22.9655	14.6912	-217.058	-27.2965	235.292	-25.6041	42.3828	-9.51738	-0.16201	-1.41279	45.8566	-3.26799	27.142	57.621	165.783	-13.3813	23.169	-45.3093	-34.3783	-72.4518	117.42	372.227	265.305	15.7255	-41.4263	3.23542	4.51655	1.62846	184.202	-17.1508	-437.616	3.87601	-20.5449	284.737
1520	-15.5888	-15.5774	-310.537	20.0233	21.3036	-802.777	0.117227	-25.9763	15.7586	11.68	-12.7941	-116.062	-68.5917	46.6456	9.84078	-25.0001	17.7091	-222.628	2.486	232.286	-27.3431	47.5147	30.0211	13.2937	-13.0303	52.8117	20.0674	50.3995	51.8893	186.202	-7.26368	6.2382	-6.73873	-5.96894	-78.7914	158.071	364.734	260.059	4.1649	-35.4931	-6.7387	7.37141	-4.19778	194.204	-9.90376	-450.672	2.80336	-22.627	289.533
1524	-38.6222	-5.84838	-322.342	7.82435	21.187	-804.696	7.92725	-41.2302	-3.36941	18.6578	-1.51284	-114.464	-81.1402	51.6656	4.53989	-36.1178	36.9161	-242.308	-3.28913	244.585	-12.7215	58.4684	24.4345	13.4765	-4.93485	53.5504	42.3609	43.0972	64.4789	227.9	-18.5157	20.8969	-30.3107	-2.13927	-79.7989	169.501	396.209	264.228	-12.4516	-46.4918	-9.13389	-12.0462	-3.21933	196.911	9.5443	-478.769	6.38853	-36.6135	269.348
1528	-71.248	1.72907	-325.77	21.4035	22.5727	-818.176	-5.50641	-62.8817	-16.4909	15.7981	-7.71564	-83.2524	-100.285	47.7993	8.47858	-39.6662	47.395	-230.452	-4.74556	238.961	-16.3017	42.5426	15.7447	1.28005	-11.9951	59.7494	48.8931	6.30166	59.1253	246.308	-7.61368	24.7163	-72.2405	0.237424	-73.3321	160.581	361.526	300.27	2.6652	-64.498	-6.10727	-9.44022	-10.2349	199.981	-12.9482	-502.36	0.435453	-25.576	280.894
1532	-73.5642	2.65315	-323.932	27.0773	12.0548	-851.903	-22.9492	-50.254	-15.575	9.52977	-15.0723	-95.3271	-81.0557	40.8622	8.84093	-35.0323	9.82903	-237.332	27.4522	238.448	-23.2282	46.7898	15.6611	5.48855	-13.8696	74.3164	52.8218	19.869	60.3369	237.783	-13.8576	39.1404	-80.5454	9.36619	-65.8321	166.984	345.051	310.526	14.1856	-84.2065	-4.34848	10.0063	-2.0532	174.777	-5.43869	-534.092	-6.08579	-32.5082	292.828
1536	-74.1779	-8.33933	-327.643	32.1087	24.6771	-869.905	-1.81927	-39.4134	-3.22986	-19.9692	1.87689	-112.171	-79.5761	47.1679	31.9182	-19.8684	-5.03723	-225.653	22.7102	246.721	-39.6961	43.8762	9.65957	22.8494	-18.9723	65.8612	36.8031	14.4067	53.1053	229.221	-6.5465	37.5528	-76.5924	12.7109	-51.8656	208.318	351.656	326.228	-1.0854	-77.9351	-2.58123	33.5177	-16.9951	186.723	-15.2223	-541.934	-8.31555	-30.8307	307.679
1540	-68.4204	-46.07	-316.302	19.3259	26.8345	-893.655	6.27903	-26.5853	-11.708	-8.71478	-17.4609	-116.211	-111.079	27.1108	29.8788	-36.338	-14.2145	-230.629	31.6752	231.795	-43.3837	40.5796	3.0655	43.5239	-20.6923	43.2415	19.3579	17.1848	49.175	243.691	-3.90016	10.3874	-71.9892	19.8693	-56.5302	230.935	339.44	364.205	23.0032	-67.5791	-1.19746	19.643	-61.0581	193.363	-20.3909	-550.7	0.159245	-23.7255	293.228
1544	-82.3042	-58.0611	-319.554	18.482	14.5073	-854.575	5.41594	-15.0446	-10.9395	-24.1554	-22.103	-93.2656	-134.516	44.2481	24.5522	-34.6484	-32.6958	-223.005	53.5137	238.783	-34.4035	57.1231	-8.15878	30.0659	-23.4004	32.172	15.977	28.8638	50.3508	253.291	-5.87058	18.3845	-81.0476	12.2093	-80.0003	255.721	338.242	364.32	17.8407	-40.7811	-5.87682	17.383	-59.2738	189.712	-23.9977	-544.528	0.686323	23.6693	276.99
1548	-62.5679	-54.9897	-307.842	9.75363	21.6464	-828.195	15.8857	-13.523	1.81272	-9.01637	-0.194249	-96.2711	-111.318	54.8976	35.068	-40.1768	-21.1458	-221.553	54.9314	235.258	-15.8134	41.1173	-13.3754	16.8033	-13.4307	42.7414	19.3287	17.9786	77.3923	244.058	-19.107	-6.37119	-76.4233	-8.80687	-97.2363	242.054	348.059	356.725	28.7607	-17.1312	-4.54853	-0.0930123	-12.2503	211.267	-6.59154	-557.41	-3.9381	39.0533	288.243
1552	-51.9543	-55.4585	-311.032	13.7726	23.9142	-836.73	30.3121	13.6008	7.40475	30.8899	1.63075	-119.217	-118.104	58.0991	22.6243	-21.984	4.52199	-223.365	60.7708	228.427	-12.7747	52.0393	-6.37686	15.0322	-24.4023	36.675	20.1446	16.6217	71.3276	223.252	-5.22633	-12.0519	-67.6752	-23.4815	-78.3586	243.841	361.551	357.14	47.2689	-18.2373	7.47483	-17.879	-7.94869	192.065	-20.4958	-569.522	9.27698	63.6506	289.03
1556	-70.3127	-52.1023	-282.407	13.9376	27.0996	-826.094	42.2132	30.3274	6.99942	19.5901	-23.3169	-102.962	-125.374	40.8815	14.394	-30.2991	18.4776	-227.32	56.348	227.122	-13.7157	42.4673	20.354	11.972	-21.4221	46.0705	19.0405	10.9094	52.2773	210.357	-11.0386	13.8959	-49.1729	-41.2338	-71.6225	244.835	381.893	365.828	70.8211	-42.9529	-1.2315	-16.0524	-2.4867	187.417	-23.9546	-544.917	-12.6383	65.0528	293.606
1560	-58.2018	-66.7586	-259.201	15.0275	18.1279	-802.261	30.967	31.8439	2.20205	-1.47177	-32.1799	-105.388	-116.568	30.58	3.22814	-22.0614	20.297	-227.334	49.0346	235.807	0.99791	32.9459	20.9405	3.8884	-24.5793	53.9593	26.4408	13.7581	61.1369	212.121	-0.95226	0.945593	-12.8278	-10.9965	-75.3915	242.015	373.831	377.258	97.6432	-52.0969	-15.0311	-40.3424	-1.64079	189.864	-29.1104	-526.154	-6.06953	69.0109	297.45
1564	-54.2164	-50.4175	-263.82	20.9662	-32.1731	-748.556	47.5867	43.882	-0.0701727	-15.0466	-60.2961	-97.3779	-108.327	41.7092	8.61343	-12.1394	10.685	-220.07	37.8042	208.02	-15.0493	38.7334	18.8863	22.1914	-9.37349	63.3229	-2.64716	21.1371	60.7785	210.939	2.12112	0.21119	-10.3035	-20.9016	-67.4489	241.843	389.954	365.736	86.8939	-29.4162	-4.93352	-55.8484	-7.47105	200.094	-25.5238	-566.309	-6.78011	83.1512	290.127
1568	-67.8987	-41.2313	-272.658	25.6419	-25.1112	-731.002	58.2176	45.9938	0.158896	-16.3925	-71.1202	-93.3906	-136.871	47.3062	45.7179	-31.8896	7.08451	-206.211	7.52008	199.453	-23.6887	41.7954	-18.0117	-11.9328	-16.6066	70.473	6.74029	9.31034	64.0336	211.091	-11.0182	-2.72477	-12.4559	-19.5622	-68.3588	219.927	399.026	388.393	66.7132	-7.40475	-6.35574	-80.5788	3.01917	187.699	-5.94836	-602.856	14.1276	84.8047	283.873
1572	-77.4839	-32.718	-278.275	-3.13486	-27.7837	-724.311	62.0872	46.3061	7.05204	-26.9683	-67.1529	-89.4621	-132.568	36.4294	47.5865	-23.6781	16.2368	-222.24	12.7927	191.348	-29.389	48.7413	-30.6524	27.8731	-45.5601	71.5683	57.9836	15.2522	75.3849	221.086	-11.0564	-3.00708	2.15189	-4.08614	-55.8355	228.979	422.592	370.76	37.0247	-1.3378	19.0448	-89.1293	-5.12258	192.821	9.04985	-595.864	10.351	43.215	286.261
1576	-81.1361	-1.14163	-274.248	26.6868	-3.26958	-717.575	47.9368	47.5675	11.8841	-31.2221	-56.4804	-115.536	-145.825	39.2785	61.2342	-22.9049	16.8421	-235.057	49.7677	196.179	-41.103	47.9088	-12.432	29.8991	-39.484	70.6606	29.8236	1.74137	69.5782	217.957	1.78985	16.1058	13.3251	-14.9747	-59.9757	219.16	441.578	374.52	13.9967	-23.0922	7.39904	-91.4159	15.8344	190.626	-9.26535	-584.838	10.4472	29.6489	314.103
1580	-73.6422	-9.63201	-259.491	23.2118	9.76847	-737.837	64.4205	34.2211	3.16013	-15.353	-49.8369	-137.22	-129.408	35.1176	35.54	-20.4864	9.28107	-231.31	35.8301	185.731	-20.9865	41.9953	-37.7966	32.9257	-47.0502	59.4926	33.5642	37.0065	64.2191	232.357	-6.49229	17.5076	12.4968	-6.07492	-68.0235	212.131	448.62	376.404	20.992	-9.54536	11.3913	-124.35	5.13777	188.477	-21.7547	-594.454	4.24747	45.9632	333.004
1584	-59.1981	-2.12012	-260.003	-6.48115	13.9575	-742.423	54.8891	39.7736	18.3339	1.36288	-60.1147	-140.21	-82.9589	37.8818	24.839	-6.43555	37.1633	-215.697	26.0479	184.727	-25.3504	29.8968	-37.9387	23.8273	-39.5381	64.5683	36.9708	10.6492	52.4057	237.492	-0.206235	-2.41193	12.7194	-2.70984	-59.7967	221.856	412.942	391.497	29.8633	8.05127	3.9737	-161.511	-9.29486	186.121	-15.3363	-596.014	-0.673699	51.026	362.538
1588	-69.8408	5.01536	-257.99	12.4286	-1.92731	-759.821	37.3194	33.8794	5.33715	3.6503	-51.717	-112.134	-115.187	32.9079	40.5296	-6.64836	30.1247	-234.212	46.9245	178.245	-31.1196	-3.84479	-6.58059	-1.37263	-31.2804	61.6541	76.5529	14.0128	79.0192	256.568	1.72687	2.41945	8.91756	-3.2639	-65.3776	234.728	386.672	402.465	26.6369	-9.06621	1.1767	-175.864	-12.0325	186.329	-12.0021	-586.385	-9.55315	71.0997	373.628
1592	-75.2605	-8.75284	-277.253	10.5595	-26.1986	-786.128	38.8908	51.6718	5.96654	23.1329	-25.7589	-114.655	-133.136	-14.9821	19.7163	-18.5114	15.3313	-242.523	34.9689	186.33	-16.6188	-2.77878	8.83466	25.7451	-31.8222	55.3054	87.8318	14.3004	60.5342	284.68	-11.6472	9.20672	-6.97625	-38.6258	-82.589	219.412	384.217	408.68	24.2481	-28.7367	-6.53436	-143.955	0.474683	190.685	-25.5489	-588.997	15.2982	78.3663	341.582
1596	-77.2076	-7.77933	-267.65	21.9118	-32.727	-778.58	43.2279	52.6655	16.1117	11.8809	12.5342	-109.449	-146.175	-31.3618	-10.95	-38.3869	5.9121	-210.679	42.2293	190.261	6.2201	0.653657	23.1853	27.6739	-26.4041	41.3638	112.286	21.9085	62.167	264.373	-10.901	13.3728	-0.0761429	-57.4576	-114.668	189.185	364.583	426.797	20.6753	-43.958	-12.5907	-137.435	-3.39063	180.436	-26.0175	-627.488	-5.34512	97.8259	312.88
1600	-73.2429	-10.2844	-244.256	13.6154	-30.6559	-769.882	51.4741	68.8981	-16.4895	11.7841	-1.16461	-117.989	-131.046	-14.5788	-23.7908	-26.5608	19.5869	-215.841	51.8692	185.585	11.3936	-3.45232	45.014	24.2632	-17.2719	43.3714	115.448	4.66142	62.9866	251.345	-6.78609	24.7411	7.72609	-50.6389	-126.428	178.045	372.922	412.457	17.1558	-52.6209	-3.87462	-165.159	-36.2347	191.131	-1.56935	-635.135	-5.70419	128.062	321.985
1604	-70.7073	-17.6993	-256.22	4.17784	-31.6414	-768.226	52.4565	70.0804	-16.5928	14.9626	5.33813	-98.8519	-134.312	-9.10723	-41.5079	-30.3205	28.7208	-240.37	61.0299	192.139	2.80584	-6.76888	65.1661	23.9584	-24.27	57.2142	103.297	-1.12765	61.9495	292.767	-6.51537	46.5355	18.1826	-60.6916	-130.991	180.92	379.863	412.837	-11.4914	-48.8918	3.07154	-162.778	-69.4032	194.903	-1.79101	-641.039	-0.429271	154.282	295.468
1608	-57.54	-5.04249	-259.488	13.2683	-26.7503	-778.42	62.113	80.3459	-0.28064	-1.64236	-15.5233	-106.903	-123.847	2.33363	-3.16693	-3.95721	20.7247	-254.85	97.1818	192.164	-36.9503	-12.942	101.223	11.5747	-33.0368	50.4464	106.08	-10.0599	62.2523	299.324	0.149939	63.215	6.63886	-67.3946	-110.368	172.078	362.869	409.349	-5.22916	-26.7934	-2.15764	-191.604	-64.5093	190.89	-10.1312	-609.733	6.37098	155.849	273.051
1612	-64.4203	-0.58703	-262.42	36.9598	3.90324	-798.01	38.7653	48.5017	5.34709	19.8367	-20.4502	-103.476	-118.507	-2.29051	31.2224	48.444	10.2099	-269.302	105.558	179.804	-14.7667	-12.0211	111.372	33.9513	-40.3348	59.0676	110.61	10.9139	56.7829	357.214	-13.9417	61.3896	-0.384513	-69.0266	-142.935	136.026	353.695	416.286	-24.3223	-40.8345	-9.06981	-177.588	-58.3048	174.4	-16.3951	-587.825	3.44047	148.448	301.043
1616	-69.5354	-15.3851	-252.273	76.4066	10.5774	-809.46	1.57272	58.2621	2.04376	23.1606	-17.4782	-112.252	-122.272	-16.7346	46.5643	62.6934	10.3473	-260.658	108.068	185.92	-22.563	-6.94948	109.901	36.7795	-39.9341	52.2577	140.131	12.6172	51.5771	387.268	-7.76569	60.8654	-8.67259	-51.0877	-151.63	114.176	376.202	418.685	-20.5654	-62.02	2.88515	-181.781	-59.0359	154.75	-21.162	-568.51	5.65492	104.746	303.776
1620	-55.494	-10.632	-268.508	82.6482	-5.12859	-792.016	5.31562	64.1241	17.1429	11.0634	-12.3573	-108.127	-117.03	29.0541	33.0927	68.7255	9.89211	-250.488	109.627	184.717	-29.5543	-6.6703	108.941	25.9579	-23.1452	51.5459	122.84	15.9401	57.4932	361.382	-10.708	93.3663	-6.25279	-26.0609	-133.991	121.127	384.478	429.715	-4.17027	-61.7324	14.7768	-160.434	-70.8178	173.593	-5.95704	-569.706	4.94068	119.24	293.639
1624	-59.367	-6.53118	-263.769	66.8792	-36.6492	-778.762	0.299779	27.6188	8.88835	12.014	-58.8674	-121.242	-131.184	55.8113	63.8488	87.3654	17.9389	-239.397	85.0161	178.839	-17.5182	2.79942	60.2123	18.6481	-21.4651	52.6529	96.6087	-4.52038	74.8324	359.539	-5.74107	85.3185	-15.8064	-54.5088	-146.113	115.311	400.417	418.341	-9.37849	-71.5856	2.49766	-115.447	-71.9962	179.442	23.4769	-558.594	-5.03096	96.9	290.726
1628	-66.3908	-10.1478	-254.151	68.2596	-43.5655	-759.344	26.749	31.5454	-1.07738	12.8725	-83.7335	-109.759	-146.104	26.2974	101.161	133.528	24.7963	-246.563	67.7855	197.372	-46.7812	-1.01578	71.734	38.0423	-15.7622	53.8082	69.8646	-8.52956	74.3958	356.253	-11.4306	45.4143	4.24945	-70.6381	-160.009	112.236	378.085	422.511	19.6589	-57.1553	-20.9843	-181.006	-60.6494	199.603	20.5184	-542.14	-3.4137	75.8769	287.295
1632	-66.7973	-8.36892	-245.456	72.8944	-27.0593	-715.587	57.6827	43.7592	-27.3481	33.0047	-56.3276	-102.19	-141.692	44.7256	117.01	148.517	3.057	-229.904	69.8048	230.264	-25.3558	-7.87799	57.2222	42.1733	-22.9132	44.3777	75.3646	-6.1942	73.8949	357.73	-18.8165	64.8581	0.10726	-67.277	-145.244	120	342.946	419.489	7.71991	-51.1751	-6.5704	-172.254	-73.5451	183.205	-3.63029	-564.567	8.726	78.4175	299.921
1636	-61.0574	-4.38398	-247.772	57.2326	17.6093	-704.859	42.9269	37.3224	-42.613	0.710659	-15.3668	-117.906	-121.092	37.4051	104.52	156.624	-17.8889	-210.069	68.1437	252.895	-17.8353	-0.837326	66.3264	39.2522	-22.2168	41.9939	87.9353	10.6636	68.5692	364.599	-11.5476	39.2748	-18.2296	-44.6266	-151.366	131.625	353.541	417.693	16.2846	-72.4708	-8.45398	-173.305	-72.2707	182.505	-15.6041	-572.483	14.8022	70.9857	308.601
1640	-67.499	-0.957315	-238.574	64.6587	2.53017	-720.517	60.1814	40.7697	-47.1088	8.20312	-11.274	-118.629	-125.488	42.5891	101.74	160.951	-41.8256	-233.031	78.2772	228.151	-28.8663	2.83493	77.0904	37.6835	7.2754	51.1396	104.416	12.0216	68.3304	368.952	-3.78083	63.7752	-4.52988	-15.0548	-140.229	113.124	378.371	413.647	37.9404	-40.577	7.31404	-142.889	-66.1181	188.221	-36.3172	-552.696	5.77454	65.151	297.045
1644	-76.0842	0.891372	-246.994	74.1051	22.8722	-686.117	50.2224	35.6398	-59.4926	22.7873	-1.01558	-101.793	-106.003	36.7771	64.6916	152.134	13.0714	-247.222	87.655	194.323	-29.0876	0.238547	97.4503	28.0883	-12.8353	55.2482	64.6115	29.1575	19.552	385.204	-12.0612	67.5936	-1.80999	1.26973	-118.236	134.79	359.486	414.589	50.6459	-23.218	-11.6425	-149.224	-59.6301	170.967	-29.4449	-563.588	10.2468	20.2849	348.238
1648	-70.4947	-15.6066	-210.826	65.2664	13.4304	-705.12	54.2315	41.1481	-49.5959	-0.794158	-6.71774	-118.186	-114.852	24.095	36.8532	150.81	22.3117	-253.681	101.096	192.234	-44.1361	8.73212	75.5276	23.5809	-29.2801	63.9219	50.1968	28.2634	5.37212	382.094	-9.68805	79.8263	3.79361	4.14569	-134.512	130.196	357.789	444.838	63.0909	4.95466	-4.65766	-149.515	-70.5878	179.919	-30.589	-552.829	-0.275673	2.44464	353.603
1652	-77.2926	-55.9313	-188.93	54.5087	8.38089	-754.521	51.2911	30.9158	-71.3175	-8.45468	3.04058	-115.069	-92.6972	4.98874	35.9399	146.674	11.4251	-283.514	96.7965	197.701	-34.6525	-14.2774	80.9713	7.43097	-31.6915	52.3795	48.1896	36.7807	-4.08565	384.563	-8.03632	65.2396	6.16196	2.96982	-123.215	122.845	349.934	445.676	89.5316	8.22106	-11.6256	-155.913	-97.0203	197.946	-22.7552	-563.621	-2.53109	-7.58427	372.84
1656	-79.7578	-63.3911	-207.763	32.5007	2.46159	-738.448	62.4691	26.0129	-52.6229	5.38296	-15.3917	-98.6434	-109.758	-3.75175	52.369	150.951	9.44342	-302.725	141.967	180.399	-12.0945	-9.11126	82.2061	2.28499	-25.9829	49.2781	39.9497	44.1348	2.23426	369.506	-21.1036	86.0422	5.92554	5.96385	-121.07	129.484	370.657	435.804	116.034	-18.6692	-4.73737	-173.426	-83.4253	193.964	-14.1112	-572.831	-0.353018	-7.61318	356.846
1660	-71.1802	-60.888	-208.762	25.4996	11.635	-750.71	64.2263	-5.64427	-71.5064	-6.40686	-28.5375	-88.5879	-106.39	-5.75535	20.4043	150.115	36.6078	-287.207	117.373	187.857	-6.07284	-0.56159	73.3536	-1.25658	-11.9503	58.4394	57.0221	36.6399	6.28355	364.943	-18.9681	80.1183	3.92045	2.38281	-135.348	119.409	364.568	427.306	130.479	-53.2397	7.46536	-168.869	-79.1662	197.538	11.4256	-585.093	6.01995	-7.1627	365.324
1664	-60.3099	-48.5562	-212.286	5.51025	18.4185	-795.463	60.1258	-45.4392	-54.4653	14.1979	-7.6584	-97.5039	-109.758	-17.4953	24.2188	151.411	44.6908	-293.936	109.244	186.386	0.913224	-2.28667	79.0781	0.301332	-29.1953	32.0772	53.843	37.6133	-13.5299	367.26	-5.34508	45.5711	18.956	-18.4166	-142.417	126.123	350.823	407.948	95.798	-82.3899	2.5391	-156.137	-70.1425	180.034	22.8372	-594.016	-0.126613	-10.5853	352.326
1668	-70.854	-12.2598	-257.817	11.5868	18.1546	-801.697	47.458	-50.6372	-59.7125	26.2546	-1.8704	-97.4883	-127.741	-9.77265	10.1885	148.802	20.7821	-293.228	102.209	189.986	-30.3804	-11.2557	79.127	30.8217	-21.5303	44.1994	21.2859	54.959	-10.3452	333.86	-38.9081	34.0046	-1.64191	-12.6543	-120.617	121.646	342.267	459.519	73.1101	-102.236	4.35585	-182.996	-61.0082	162.884	-5.76688	-577.018	-4.8884	-2.14449	361.492
1672	-71.1602	-10.2151	-251.097	17.7415	6.73902	-790.289	40.1896	-29.371	-57.0101	20.5555	-3.85841	-101.499	-99.4909	-27.4064	25.8007	179.48	35.4431	-311.967	88.9505	182.821	-14.7619	-9.52711	100.841	58.2541	-10.0006	66.1423	37.5044	35.9882	5.37883	341.732	-23.7263	21.7833	-13.3061	-9.265	-141.045	117.867	335.29	424.853	62.6396	-92.025	14.1637	-163.22	-58.1956	162.708	-18.7647	-590.459	10.0335	33.7677	365.652
1676	-85.9665	-8.47938	-246.993	-3.4885	21.4581	-789.694	47.0749	-88.0135	-67.4648	16.2565	-1.89476	-88.7906	-101.039	-14.3454	31.9118	169.219	32.3449	-298.422	81.4669	192.819	-7.88395	-8.60887	86.4587	44.1858	-29.8437	58.8837	65.2131	19.9906	-5.84819	362.631	-6.40384	18.7034	9.23316	-9.41664	-142.466	119.725	346.731	436.64	30.5418	-62.8177	3.65988	-176.169	-60.0206	141.746	-21.6443	-596.748	6.58037	29.0103	362.627
1680	-69.7497	-17.0972	-264.717	-3.1995	14.7929	-788.405	39.6649	-92.5587	-72.3801	10.9882	-15.5411	-87.0915	-98.9694	-9.52656	15.9379	162.968	21.3386	-293.333	57.9656	176.524	-30.6007	-3.81936	74.5162	37.0174	-28.1856	67.57	40.2061	47.3354	7.82576	386.11	-25.0123	31.74	-13.9743	-14.2749	-150.948	120.821	344.293	430.006	32.1993	-20.8976	-13.2682	-174.633	-55.2014	151.854	-15.2284	-583.695	16.3621	27.7932	365.35
1684	-78.3405	1.94411	-263.012	5.36296	9.15265	-776.819	56.6086	-86.0256	-75.0528	-20.2325	-8.74797	-92.9777	-83.0498	-12.959	20.1014	167.541	-4.05847	-300.94	40.9567	176.742	-20.9415	-5.30204	90.0888	39.9285	-36.1882	33.4873	18.4476	34.3936	-29.2417	399.967	-16.0651	32.2578	-6.95977	1.18959	-149.804	137.533	331.878	414.296	90.8868	-12.7944	2.91034	-173.723	-61.084	166.567	0.273227	-579.911	0.45167	3.0469	354.902
1688	-69.4203	-1.77727	-277.834	15.9626	19.1078	-778.229	40.4316	-92.1153	-69.2787	-26.441	-6.47895	-96.7667	-99.2744	-18.7887	-21.4656	167.209	-18.904	-302.146	52.7251	193.199	-49.8624	-6.84235	110.767	21.0044	-12.1212	58.7875	9.07761	19.739	-39.8102	411.106	-12.2093	33.3219	-3.78569	-3.73826	-138.163	121.069	326.566	405.446	136.486	-20.7705	20.1966	-166.071	-69.9511	184.354	6.92937	-584.654	-1.31606	1.09509	351.717
1692	-60.1791	3.91604	-271.889	20.5472	12.5564	-797.642	44.9219	-85.9653	-55.704	-30.1854	-13.2375	-92.4082	-92.9522	-29.0585	-21.4114	153.545	-9.82048	-309.318	66.5588	197.459	-9.29636	-1.03627	97.7179	15.1395	-17.5391	53.6087	9.24708	8.53942	-3.05798	433.618	-9.31097	24.2654	2.67396	-3.69457	-140.56	128.044	303.07	423.069	173.37	-39.8518	-5.89936	-181.736	-67.1476	189.781	6.01102	-562.629	1.39502	14.2389	372.963
1696	-69.9698	-5.05151	-264.548	7.46034	24.7304	-780.848	60.7726	-71.8707	-59.2496	-45.2917	-5.86512	-93.3233	-75.5127	-16.0455	-26.9878	155.253	-3.25312	-301.48	63.1672	181.225	-17.0217	-20.8562	101.679	15.0155	-22.1731	60.2753	26.4614	28.2296	3.16514	435.501	-2.05014	14.0349	-4.34669	-15.7565	-147.514	109.656	335.348	415.149	186.079	-26.7435	-18.3693	-168.996	-64.3333	191.297	5.02289	-558.045	9.78394	8.99504	361.944
1700	-56.8123	-19.4396	-255.55	47.5291	6.19766	-733.734	58.5213	-83.6357	-61.8101	-26.8578	6.24163	-115.782	-95.6154	42.5416	-10.3815	149.509	-1.81613	-293.675	52.0993	184.004	-15.181	-4.67248	80.614	29.1528	-1.36272	46.9323	40.7291	36.026	-1.1493	424.573	-7.58132	27.5441	9.12899	1.51261	-145.382	107.754	363.036	408.7	219.075	-25.8486	-18.4906	-155.16	-46.2225	191.419	-6.55529	-560.579	5.72614	16.1812	354.645
1704	-68.0305	-14.9152	-260.773	67.0689	22.056	-753.999	40.0671	-81.0924	-84.6228	-23.2849	3.40542	-108.022	-109.363	51.5324	16.573	152.622	-2.41614	-292.023	77.196	183.918	0.481082	-1.43321	81.4698	61.0763	-7.07628	39.3688	40.1651	33.4721	-3.78284	433.241	-6.80115	34.7616	4.68851	-19.0602	-140.5	117.361	363.001	398.259	240.8	-39.0957	-1.31159	-171.881	-49.8564	149.027	4.96192	-565.302	22.2338	31.222	359.993
1708	-72.0973	-2.42731	-250.364	68.0738	33.0025	-777.089	43.4729	-92.6092	-65.5953	-25.3605	2.30728	-101.097	-116.182	38.3639	30.8124	152.494	7.57052	-288.041	110.409	186.604	-11.8968	-1.53615	98.2232	58.8461	-19.3003	55.7921	67.9177	34.6213	-5.89315	415.386	-20.2153	-3.03931	7.9167	-40.5222	-134.676	115.928	358.395	403.934	254.162	-23.7814	-7.51022	-163.877	-57.8462	137.228	-6.42951	-590.316	13.1187	36.535	359.191
1712	-58.8719	-7.62536	-221.942	62.816	-7.1436	-770.146	24.4943	-121.79	-59.531	-25.6842	1.09799	-105.035	-123.099	33.1664	31.249	160.589	5.44622	-307.358	122.345	181.801	-3.881	-4.2666	111.052	39.5633	-19.6189	56.3508	48.6669	46.5345	7.74868	425.791	-12.5495	-0.695081	-0.312441	-24.0579	-135.871	110.605	343.549	392.969	258.592	-19.3078	-2.63394	-146.646	-56.1521	123.531	-10.613	-599.898	8.77151	12.6741	360.229
1716	-64.653	6.41294	-211.415	67.2535	-27.8494	-734.822	34.5631	-139.476	-76.1406	-20.1064	-25.4131	-95.7416	-92.9836	27.8017	17.2686	165.537	16.9754	-301.631	144.835	175.965	10.5381	-4.18079	125.644	31.9147	-6.37759	59.159	72.8671	54.1699	-9.80433	424.118	-6.181	13.6773	-3.01549	-57.938	-134.257	107.747	354.44	386.317	239.861	-40.9758	15.2985	-177.483	-60.0042	107.895	-12.9718	-580.517	11.2149	19.3431	357.937
1720	-75.9059	-8.41428	-190.761	67.6126	-34.7296	-704.337	11.8618	-133.537	-76.4608	-34.5554	-10.3874	-101.421	-119.711	27.3349	2.66952	143.275	11.2605	-301.155	180.599	180.744	-21.8481	-4.92822	113.1	53.3875	-17.8773	63.5207	111.295	31.6234	-2.3001	430.38	-15.9816	34.3873	1.06765	-59.9164	-142.215	117.128	350.349	355.538	252.713	-16.1801	-4.13405	-167.245	-76.7331	93.716	-14.6701	-593.721	-2.64726	17.1874	356.896
1724	-61.9464	-6.02898	-190.981	71.1871	-45.266	-742.027	31.4374	-147.638	-64.3438	-12.9936	-14.5188	-93.7311	-109.871	5.21276	-23.2552	153.403	7.99244	-298.752	178.535	180.905	-10.7113	-5.46361	109.274	62.2847	-21.5696	55.9001	99.6966	55.1925	8.0956	399.653	-11.0439	17.9191	2.03053	-47.3113	-138.259	84.2243	355.563	359.834	257.76	-6.93482	1.73135	-156.362	-71.2475	93.4153	-25.5346	-576.318	-2.65538	39.9054	348.228
1728	-66.7503	5.13929	-204.809	18.7125	-34.7499	-755.875	40.2746	-153.166	-67.0671	10.0209	-2.20268	-89.3101	-114.298	-35.1241	-39.8261	170.607	10.2207	-297.948	176.888	178.019	-19.7017	-13.1448	102.197	34.498	-22.3212	45.5779	87.691	43.8146	-0.287323	378.033	-14.0008	2.99822	9.63357	-40.5552	-135.029	67.9546	369.339	348.215	273.085	-5.13729	3.79533	-149.288	-54.5908	91.7245	-26.4909	-581.017	2.03361	21.6648	342.484
1732	-73.9561	-2.21658	-191.674	3.70802	-17.6536	-740.957	38.8687	-142.077	-57.5858	10.743	-5.31797	-111.69	-107.45	-23.2309	-6.59567	171.516	65.1992	-294.089	169.704	187.002	-24.0945	-23.5848	72.4119	25.6176	-34.2503	56.0497	107.841	30.8763	-10.5198	404.44	-10.9104	-15.0476	-3.3308	12.8688	-144.197	52.1458	357.421	348.638	223.379	28.51	0.228906	-167.993	-54.1642	101.394	-4.46049	-586.316	9.4793	17.0988	339.902
1736	-64.2731	2.58965	-196.549	4.86694	2.02871	-748.36	36.2424	-136.086	-35.5529	19.9429	-19.9969	-112.59	-110.946	-4.77797	-6.59567	139.626	36.9133	-295.542	183.481	182.974	-26.2221	-19.564	77.8792	33.6848	-29.6213	53.581	118.406	34.5931	-2.90695	442.676	-2.47853	5.32254	-19.1347	3.71728	-151.913	54.0914	334.692	334.935	190.991	13.4023	22.4294	-181.437	-53.3681	97.6682	8.98887	-552.415	4.28113	-19.7527	351.563
1740	-72.3308	4.42618	-201.36	8.94647	15.6398	-753.585	30.5876	-134.776	-48.3545	24.6821	-60.9467	-103.739	-104.35	-13.2275	-6.59567	84.782	16.6078	-299.23	186.829	181.418	-15.5901	-21.0489	69.6597	29.6095	-35.3984	46.0094	132.3	33.7314	-9.56752	436.981	-17.1822	-9.06949	-41.3291	-8.0664	-151.036	78.7127	343.905	346.247	214.631	6.66126	-0.102293	-191.21	-59.0609	78.7491	1.35024	-573.459	1.90454	-22.3967	366.042
1744	-70.1243	-10.7096	-210.422	12.3413	12.412	-777.467	30.415	-152.624	-64.3384	14.6473	-53.2123	-79.1198	-105.488	-21.7106	-13.7576	67.4207	14.7654	-302.125	185.616	177.411	3.60598	-16.653	74.9841	23.2313	-25.9646	60.302	127.766	24.9453	12.8021	419.82	-1.32233	7.33998	-48.3361	1.21218	-135.357	63.7876	362.473	359.054	250.651	11.0509	-18.9687	-193.141	-63.4775	87.4425	-1.66656	-592.891	-8.99833	-5.07299	364.459
1748	-63.3137	3.92958	-212.771	4.33285	21.5859	-797.787	47.0198	-142.026	-72.8427	30.7833	-26.6927	-96.4719	-133.802	-14.9749	-6.23022	35.5429	33.2511	-302.987	182.638	174.609	2.01084	-16.3791	71.8853	2.82187	-27.4574	53.0747	99.1671	50.9612	7.46327	400.013	-13.9897	5.91387	-64.3862	1.81391	-133.174	64.105	359.564	368.515	246.22	18.6662	-27.5948	-174.648	-58.3791	88.5633	-9.04228	-580.991	6.88255	26.8777	368.3
1752	-60.265	-1.9004	-208.958	4.01374	29.4923	-794.018	22.0448	-141.047	-73.8893	24.9493	-0.245991	-98.9339	-113.867	-12.7281	34.3319	11.9492	15.955	-298.914	190.063	199.873	-9.80502	-19.3167	51.5245	13.6168	-36.9209	50.004	94.2513	45.3501	-3.01294	401.712	-8.43863	-2.87438	-65.1735	-31.8492	-144.744	68.1222	348.526	379.064	229.549	-7.49972	-15.9612	-172.965	-68.0357	82.1246	-12.4611	-581.487	18.0213	42.8976	362.411
1756	-66.9996	-21.7155	-199.287	-5.8519	19.7619	-820.637	-4.42038	-132.471	-70.6713	28.6511	-1.57755	-104.098	-115.899	10.1539	47.1909	-17.2177	12.6014	-302.351	176.797	231.488	-15.0389	5.17564	27.2777	8.11546	1.10123	51.8147	56.4017	22.2866	-2.5345	409.559	-8.41539	-8.8916	-80.3954	-50.18	-137.064	67.3718	358.314	381.493	252.72	-0.0339953	15.4264	-194.233	-65.7084	58.9054	-2.63971	-591.592	5.78561	42.5288	367.126
1760	-61.8572	-53.9433	-202.058	19.3932	13.5802	-800.731	-18.6786	-117.774	-53.3989	21.5063	0.110369	-94.7772	-106.463	-0.639626	64.8685	-30.8477	12.6739	-293.51	168.776	235.817	-64.2884	-1.07147	20.5327	-0.302523	7.17019	44.9364	33.0209	26.5807	4.04055	405.105	-6.23836	7.2712	-76.2549	-16.9215	-138.011	51.7029	349.854	348.977	253.561	4.38593	-8.79106	-161.845	-48.0217	17.2601	-24.8883	-577.318	19.0191	57.6604	357.272
1764	-67.6975	-81.4659	-199.967	32.0609	17.9577	-805.996	6.02923	-145.765	-55.6109	8.30956	-1.65095	-104.892	-132.311	8.7471	95.8379	-32.4504	6.941	-296.019	161.412	242.005	-82.3634	-2.38977	2.28954	6.57688	-13.653	47.5255	-5.10098	59.7678	-8.68788	386.108	-4.80658	18.7232	-48.3731	-10.9749	-134.472	65.2438	319.762	359.428	242.596	-13.8038	4.16312	-187.094	-58.7856	11.6143	-17.6819	-582.192	3.90252	25.4932	359.154
1768	-70.8574	-64.7344	-220.982	23.3283	9.99215	-797.395	28.3378	-144.015	-69.825	-22.6555	-10.7599	-98.3956	-128.813	-5.45298	59.3008	-41.0926	-24.5619	-309.237	198.65	259.162	-79.5676	-5.98265	-13.8724	8.43299	-15.5327	41.5978	-35.569	43.1591	-8.15783	405.447	-19.4269	-2.16282	-49.6809	3.72524	-137.55	59.8809	342.39	376.461	254.995	6.25674	13.8177	-188.549	-72.7556	-3.80032	-3.11349	-584.126	-0.124043	28.1092	364.082
1772	-56.0177	-72.7615	-247.3	17.3132	25.5874	-806.178	38.4927	-139.439	1.25367	-42.3693	-15.1826	-103.751	-118.292	-26.9556	83.4777	-28.3931	-29.6347	-302.526	239.617	245.909	-84.4768	-8.48722	-18.9817	8.47724	-32.541	56.0929	-41.9044	28.4674	5.13039	421.422	-2.36511	19.5594	-45.9507	-42.7812	-112.591	53.4149	361.977	375.36	237.077	55.1059	4.56461	-195.975	-60.8743	-0.114788	9.80686	-573.28	-0.142466	28.1255	369.365
1776	-65.2207	-55.2814	-251.046	4.81437	15.0173	-753.233	33.9363	-130.586	12.1246	-32.8467	-15.0796	-106.316	-119.439	-2.39181	117.061	-21.905	2.98367	-301.359	230.763	248.429	-78.0282	-7.83914	-44.1895	16.4359	-41.2837	47.0975	-44.3629	17.6809	-11.6999	413.017	-11.7028	31.1746	-19.8083	-48.6221	-128.118	43.9523	375.756	359.685	233.753	36.2921	2.45165	-185.96	-65.1811	-6.70357	-7.00623	-531.987	14.6739	-16.6059	371.184
1780	-62.9013	-60.6824	-245.991	13.7312	13.4777	-710.215	29.4219	-130.212	12.7205	-39.9108	-10.2645	-114.175	-84.0212	-11.3637	92.0944	-11.9911	18.2429	-294.815	212.849	239.992	-92.9605	-7.91357	-14.2487	17.6448	-47.0679	55.8775	-40.5032	7.46032	-4.50638	414.463	-9.5367	44.8452	-10.3541	-24.5729	-120.38	46.1759	400.822	348.527	251.854	22.5473	2.36152	-198.663	-66.8678	4.63014	-11.9127	-512.836	5.98414	-37.1117	364.047
1784	-59.12	-64.4017	-243.967	12.8386	12.2747	-708.927	43.084	-130.902	-0.0591876	-36.7161	-14.6179	-103.298	-65.7162	-18.4277	71.4358	-30.9806	25.559	-283.721	183.29	226.431	-86.7771	-2.16734	-12.1041	24.2766	-37.373	49.42	-4.23791	22.1877	-1.11733	456.993	-23.2753	70.5601	-22.1716	-46.0477	-117.609	65.7835	421.4	342.479	258.599	11.5619	0.107783	-177.451	-72.6496	11.319	-4.25302	-535.722	25.3623	-30.4685	354.65
1788	-69.6178	-30.1877	-247.324	7.44029	18.7703	-693.581	32.6123	-129.447	7.58528	-27.8334	-13.865	-95.0651	-33.9705	-20.3698	64.9339	-10.0726	28.7904	-321.84	163.537	229.022	-88.0993	-3.87051	1.10766	48.4541	-3.51931	55.246	27.1943	18.8055	5.40005	437.816	-13.4111	46.7073	-9.93423	-26.1542	-136.068	60.8034	430.987	348.71	246.977	4.39197	2.66217	-198.106	-79.1	18.0199	-3.42303	-528.839	-10.0255	-4.07655	352.376
1792	-92.2896	-12.3929	-262.35	19.5454	0.835434	-704.079	14.7946	-146.377	8.88877	-31.3982	-17.7077	-96.3699	-64.4351	-6.55364	60.92	-16.989	-1.49411	-355.425	186.456	229.064	-93.3844	-5.24906	6.03348	19.2522	1.34988	47.5125	63.9232	23.8579	13.334	444.791	-22.1081	62.9935	-10.643	-20.8392	-126.644	52.6028	418.749	373.697	231.322	53.5575	-6.15814	-168.575	-88.2942	3.9773	-2.70371	-563.504	-5.38781	21.9211	313.376
1796	-79.9381	-8.26459	-261.181	14.6632	-2.6961	-700.974	44.8628	-155.394	7.45434	-27.5937	-13.7757	-102.086	-89.1691	10.7958	-10.0424	-31.4511	-3.00699	-333.201	174.289	242.076	-70.7208	-1.56356	27.338	13.8787	-4.96266	66.5972	68.1451	39.6197	-4.81754	464.24	-16.8141	67.2116	-18.4143	-44.2049	-135.106	68.52	411.214	371.035	229.706	49.5444	-0.313894	-152.592	-65.993	6.22062	-18.8657	-568.926	4.53863	50.9781	298.593
1800	-72.6142	-5.57499	-266.161	2.77486	13.1641	-687.178	43.5382	-145.18	2.91675	-32.3867	12.7867	-100.537	-99.2134	21.3143	9.65033	-18.9816	-3.00699	-314.467	174.107	240.74	-58.1026	-0.614714	28.1419	17.9572	-16.3581	70.4617	73.4128	42.8082	-10.2752	448.65	-11.7698	66.9786	7.10871	-56.0449	-160.549	57.2069	387.709	363.92	266.199	35.2716	3.00129	-97.4055	-83.7739	10.634	-10.6519	-567.407	16.7991	50.5707	308.238
1804	-68.9972	-5.22359	-260.798	13.9921	4.00985	-672.114	53.5013	-143.233	22.4766	-25.0424	12.7542	-110.977	-126.448	56.6534	3.03967	-13.8222	-3.00699	-320.54	170.356	232.98	-94.9422	15.8644	25.7209	21.0508	-22.4237	76.0349	79.6482	45.9727	3.17627	436.2	-13.1278	55.052	8.67319	-56.7059	-140.954	53.1532	349.491	361.813	275.085	34.4668	11.6026	-93.8015	-69.151	19.0902	-16.6887	-576.368	4.84015	31.1145	298.686
1808	-57.8789	-9.62238	-275.101	22.64	12.1131	-653.358	56.839	-148.706	21.0289	-41.5075	0.968765	-109.089	-112.369	51.5855	1.91235	-25.7264	-11.5948	-313.887	156.628	240.202	-101.926	6.46987	-10.3364	15.2748	-35.4368	56.8916	85.8135	37.4213	-0.584005	423.967	-10.8901	70.7896	-2.92972	-21.2736	-128.06	29.9584	356.634	368.193	288.046	28.5869	-2.28935	-131.289	-56.6229	5.91247	-15.3632	-584.918	9.27228	10.7279	274.004
1812	-67.731	-9.79289	-249.701	19.374	13.7516	-657.37	56.5869	-140.475	-2.06609	-11.6841	-33.8886	-111.489	-120.239	45.0594	-9.03918	-23.703	-8.99507	-322.917	175.174	232.637	-83.339	-5.45404	3.00821	20.725	-40.3606	48.7507	70.3094	17.6155	1.91758	463.661	-7.84008	63.8837	-2.25703	-14.3467	-120.429	-4.70946	372.967	348.728	278.188	68.5725	-7.23115	-180.384	-73.6468	22.1468	-17.0882	-584.152	-2.78406	8.19809	300.395
1816	-57.4698	-10.5023	-250.844	5.05606	-4.04415	-661.002	56.1645	-147.543	-3.17299	13.8364	-31.5548	-98.6326	-124.783	23.8742	-9.17527	-23.0761	-12.7165	-309.575	171.366	221.222	-94.5943	1.9996	22.6143	22.8792	-19.4594	41.2322	46.9258	40.6714	0.635708	463.958	-20.9388	68.2992	8.63531	-8.85445	-77.5354	3.60712	378.373	367.106	245.347	77.6252	3.23825	-191.918	-69.2673	21.0001	-25.9629	-538.624	3.3733	4.11174	306.81
1820	-70.8207	-0.857599	-256.492	0.51674	-39.3575	-677.153	50.7813	-155.333	-5.40449	8.74084	-23.9985	-96.5736	-160.071	-2.48749	-3.47324	-31.7914	-1.32223	-307.774	167.056	228.101	-60.2365	-11.5015	17.6966	49.1858	-35.9432	41.5236	20.311	44.9438	-17.6762	464.763	-13.2009	36.8379	-6.54535	-1.18754	-67.7273	28.8899	389.387	368.922	235.502	102.967	-12.9814	-170.958	-76.2065	10.4388	-15.7844	-502.609	-1.02101	37.9195	299.838
1824	-67.4875	-14.5747	-254.49	6.78379	-26.7667	-665.154	30.6662	-156.689	-14.4706	3.95671	-19.9074	-91.5396	-150.947	-23.4234	-1.4718	-24.3241	-11.7184	-297.313	177.072	209.92	-61.5052	-4.75986	0.108071	54.7398	-32.0577	67.2067	45.8723	28.1766	-12.9491	437.485	-20.9143	29.8337	-41.4216	-5.24258	-71.4789	50.9937	391.736	362.14	230.893	120.118	-8.54857	-173.144	-78.209	4.97446	-2.88345	-503.729	11.273	20.0339	289.155
1828	-67.4624	-3.18338	-257.309	8.83222	12.3085	-667.1	-11.2942	-154.007	11.8295	14.9177	-8.65039	-112.866	-107.72	-15.7701	16.0321	-11.8501	-19.2821	-307.84	183.91	174.519	-56.947	-13.9908	1.44273	58.9726	-12.2	39.8327	59.7146	5.10881	-5.89747	431.508	-4.51444	22.8781	-55.904	23.9641	-71.7776	53.9463	380.989	369.379	239.103	115.494	2.14058	-194.623	-70.3768	3.43737	-20.5574	-527.553	16.536	-10.7098	294.79
1832	-72.6019	-3.11645	-266.13	7.67252	11.0632	-651.485	-22.9687	-160.383	4.8828	18.5466	-4.61072	-122.625	-115.335	-7.4702	23.048	-39.4517	-34.8493	-299.073	204.442	171.592	-78.4489	-2.15109	5.89988	69.6527	-12.0916	51.2103	51.5696	-25.8639	1.93127	431.508	-10.4487	13.2047	-68.354	8.77306	-77.3352	57.6626	374.119	378.359	225.734	124.231	2.03197	-186.798	-51.6849	-3.80802	-21.6861	-526.734	3.22943	-21.4351	303.559
1836	-60.9015	0.0292344	-256.668	18.3119	9.71857	-621.636	-19.7643	-204.797	8.88861	5.9921	-20.8837	-110.088	-140.175	0.702499	37.1343	-11.2818	-27.7418	-280.331	206.822	186.299	-87.3984	-6.85635	5.5459	60.5429	-9.16402	61.1827	47.9002	-19.1667	3.18539	431.508	-7.04749	19.3324	-69.4486	-9.69277	-62.2138	55.611	355.125	381.773	208.927	137.707	2.68957	-184.263	-60.9603	-0.606991	-20.2745	-515.689	4.09524	-6.92122	288.711
1840	-61.758	-5.17719	-253.214	16.9546	12.8806	-621.208	-7.95434	-217.55	-1.96064	-27.2617	-9.09314	-112.993	-131.659	9.55369	51.4524	6.32222	-16.6448	-301.707	231.608	176.819	-99.0298	-0.223613	-4.05237	43.1911	-24.1114	51.8916	53.3511	6.42221	-3.39022	400.942	-15.4368	7.37886	-62.502	-9.72956	-89.8841	59.2405	349.851	379.418	236.959	144.636	-6.25514	-172.242	-68.6851	4.06438	-1.76143	-568.963	-3.18644	13.3882	286.386
1844	-68.2744	-17.8061	-250.472	4.69152	12.0989	-589.674	14.3731	-204.273	1.18541	-33.3763	-10.5122	-103.569	-114.987	-5.79473	45.9935	-5.85379	-13.8406	-299.928	227.158	190.314	-89.9045	0.810969	0.919098	28.2949	-16.5309	63.1594	74.224	7.87125	-11.0985	379.002	-17.0619	-0.876717	-66.5607	-3.98456	-121.765	59.4581	352.254	370.07	246.042	135.652	-2.32855	-192.729	-52.8494	4.21712	-23.5807	-587.754	-9.24691	13.2518	292.353
1848	-51.7064	-9.15765	-272.583	0.904909	27.024	-618.507	6.12134	-208.666	5.48374	-42.1338	-7.72821	-107.943	-124.554	-14.5894	72.6473	-16.8481	12.392	-301.7	248.146	200.233	-74.3736	0.267905	2.41484	5.65101	-25.6169	72.7053	53.4568	8.05442	-8.68085	389.915	-36.2094	-0.50436	-61.4435	-33.8354	-137.448	54.0117	348.104	418.785	243.43	146.465	3.05036	-176.506	-53.5546	4.94993	-11.0047	-589.019	-3.20193	27.3628	297.148
1852	-59.3987	-11.99	-266.013	4.84158	18.2752	-590.623	-12.4645	-215.944	-10.0191	-25.8114	-9.53269	-118.7	-136.478	-21.6991	76.8472	-29.6037	12.8443	-304.451	254.986	195.197	-58.4189	-3.9469	-13.8736	0.475097	-19.2333	70.7208	53.4975	-0.446405	-9.06143	398.206	-18.9134	6.79799	-50.2916	-54.9733	-131.755	58.9397	331.467	428.889	251.892	173.398	-1.30441	-186.734	-50.0467	16.2868	6.16081	-584.837	1.73287	21.3515	283.182
1856	-68.1818	-4.73994	-247.552	5.89409	9.99192	-601.558	4.43072	-218.924	-3.31652	-7.29934	6.13921	-106.009	-117.405	-3.55897	81.656	-17.4915	26.3341	-301.959	224.799	181.008	-40.0299	-0.859873	-35.6249	38.5074	-29.4971	61.8118	43.7738	-9.61701	-13.1035	406.332	-15.5093	-8.55434	-55.5461	-28.0874	-129.972	76.8429	334.249	431.124	238.23	179.786	-5.58499	-181.043	-76.122	13.3793	2.26669	-584.717	17.3122	14.6312	276.825
1860	-72.5516	4.80478	-255.166	11.1759	20.6946	-621.116	53.8481	-216.343	0.983256	-22.467	-11.4648	-75.9248	-110.553	2.82257	70.4367	-8.79553	35.9534	-283.055	206.247	182.959	-20.7032	-5.17811	3.55075	30.1812	-29.9965	58.5918	57.9241	21.3313	-7.2063	367.232	-14.0088	-16.3903	-36.8379	-19.3771	-137.28	84.0788	314.965	456.923	261.842	155.747	-2.81372	-158.601	-80.0459	9.9378	3.47106	-571.962	0.206719	34.27	304.96
1864	-66.3813	-17.4823	-275.13	-3.44336	24.5395	-596.224	41.6773	-229.594	9.39785	-16.426	-16.0326	-84.8298	-114.305	-20.9257	65.7972	-1.89947	17.1865	-289.803	202.397	186.09	-3.70611	12.1447	23.0769	36.5686	7.97026	64.7693	61.6436	31.8459	12.7684	384.577	-12.4238	19.3763	-44.6549	-16.1154	-97.0767	95.028	306.308	477.06	277.986	147.699	13.3159	-181.123	-74.72	-5.68951	-19.0423	-582.895	-1.04375	42.2419	295.909
1868	-72.2839	-16.8989	-278.239	-4.28956	26.7125	-661.493	44.8067	-254.679	-0.123198	-3.88642	-12.0157	-114.81	-108.22	-22.2832	48.499	-3.07295	-3.23249	-341.332	177.055	198.887	7.8483	3.70213	-8.79291	49.2403	-16.9298	58.0572	53.9334	4.0721	-6.58628	378.665	-21.9526	35.3954	-40.2562	12.5521	-91.4368	98.8682	305.094	494.732	270.096	134.821	-0.696213	-189.129	-77.0064	-3.51495	-29.977	-594.556	-1.8245	51.2222	282.276
1872	-66.5588	-5.66366	-264.261	1.391	17.0107	-675.991	44.9846	-258.97	20.8732	2.18373	-25.5961	-99.4667	-136.077	-17.5658	66.5417	-30.7641	11.0579	-343.636	145.915	223.425	-13.68	-11.7276	2.48416	52.6549	-4.5881	59.3186	62.3772	-10.3468	-7.50318	368.052	-18.2467	32.7834	-35.3475	-4.68332	-84.3156	104.257	283.771	493.045	260.06	143.123	1.32602	-174.517	-70.4807	8.74701	-34.6094	-557.22	-7.8645	61.0177	291.244
1876	-61.7489	-4.79342	-278.871	11.6495	10.2051	-655.254	43.4079	-243.366	15.1572	-31.4373	-20.7357	-97.1161	-134.498	-9.93028	95.6033	-13.0361	9.52101	-349.977	152.454	243.63	-30.4979	-8.32146	-25.4356	37.1366	-14.8993	57.9273	59.6139	41.5626	0.171105	377.458	-9.14956	21.5255	-8.13471	-6.20835	-74.7788	112.304	281.663	502.018	245.274	148.878	9.01648	-168.003	-71.4582	25.1082	-38.9884	-529.071	-6.2915	74.4931	320.333
1880	-73.81	-9.45373	-269.06	1.68232	10.7049	-660.303	-7.67434	-206.009	11.6408	-13.4192	-16.922	-98.6517	-110.997	-19.9251	107.049	-18.4349	15.29	-312.873	140.861	237.311	-20.0803	-9.58637	-19.0194	46.3849	-21.8223	62.6476	19.1605	26.276	-6.57818	414.665	-8.09573	0.996666	8.27158	-14.3561	-90.8031	92.3464	323.28	493.736	257.139	166.701	0.337158	-194.316	-80.3489	6.13878	-17.7334	-538.04	10.9965	159.096	319.749
1884	-77.9092	-17.433	-255.477	2.8072	15.2835	-676.838	-21.1177	-203.52	4.07885	-17.3231	-15.0551	-116.406	-117.271	-2.65322	117.419	-18.9753	7.49396	-313.827	116.815	235.087	-15.3968	-4.31632	0.515547	48.338	-24.9409	74.6447	-7.06731	-30.2746	-7.87649	420.137	-13.6571	-10.1657	13.0432	-5.30547	-90.9606	45.6209	330.886	453.978	247.329	159.353	-8.00376	-192.11	-69.7509	18.5915	-0.666509	-555.718	8.6553	175.335	294.029
1888	-75.7378	-8.74668	-271.761	-13.0429	-10.3673	-642.243	-8.63681	-207.366	20.5194	-29.5108	2.08666	-111.804	-117.624	2.0273	103.983	-39.5956	9.06513	-296.334	85.9577	242.189	-34.7681	-1.40202	-2.05797	32.3302	-15.1791	62.6819	-35.8288	1.63681	-6.09604	442.937	-11.7803	-15.8775	5.71199	-0.0613941	-75.4938	4.99589	337.582	424.117	227.665	156.247	-6.06697	-192.827	-60.8917	8.98347	-16.5017	-571.181	3.4295	185.68	258.125
1892	-68.1747	-9.49119	-219.057	11.3977	2.66364	-656.679	50.5338	-189.273	2.54718	-44.5607	9.75407	-105.629	-134.248	-18.3984	131.339	-10.6731	-19.4849	-320.9	89.3205	240.075	-22.4353	-5.19808	-7.93231	15.9521	-7.49333	64.9664	-32.7729	23.3293	-7.45817	416.362	-9.05664	-11.9834	0.113399	-7.38948	-71.6419	-9.52948	367.944	431.984	214.018	152.948	-4.00421	-186.457	-73.3237	-9.60129	-50.7598	-583.676	0.437339	166.911	260.754
1896	-54.0907	-7.80319	-213.822	1.90112	6.12812	-643.95	51.4043	-196.391	-5.98088	-27.5012	0.390103	-117.776	-140.982	0.949471	115.085	-26.7895	-25.8653	-319.623	48.4794	233.551	-29.2461	-1.48581	19.8127	28.635	-18.5622	65.1168	6.04185	18.1624	1.34907	389.569	-10.323	5.42266	-0.348773	-28.7687	-82.6735	-14.7069	389.44	422.085	244.491	151.17	-2.2013	-181.691	-68.2604	-22.7743	-70.0772	-579.58	0.788076	155.853	293.442
1900	-59.1975	0.460916	-211.195	16.4705	2.04582	-684.342	60.5668	-193.541	9.2689	-27.6715	-6.74125	-111.482	-115.028	51.76	96.0646	-24.9463	17.0244	-307.787	48.2756	230.487	-36.5337	37.1503	41.1717	35.7145	-29.0622	54.9533	-18.2676	22.4715	-4.25617	374.361	-17.0839	20.003	-0.102487	-20.8097	-85.055	-23.1122	399.612	413.851	276.141	211.331	2.02375	-174.559	-66.048	-31.8661	-97.5567	-564.82	15.8698	151.567	309.429
1904	-72.6048	3.21265	-206.215	18.8286	16.5265	-717.306	43.1342	-209.223	-13.315	-26.6196	-19.1418	-112.416	-101.836	31.9224	96.0258	2.37141	-0.8115	-314.296	69.5493	239.052	-25.7204	52.6338	54.0544	24.0952	-26.1208	55.64	-38.0982	26.5188	8.06521	366.412	-14.7076	33.1953	14.238	-20.5986	-72.122	-14.4985	382.504	422.441	299.67	245.626	13.5658	-183.871	-84.4419	-53.7451	-106.247	-534.282	11.2444	138.612	289.971
1908	-66.2919	-12.6189	-203.31	18.701	18.122	-762.289	48.174	-194.274	4.08106	-16.6607	-25.7688	-123.442	-120.024	-9.05775	105.285	-12.2744	-15.3944	-308.95	73.3975	229.399	-2.28732	37.5125	37.8891	36.9841	-33.5436	51.4484	-16.5963	26.7851	-7.08294	377.335	-21.4244	47.9756	0.0529219	-39.2824	-54.3524	-12.7475	377.789	419.152	275.765	258.219	1.26808	-169.658	-77.6261	-53.9156	-97.9681	-549.511	12.2709	154.342	293.405
1912	-64.1225	-11.8644	-203.324	16.1333	12.7239	-750.764	44.754	-197.154	10.6848	-38.7047	-15.7684	-131.368	-122.794	-6.22101	99.6472	-8.73278	-48.2161	-309.516	74.2877	226.996	-4.06839	8.71063	15.2666	30.2748	-23.183	66.9483	9.22537	54.4512	-5.91603	415.601	-17.1931	34.8417	3.74132	-31.4149	-71.902	-13.9144	354.042	405.915	276.678	207.889	2.84982	-164.487	-77.6944	-71.5514	-97.4028	-526.673	5.92356	164.256	310.891
1916	-70.1518	-18.2116	-255.192	19.1831	13.1994	-733.813	34.211	-213.809	6.0227	-16.3812	-16.9058	-95.9148	-126.035	-15.3071	98.8783	-12.9234	-39.9282	-312.461	74.5928	238.234	-10.0433	-1.83971	13.1158	33.3546	-2.81918	65.5185	17.7215	38.0336	-1.95038	417.777	-19.3716	18.1445	17.4187	-38.4476	-78.3644	-18.5695	347.665	427.497	261.306	205.777	9.74173	-140.65	-62.4879	-93.5748	-83.5322	-537.47	10.3612	166.496	314.332
1920	-59.6811	-9.77893	-267.612	27.2369	-4.51221	-734.392	50.2144	-214.851	-3.52458	-36.7496	-12.1469	-85.8451	-130.665	-17.291	122.981	-16.6664	-42.3797	-311.708	103.644	245.759	-11.8139	-13.408	-13.4604	22.3377	-22.865	53.2379	-0.321257	39.0663	6.48998	475.734	-14.9405	21.7976	4.50675	-43.1804	-86.3547	-20.8461	322.76	421.676	249.225	210.789	-0.393514	-162.374	-74.8921	-80.9039	-85.6251	-537.334	7.96904	186.059	292.086
1924	-66.156	-0.655953	-254.814	15.0928	18.5454	-724.336	48.9267	-201.676	-1.01102	-44.2436	-19.6322	-104.175	-117.991	-10.7766	119.212	-17.3475	-22.1839	-312.678	115.038	220.935	-18.166	-0.909747	-29.6835	19.6483	-24.1776	56.3624	22.0055	40.976	-13.1348	445.766	-11.0728	1.39134	-1.16857	-52.0583	-83.4685	-4.76274	320.569	416.726	267.338	166.531	-0.0777646	-175.605	-77.4547	-85.8352	-82.6754	-563.212	4.46846	183.811	308.9
1928	-63.5554	5.4462	-244.179	10.5676	16.9906	-738.831	56.3878	-214.101	-9.84409	-39.0059	-8.58715	-117.58	-129.356	-24.4572	109.033	-27.5485	-13.6368	-308.112	107.912	238.808	-8.39427	-4.51873	-14.6666	1.93692	-25.9155	66.4186	65.1693	36.6784	-7.73465	372.739	-13.349	6.516	-7.07875	-69.1238	-54.1194	-5.86907	372.709	411.103	263.433	126.242	-3.76291	-177.986	-63.8879	-91.8878	-63.3457	-574.763	-1.47179	210.333	294.938
1932	-69.9516	-14.3029	-262.804	4.47498	10.6186	-759.068	65.6919	-193.383	-11.8096	-23.4774	-3.37216	-107.011	-139.867	-13.0866	105.946	-19.6649	10.1999	-308.678	110.928	238.21	-12.7413	-9.65963	-35.9221	-6.04867	-15.6364	52.4337	81.1509	9.54901	-6.97562	430.459	-15.9612	-2.91282	13.7752	-60.7537	-73.1969	-0.708238	381.56	439.445	275.894	111.075	-25.7715	-163.738	-85.5585	-76.0967	-42.4976	-585.215	0.772691	197.691	297.696
1936	-47.4256	-19.9009	-263.272	-0.634687	5.34434	-780.036	55.3178	-211.49	-15.6584	-17.9061	1.52013	-79.3533	-159.911	-2.92287	99.7708	0.200969	-6.31821	-311.158	117.009	235.757	-3.29295	-18.5975	-19.0017	-1.88856	12.4934	63.2832	75.7655	8.28358	-11.011	489.029	-8.95081	11.2053	27.4869	-62.6108	-75.73	-0.44361	370.145	428.055	284.842	120.215	-6.73018	-181.955	-65.568	-55.3157	-25.0309	-581.122	-7.17309	196.343	301.607
1940	-64.884	-11.1264	-276.759	2.20794	13.0756	-782.137	52.4391	-207.579	-8.89089	-23.83	-15.3882	-102.245	-129.038	-13.1312	114.3	5.26451	17.4881	-313.663	110.455	234.068	-14.592	-21.7644	5.48764	15.6107	-29.1442	69.1735	124.581	38.0781	-11.8912	479.289	-8.78288	20.2025	7.93393	-57.4908	-82.616	-9.91278	371.551	440.19	270.812	130.759	-4.8187	-174.839	-72.3572	-26.3033	9.24041	-542.92	-2.88492	154.386	297.028
1944	-68.0904	-14.0886	-276.986	9.39198	17.6999	-805.836	49.3216	-223.639	-2.89932	-16.0597	-10.5231	-118.767	-101.626	-16.665	101.04	-1.7641	30.7157	-312.536	95.3636	238.331	9.28847	-2.29459	40.8301	22.9536	-1.49949	65.0822	112.677	43.5906	-3.09033	424.674	-7.3307	19.2867	1.99312	-59.7957	-72.6421	-9.49087	363.568	425.929	254.108	163.785	4.5419	-153.584	-56.4613	12.089	2.35587	-548.383	-1.89167	178.353	301.952
1948	-67.7948	-7.95014	-275.693	15.4964	7.16018	-804.072	43.8413	-209.868	7.77677	-11.721	-6.02913	-120.745	-114.063	-9.32766	98.0679	-11.6556	22.5462	-321.567	74.5581	245.814	17.8662	-19.5597	42.8173	10.8148	-0.00806006	65.1763	92.4909	47.529	-2.58036	408.586	-18.6513	23.7095	-4.22709	-71.4507	-63.7096	-2.95939	353.366	430.886	234.923	182.833	-6.96603	-150.265	-41.9886	20.0345	2.08716	-546.08	-0.598734	230.953	293.054
1952	-67.6735	-18.4025	-275.279	16.6121	20.001	-811.179	35.4347	-208.578	-22.5226	-32.361	-4.17289	-109.783	-112.28	-11.294	79.7564	-12.271	-4.09053	-306.205	70.4923	239.19	-11.7084	-20.3236	7.85401	24.7262	-31.3283	55.0295	76.7801	46.1234	-7.25177	390.738	-11.8987	4.38748	0.641969	-62.6635	-75.6391	-0.306589	355.68	409.232	250.788	146.015	11.6403	-153.084	-55.8657	24.2992	6.46623	-554.435	3.80301	229.107	282.673
1956	-61.7979	-5.8735	-252.803	10.7147	26.7392	-815.219	32.2987	-205.268	-17.9426	-23.4254	-7.44428	-109.071	-77.9481	-18.4693	94.7688	-27.3676	24.3879	-303.35	64.1919	240.985	-38.0445	-7.57697	4.07593	23.1786	-6.1345	53.6741	65.7153	26.0473	-9.80872	437.813	-4.40864	12.8342	-2.50286	-45.7536	-69.9693	3.74039	353.37	405.921	259.235	144.214	-3.14121	-194.163	-60.5805	29.0482	11.8972	-526.805	11.6593	215.06	291.581
1960	-63.8011	-1.06773	-219.148	-2.39093	9.38164	-807.655	7.88725	-204.073	-1.21657	-34.3159	0.95192	-93.5436	-90.9257	-18.217	115.188	-33.901	30.3977	-282.574	69.4177	238.715	-50.1498	-1.91065	0.0664051	40.4273	14.6182	57.6214	64.874	18.1453	2.25665	426.586	-9.94007	42.4226	-1.85659	-33.2193	-71.1327	16.3256	337.047	418.698	260.974	163.05	0.616209	-200.654	-54.6178	5.09272	-8.19865	-519.826	-0.0594539	233.83	288.235
1964	-56.6865	-8.96587	-195.577	4.06773	15.6143	-805.633	2.6587	-207.754	12.6549	-6.5084	-2.34737	-98.2482	-88.3642	-3.99896	132.951	-12.6554	6.59095	-304.663	72.63	237.355	-16.2373	10.8683	1.41728	39.2185	2.09743	77.1897	83.489	13.6177	8.17852	433.413	-22.0817	31.4634	-7.98552	-23.9577	-72.3032	-7.05839	356.197	445.412	273.757	150.279	-0.477347	-207.789	-54.3314	19.1561	-19.6369	-531.072	-4.01996	239.908	286.965
1968	-67.2885	-8.51931	-191.918	-0.0630108	18.2203	-813.157	-6.86533	-201.439	14.1872	23.3217	-5.55541	-94.4701	-82.256	-6.00994	135.895	-24.3467	6.6024	-303.531	52.5627	236.929	12.7475	45.4577	-1.92405	22.4115	-14.1178	65.0527	95.0883	0.216052	-2.74938	414.589	-31.1206	27.21	2.07377	-4.9254	-66.5822	-2.79849	388.89	469.992	289.531	184.471	0.468801	-201.542	-50.235	16.1028	-7.49193	-506.538	-8.97323	258.515	293.092
1972	-69.1358	-13.0978	-227.063	2.71917	9.74799	-787.232	-0.575801	-203.465	-4.30503	11.8841	-10.1927	-104.648	-125.783	-5.42059	119.542	-49.7925	6.97393	-289.954	32.855	242.254	-22.5334	43.7866	17.7308	36.1053	-10.7815	54.1074	83.585	16.8335	-3.74609	421.603	-28.9297	16.7237	-6.79318	17.6072	-58.46	12.6559	360.039	428.679	299.647	195.615	5.96312	-188.398	-57.8473	9.11478	10.0819	-521.236	-8.42754	257.283	294.061
1976	-64.9602	-5.54881	-201.692	-12.129	18.0712	-774.034	2.62275	-189.95	4.95307	17.9269	-18.9524	-97.1952	-94.3582	-10.6302	112.253	-29.9448	-6.30671	-293.669	28.0023	246.414	-30.4029	51.4255	9.37977	19.8293	-21.8327	40.8285	61.0822	36.2396	-9.18132	446.321	-15.0846	2.20324	1.02227	14.7295	-55.8253	6.14786	357.094	430.607	286.163	189.505	10.7208	-173.896	-69.6163	1.64558	-1.73121	-511.268	-10.6817	242.976	293.286
1980	-60.7723	-16.1253	-213.848	21.9174	24.2238	-793.781	-11.3397	-197.057	2.66125	24.6034	-23.9388	-96.7364	-109.405	-3.36897	84.8583	-20.6583	-14.0743	-293.569	42.3036	242.007	-19.3136	49.9077	13.3775	30.614	-6.86471	38.5349	43.4957	46.1858	-6.77459	424.161	-7.43172	25.126	5.76728	8.47409	-70.1811	1.55995	368.065	430.816	274.796	167.229	-0.106374	-165.252	-70.6173	16.5312	16.3789	-479.672	-8.1733	233.738	287.306
1984	-54.1061	-32.5619	-194.402	7.64325	11.9432	-775.118	-5.95756	-204.886	17.4113	29.3791	-30.2922	-115.066	-120.304	-5.24458	65.7967	-42.2813	8.89517	-284.156	39.9349	242.984	-30.1317	45.6099	28.1281	32.4053	-27.1863	68.1663	40.0487	26.2952	-7.01434	432.942	-6.93614	30.5045	8.79873	-13.0848	-72.3706	3.9026	364.706	462.187	261.123	164.642	-11.0335	-163.185	-65.6304	0.417916	5.64872	-461.944	-4.15928	234.983	295.622
1988	-69.5247	-55.2308	-203.927	3.161	17.6834	-789.152	-3.30472	-209.224	14.3818	16.0979	-23.3108	-116.717	-84.5028	-11.5919	76.6788	-39.6592	-4.30732	-288.435	15.779	249.575	-17.5884	40.4961	50.203	41.9136	-15.9741	77.4587	42.3485	22.2689	-11.422	417.63	-10.8138	28.9472	9.1361	-19.2937	-67.5434	-3.26209	341.989	437.623	245.298	155.446	-21.1821	-159.429	-68.686	1.68032	-16.5334	-466.739	6.5457	216.69	292.296
1992	-61.3918	-52.4159	-245.311	18.5679	11.1449	-795.303	-21.0011	-217.103	17.9552	-17.7697	-11.5671	-122.137	-104.111	24.2015	61.8842	-23.3454	-10.6576	-291.828	15.2862	240.68	20.5718	49.1688	18.6067	27.8092	-7.3007	69.3773	60.9926	29.4559	-2.0256	461.878	-9.52307	48.3242	33.15	1.8218	-73.9908	2.58184	340.812	441.976	260.617	197.529	-2.26037	-181.581	-70.8491	3.11035	-22.9764	-457.691	8.34414	223.24	294.057
1996	-60.3652	-62.7466	-251.068	1.80905	14.2032	-802.124	-11.8017	-214.776	-5.13215	-17.86	-10.328	-133.326	-113.462	19.149	31.4422	-16.7337	-5.67849	-284.901	20.4734	181.36	6.0737	45.7067	6.79529	34.1828	-2.56037	61.4915	112.524	38.1228	-11.6726	462.255	-8.63	98.3316	26.7796	10.7553	-73.0436	3.84815	356.998	423.275	265.06	202.784	-2.71306	-189.472	-66.8391	0.870743	-21.7914	-449.18	6.28535	186.355	288.99
2000	-78.5826	-65.9367	-281.755	19.6748	14.9996	-807.674	-16.5412	-203.974	6.73944	-33.4635	-18.1992	-127.283	-125.581	1.05776	20.2292	-26.1026	-6.6369	-301.77	47.7141	165.573	12.7341	60.2421	32.6584	31.232	-3.56312	55.7113	129.457	51.6321	-8.76608	419.493	-15.8604	87.8049	10.1317	9.24349	-86.4831	-6.28506	340.036	421.662	269.27	180.073	-13.7907	-167.206	-65.9132	3.52207	9.76879	-446.746	-5.88747	166.916	297.381
2004	-72.456	-58.7539	-275.52	15.4206	16.5203	-816.839	-11.2303	-196.272	8.34887	-45.4825	-45.8002	-96.3064	-90.2891	-19.6441	11.0508	-9.31711	10.9285	-300.192	67.7633	179.287	-11.1224	53.5189	39.1055	25.7089	-11.3373	47.2542	138.548	20.3666	3.55066	384.867	-4.64339	70.2407	3.2995	-9.45418	-134.221	-25.7993	366.307	426.336	268.871	161.779	-3.02269	-175.373	-74.2073	17.6969	-1.07713	-467.271	-7.82216	170.673	301.902
2008	-74.2275	-65.5324	-264.533	16.9915	5.4736	-812.413	6.82599	-216.296	4.38404	-34.9047	-16.0764	-111.483	-82.5459	-7.33418	32.326	-2.06573	17.2493	-307.634	48.5244	200.263	-26.6375	45.6764	16.5026	50.6804	2.40138	42.7256	122.554	25.0035	-9.22316	389.677	-20.7828	72.1104	-1.14631	7.35487	-133.507	6.36016	371.063	433.074	264.786	148.718	0.89721	-183.178	-55.4193	13.5597	-15.1545	-468.521	8.5421	157.723	300.655
2012	-71.322	-47.0337	-267.847	0.19291	9.23391	-823.93	29.9468	-209.553	-6.62975	-3.52278	14.8701	-106.624	-62.6318	3.07244	6.69675	-20.8241	8.64978	-293.8	55.8931	190.239	-19.2262	49.033	10.0767	57.9297	5.66717	50.1742	117.404	19.9819	8.77623	451.85	-8.92063	65.9513	15.189	-30.6834	-117.233	-17.7121	362.619	430.669	256.036	144.469	2.94081	-172.084	-72.7535	22.6408	-3.77096	-432.129	-11.6051	191.9	277.166
2016	-76.2727	-56.1828	-262.049	19.327	7.12357	-861.02	26.4692	-203.562	8.74847	28.7015	-7.99556	-129.431	-91.4628	6.81848	-14.0206	-22.6798	-24.7107	-301.37	80.5985	168.783	-29.4619	48.4752	-6.21928	34.8151	2.0266	56.02	126.776	14.648	7.79561	496.579	4.01727	64.6519	-23.163	-61.2165	-105.879	-13.7686	357.121	441.01	255.575	132.168	-11.9525	-165.269	-45.7388	33.47	11.5704	-414.619	-3.95396	188.825	274.48
2020	-67.6489	-64.6618	-256.488	12.5848	-29.9039	-891.107	56.2555	-219.624	2.25883	23.3617	-2.06637	-157.655	-110.414	27.5957	-6.97337	-40.8676	-2.78817	-311.866	74.1717	170.425	-56.4577	51.6912	-2.838	12.5571	-17.0628	44.1897	141.926	26.9124	-11.3689	475.586	-16.9197	84.4522	-51.4773	-71.4394	-87.4804	-10.4435	343.222	436.095	256.496	171.535	-26.1711	-166.175	-57.1501	26.9255	4.90811	-430.959	-0.0297014	161.931	289.413
2024	-71.1766	-59.8949	-235.207	-7.3439	-47.5393	-902.433	46.6977	-217.297	-16.4256	23.7191	2.26295	-179.089	-104.106	45.7826	8.53486	-42.6732	-24.5019	-321.281	75.48	177.523	-67.1208	43.5267	-18.3725	15.0954	-39.6788	62.9737	110.13	13.2388	-14.211	485.118	-17.619	75.2141	-47.6055	-49.1126	-72.2888	-11.4909	359.486	436.888	252.574	176.397	-7.61579	-163.861	-75.1028	34.668	10.9075	-400.377	10.8936	166.558	300.728
2028	-69.1055	-62.8665	-245.96	-1.25227	-35.2523	-898.707	44.2303	-199.757	-13.6335	10.5153	4.69941	-210.288	-106.093	57.7811	15.3414	-36.2266	-9.18584	-293.03	80.3512	173.52	-58.801	50.7228	-11.9043	29.1413	-32.7683	46.4161	39.4245	21.9632	-7.19168	494.774	-1.44857	63.9313	-17.5758	-39.3743	-66.1328	4.08079	339.785	430.143	255.704	191.037	-1.30347	-163.075	-67.0313	9.84839	22.4054	-396.814	11.0366	182.768	295.943
2032	-54.118	-58.0361	-259.633	1.96136	-44.2012	-882.051	61.0031	-213.331	-9.04971	5.80321	-18.8688	-202.355	-87.2008	48.4528	37.867	-24.095	-17.7317	-293.917	54.8132	186.95	-11.6457	41.1015	25.3934	9.8034	-30.7002	55.9017	23.5643	27.0459	-13.633	452.007	-4.18679	59.4063	-5.24881	-42.6084	-76.0404	-3.26907	349.803	418.148	255.617	201.128	24.1312	-156.385	-62.9437	17.6722	15.6271	-396.618	-0.190321	143.381	299.817
2036	-75.54	-37.9835	-260.23	-2.20784	-40.3623	-912.217	44.3042	-202.18	2.22651	22.0346	-10.5842	-182.795	-95.7451	13.3428	47.9262	-40.3756	-20.6918	-304.439	46.7164	178.085	-10.8002	56.4894	13.9824	-4.22093	-30.3165	64.651	31.745	2.50855	-2.00667	448.412	-15.171	67.0054	-4.4811	-38.2825	-67.716	7.99224	336.35	421.224	277.994	185.036	40.0167	-171.788	-61.8867	-2.99691	-28.384	-399.446	0.401358	143.043	290.009
2040	-71.8701	-1.7281	-267.733	11.62	-33.9417	-887.528	31.104	-208.33	-18.4218	11.647	-8.83237	-162.228	-95.1192	-14.0927	37.5974	-30.8687	-23.0083	-297.118	62.0169	169.405	-30.585	41.352	-5.9776	20.9572	-18.3553	56.9055	16.092	15.7437	-14.1991	453.953	-5.98424	72.2115	14.509	-1.75276	-69.8145	-11.996	360.663	403.383	281.032	150.885	45.9939	-160.604	-56.6546	5.94971	-22.7016	-383.094	12.7044	161.927	303.057
2044	-58.9005	-6.22639	-272.264	70.5992	-15.1036	-884.805	48.6779	-209.485	-7.66988	17.2988	-7.63895	-174.913	-114.647	-25.8956	47.706	-21.8672	-13.9885	-285.757	22.0854	180.328	-52.5397	54.2597	-8.58491	65.4926	-16.8599	59.9497	-10.7134	12.7645	-1.53937	449.582	-27.2798	54.2732	-5.58176	-1.92698	-60.2613	-15.3158	340.307	382.54	305.149	150.67	59.1315	-155.963	-66.4149	-6.50525	-28.5157	-398.063	4.05774	168.459	296.799
2048	-56.4472	-57.1563	-246.396	82.1802	14.6938	-872.435	45.7157	-195.152	-0.60577	-4.04172	-10.6716	-186.381	-113.284	-14.3626	38.4162	-34.476	-15.9692	-287.511	16.061	189.479	-53.6743	43.7471	-8.81757	65.424	-34.1347	70.52	20.0861	15.3924	4.15765	430.174	-50.5692	66.2797	-5.17535	-15.5344	-58.6386	0.67554	327.886	359.414	298.994	133.988	19.1343	-170.662	-61.5623	15.7388	-39.1349	-402.025	1.76288	174.408	294.842
2052	-15.7682	-66.8122	-251.973	91.4604	14.4241	-834.11	51.6773	-202.027	8.29627	-21.9861	-15.4827	-174.744	-104.149	-10.1575	25.9185	-24.93	-20.7019	-290.321	13.4277	184.943	-36.3895	9.54323	-15.8109	77.6483	-44.7437	47.1812	41.9323	9.96286	9.29361	448.627	-30.3456	70.646	-11.4498	-47.8179	-78.267	12.9319	335.414	353.926	280.271	166.534	-10.6773	-186.069	-96.8445	9.31396	-34.2234	-383.044	9.48345	159.865	294.189
2056	-5.57877	-63.062	-236.862	80.7727	30.7778	-822.879	50.3143	-214.357	18.2397	-20.948	-29.1446	-157.315	-114.215	-2.40373	15.3021	-3.37275	-3.19355	-285.293	31.2293	183.411	-29.3304	-7.16953	-16.1827	94.2966	-50.3817	58.2245	54.2198	1.71094	6.49505	484.468	-27.2232	67.3085	-4.45814	-24.0299	-66.7393	5.46018	354.399	356.76	234.493	166.426	5.57371	-179.379	-83.9255	23.7181	-44.9089	-379.405	-1.46391	173.14	280.932
2060	-7.74725	-62.6079	-216.295	85.4032	20.5571	-829.058	59.695	-211.529	-2.66107	4.09788	-29.16	-154.756	-119.352	-5.90255	17.9774	-17.7732	-11.265	-293.059	56.4037	192.408	-44.3715	-15.4089	-18.7076	82.5541	-27.5993	64.342	42.0259	15.363	10.5867	469.262	-14.8516	65.6604	2.56347	-15.6275	-84.1437	7.27646	364.747	377.47	240.973	184.714	3.18871	-191.453	-68.1537	10.5366	-12.9936	-394.589	15.7037	167.245	310.952
2064	-5.3758	-59.2158	-204.546	80.3402	30.833	-871.054	60.1411	-203.266	1.34102	15.4769	-20.2375	-198.208	-101.489	-25.3902	42.952	-25.4195	-20.777	-303.376	87.3623	194.872	-19.1867	-7.03749	-2.09369	54.4076	-12.9579	66.8952	21.7639	16.1394	-3.23516	418.321	-16.4552	70.5803	-9.15218	0.0384737	-57.1769	-2.13754	372.979	377.642	246.025	193.162	8.70029	-186.596	-55.6537	-2.40803	-6.00838	-392.762	4.42674	206.4	314.651
2068	-24.4283	-39.766	-202.421	50.4236	70.7763	-892.96	49.2933	-210.335	1.64047	10.8896	-8.17746	-208.545	-105.115	-13.5762	26.3552	-17.8237	0.960147	-301.269	64.1335	185.449	-19.8893	-7.68486	17.2431	13.2613	-15.6188	48.2785	21.1785	20.5651	0.226166	438.147	-11.0499	41.8387	6.85854	-5.51601	-80.8564	10.568	371.5	354.914	245.885	191.191	8.23608	-174.974	-73.5942	-41.9962	-4.22181	-396.192	4.02395	198.163	312.01
2072	-23.6901	-46.7569	-200.319	51.3884	79.5061	-901.559	51.6956	-200.242	-9.02344	9.79938	-7.6091	-216.501	-115.042	16.1177	10.5044	-25.4606	-1.43412	-303.362	18.4412	174.438	5.18349	-8.12125	-6.77146	15.6576	-46.5719	55.931	18.3293	12.581	3.94571	432.205	-13.282	49.0987	6.02461	-13.647	-47.8327	-8.9771	370.768	345.902	247.123	213.255	-3.04516	-168.456	-77.9802	-33.0105	-9.74906	-384.357	5.79688	179.008	311.789
2076	-16.0115	-56.9695	-202.853	31.5239	79.988	-912.355	71.402	-200.303	-15.7361	14.9983	-12.9014	-214.115	-114.615	36.0353	29.4929	-17.9924	-10.0896	-288.56	13.8697	176.933	-9.75638	-12.6848	2.4798	26.3174	-20.7957	57.1143	20.0015	39.5481	1.21011	436.408	-7.20796	69.4022	17.6332	2.69341	-60.8442	-0.0744782	362.388	350.88	250.241	215.888	-13.5648	-160.231	-76.5603	2.12967	-7.28803	-364.989	-4.85415	197.686	303.723
2080	-14.3592	-56.5282	-187.791	56.1373	78.9941	-957.301	59.8659	-196.889	-11.8768	9.26553	-24.8811	-207.381	-136.042	44.4874	34.3136	-10.6059	-3.95281	-303.314	35.2996	173.913	-12.4104	-3.17172	8.77771	5.79511	-41.9212	64.1961	16.4312	40.0365	-4.00638	447.655	-0.922769	97.211	4.18974	6.81336	-70.0932	-4.53182	346.074	373.008	245.049	191.63	-17.8831	-147.767	-65.9249	2.22094	-16.8554	-370.012	-1.95448	195.128	298.254
2084	-13.3959	-71.2996	-197.331	73.4563	82.3328	-966.53	44.9464	-193.797	-0.511692	8.44721	-14.1078	-210.652	-140.99	58.6214	82.2357	-21.5526	-12.8719	-284.172	32.868	210.792	5.29683	-0.582365	23.7477	-13.5352	-48.8619	52.8322	37.9504	30.7091	-10.4912	458.436	-28.1819	91.7314	5.42057	-4.32904	-60.5956	15.9667	321.587	361.514	238.824	186.465	-2.93357	-147.666	-57.4214	20.2805	-50.7649	-391.659	9.35343	203.787	301.291
2088	-6.28697	-63.0089	-201.844	67.0497	86.9644	-991.108	48.2264	-192.274	-1.72237	-1.68713	-5.32878	-218.648	-113.595	30.0302	113.031	-19.8257	-7.32898	-291.782	38.7984	221.027	14.2298	-8.9713	26.8227	-21.3942	-33.5365	60.3745	50.2742	13.8751	-8.49951	473.263	-19.0224	69.4915	10.1789	-23.9428	-74.6949	3.45493	324.208	350.88	268.283	169.829	3.94493	-167.562	-56.4595	16.2003	-58.2482	-393.662	11.4893	208.086	298.204
2092	8.78569	-59.2348	-192.101	66.907	78.674	-978.373	55.513	-188.929	-0.41912	8.78851	-1.23179	-230.197	-105.389	-3.78046	119.291	-18.4683	-9.69018	-281.629	45.3441	233.878	11.35	-5.31735	30.9987	-22.5188	-29.9479	61.3327	90.8745	40.8469	2.16371	489.328	-13.4636	46	10.6319	-11.3659	-78.3345	-4.71883	377.233	360.311	304.922	188.672	-14.2522	-169.491	-62.4752	-1.24609	-21.0591	-401.751	13.093	190.071	290.481
2096	4.59386	-52.0077	-188.312	50.709	80.3771	-1008.02	54.7175	-202.993	-24.0994	5.98174	-8.98174	-226.313	-141.046	-19.2729	115.875	-9.75002	2.60382	-296.109	98.1723	239.019	2.40055	-3.48788	19.9446	-39.977	-27.6701	59.7803	116.892	41.2665	-0.804311	442.12	1.96623	71.4378	16.548	-3.41714	-71.9352	4.20509	369.077	369.259	302.347	178.267	-9.73015	-148.701	-54.4423	-19.5274	-19.465	-404.728	15.6121	178.062	306.919
2100	-4.95085	-50.6837	-175.815	63.393	95.2737	-1012.71	60.8952	-214.236	12.7489	19.8889	17.2981	-211.942	-133.57	-44.9553	100.34	-10.6713	-4.26115	-294.372	121.218	252.638	1.29602	-2.67433	32.8017	-31.9849	-26.0601	57.6874	113.025	59.9785	-13.3685	419.07	-11.4812	89.3554	11.7827	-15.7929	-49.205	-1.58463	419.569	377.717	302.332	137.081	-3.00115	-173.876	-52.1897	-7.23968	-36.4625	-353.327	-14.5164	175.894	307
2104	1.68978	-51.9658	-192.379	45.8174	87.501	-1014.37	55.8266	-200.026	4.4814	18.6843	20.6859	-228.977	-95.921	-31.7185	108.66	-32.7943	-18.5396	-284.882	150.824	240.351	-9.17986	-12.8712	10.5714	-47.1376	-6.76072	45.8933	97.869	21.6852	-1.35016	444.456	-13.6728	105.47	-9.08264	-24.4588	-66.4391	13.3638	392.236	389.394	303.624	143.613	4.25239	-178.269	-68.9291	1.71766	-46.8001	-348.163	-10.0611	164.145	315.251
2108	1.14624	-60.573	-199.496	52.6327	74.015	-995.295	49.4603	-213.552	-5.4921	20.6158	-10.7171	-222.676	-72.6325	-26.2443	101.932	-16.8086	10.5677	-286.356	147.262	170.892	5.08569	-18.0293	-19.8294	-28.6356	-16.5451	48.0686	77.6486	17.7042	-1.79396	471.434	-49.8754	95.4164	-1.28843	-31.5422	-84.6265	-1.0532	387.163	387.39	276.798	136.48	-0.217331	-152.977	-64.2884	-7.73448	-17.7701	-356.445	2.4527	176.634	302.346
2112	-5.63635	-68.3239	-186.65	74.2965	111.596	-1000.08	24.9372	-201.733	8.39842	12.6594	1.46733	-194.251	-58.6217	0.95965	91.5326	-20.2628	-1.43783	-293.179	126.594	155.525	9.92663	-4.31026	7.23949	13.803	-15.449	55.4099	81.9944	25.7966	-0.348447	461.635	-43.0255	90.2213	25.9634	-21.56	-100.316	6.61514	413.137	383.44	258.772	103.509	-0.439365	-169.118	-94.9837	-8.85175	-10.126	-363.2	0.912237	197.851	296.584
2116	4.20677	-33.0984	-195.776	80.8131	134.24	-1004	37.9106	-215.276	4.30121	24.6666	-0.0558218	-197.833	-62.3965	-10.6564	82.8375	-19.9034	9.41514	-285.474	53.8819	197.532	-13.024	37.5371	-7.19649	19.7658	-31.5933	54.6935	67.5602	50.003	-7.47972	426.614	-24.4214	82.215	7.75995	-54.6348	-138.452	39.6496	381.156	370.697	235.821	82.6498	3.36297	-182.498	-63.4076	3.97557	-39.4042	-401.407	22.7975	192.679	304.172
2120	-0.482658	0.523007	-140.187	60.9236	138.436	-980.13	47.7016	-192.878	3.70837	25.2366	-14.4982	-205.13	-83.7774	-9.71416	73.7505	-17.1645	-6.75321	-291.769	29.3068	182.346	-8.86563	41.4226	-20.8409	6.22789	-25.2797	59.6447	51.0931	17.5585	-11.3175	388.863	-3.10778	84.133	7.31266	-61.8471	-141.676	58.1201	356.036	357.134	252.995	82.8332	-5.46901	-184.331	-74.8871	-0.194157	-33.9605	-420.829	13.748	200.886	298.67
2124	0.670615	1.76431	-134.621	70.7529	130.554	-973.28	50.729	-203.68	-0.382702	15.9689	-23.7225	-208.64	-96.9352	-14.8792	66.3065	-13.5871	-31.1626	-272.438	34.2651	181.339	-6.72639	32.0792	-8.38138	2.23274	20.4274	63.5273	48.2964	30.8254	-4.9319	425.554	-21.9539	87.2061	9.58927	3.52922	-145.743	48.6586	361.054	368.723	294.043	96.2305	1.43223	-168.698	-76.4966	-4.31988	-4.89894	-449.205	7.85499	174.932	284.381
2128	-2.16298	10.382	-122.238	44.9095	141.627	-993.999	52.0842	-210.68	0.367011	5.67512	-21.4079	-199.671	-58.6573	-10.3526	48.6271	-18.8727	-14.6793	-286.565	59.3706	188.656	-12.1535	48.5273	-15.0073	9.38059	15.3583	43.8539	49.358	39.6452	-17.0738	440.21	-53.5678	110.767	13.4292	-0.14294	-141.567	43.0063	344.106	363.166	278.928	125.858	-5.74136	-157.022	-70.4418	-4.15673	-3.4507	-467.205	6.95567	189.984	279.641
2132	2.55185	-6.0839	-132.178	56.3068	142.565	-1005.6	60.4377	-232.08	-4.56524	16.0222	12.006	-199.221	-98.8853	-22.1825	33.2893	-5.06722	-9.71063	-291.073	36.6158	183.531	-20.9845	49.525	-20.9921	15.81	-22.2323	43.1876	87.4932	44.0973	-22.4188	419.735	-61.544	71.9969	-1.61505	-1.09446	-141.154	57.5296	356.688	361.68	270.198	169.975	5.46279	-111.986	-85.8164	10.7723	-2.01651	-448.153	2.98002	186.839	290.755
2136	5.67868	-6.24199	-136.373	43.1713	136.051	-994.029	46.8199	-246.969	-5.40093	4.54726	3.99866	-191.13	-132.645	-10.4424	28.6727	-27.7706	-32.635	-281.716	30.2896	169.04	-35.7271	45.4622	-10.9086	28.6153	-18.7445	44.6582	77.746	26.7253	-5.73907	416.316	-66.3742	53.7745	-13.5346	12.9096	-128.879	54.7644	354.501	377.949	275.27	175.567	6.8103	-90.377	-72.5718	16.0747	-0.208925	-446.26	0.812593	170.001	301.638
2140	0.944832	-21.9378	-110.822	41.7033	148.14	-944.608	56.2654	-246.04	-2.66911	-20.0063	-1.38157	-166.253	-118.542	-30.6167	34.495	-19.3771	-10.2877	-298.008	23.0904	196.275	-51.3353	42.2143	-2.78307	20.0684	-30.4777	55.3809	91.808	8.29653	2.94803	402.017	-58.878	68.7973	5.93834	5.92497	-130.108	54.0425	383.662	368.438	284.561	207.985	3.29073	-98.9338	-68.4719	21.5502	-10.9335	-461.859	13.6641	175.279	300.55
2144	-7.05375	-5.52816	-79.3517	41.6773	143.177	-906.196	43.9831	-272.214	5.04298	-24.2134	-23.7916	-180.371	-95.9732	-25.9381	53.7596	-15.2511	-8.17705	-296.32	54.9284	226.481	-19.8049	45.2422	-4.1552	35.5754	-41.8812	59.6444	85.6775	14.1381	-7.1128	398.559	-51.6724	66.606	0.402548	-14.2988	-132.712	66.9545	378.129	367.299	273.305	184.405	4.28685	-105.801	-64.3534	6.78335	-18.0447	-462.519	4.01383	175.112	287.899
2148	-10.0607	-24.521	-65.1954	41.8474	135.953	-879.951	37.6284	-256.052	-0.501995	22.0279	-17.0975	-207.63	-86.7451	1.95257	81.1653	-21.6768	-25.2531	-286.765	80.0639	231.753	-0.919992	46.4121	-2.117	38.5012	-52.7194	66.6906	77.9562	12.1804	-6.8583	411.366	-50.445	62.9898	-11.9384	-52.1117	-136.485	70.7135	365.831	373.866	277.979	174.628	4.43546	-167.512	-31.6584	20.2631	-2.15806	-466.339	20.3726	148.816	285.556
2152	-6.98755	-20.067	-71.4707	44.4876	131.324	-842.203	40.5669	-216.413	-15.5917	21.2667	-10.7225	-222.764	-44.2374	-3.37072	102.026	-37.7158	-17.8109	-304.784	103.493	232.637	-6.6413	9.07773	13.9699	27.5096	-32.6555	51.3936	94.872	-2.32482	-19.1821	403.535	-13.5947	66.2463	11.9229	-66.9088	-149.199	61.139	353.486	411.32	285.499	188.344	-5.81914	-189.338	-2.24507	3.12481	-15.7801	-450.726	-5.62683	169.862	294.998
2156	10.6451	-10.314	-60.0934	53.0527	128.771	-833.063	47.2094	-192.106	-12.0472	-7.15073	13.3779	-227.605	-25.5713	-1.46191	125.075	-25.2329	19.6635	-304.888	164.677	228.105	-21.4115	-25.005	0.93058	34.103	-21.0676	62.4234	88.5616	32.2894	-3.41544	368.448	0.679755	73.7839	-19.5887	-67.6599	-135.122	65.8932	372.071	426.214	257.289	193.435	-5.71827	-186.868	-0.823859	-18.4504	2.28846	-453.423	-2.83617	175.336	295.375
2160	-2.26384	-14.2113	-19.0799	47.8551	133.937	-835.413	39.2268	-195.022	2.64373	11.1806	-0.764426	-220.326	-35.028	28.789	127.671	-41.3342	-9.8283	-291.319	204.466	243.75	-28.1346	-14.1311	6.74816	30.5872	-27.8061	50.4921	98.6603	46.3331	-0.302449	387.324	-5.65275	86.1902	-4.60106	-25.0154	-141.651	60.8118	372.955	428.722	258.411	149.074	-7.08915	-195.634	-1.63873	1.77126	-7.85524	-471.567	7.2528	161.333	295.983
2164	-12.8231	-13.2032	4.1605	69.9463	133.524	-825.881	34.5847	-206.268	6.60184	9.1552	-17.9304	-228.328	-75.2634	33.756	106.794	-33.7888	-15.7683	-293.208	187.447	221.09	-24.8359	-4.78746	25.1821	26.9695	-15.5724	52.1248	72.5351	31.0808	-6.10393	429.647	-39.8544	69.4842	-39.3026	-20.2348	-132.893	67.5108	359.647	440.281	266.96	164.041	8.42433	-179.012	6.83647	16.7791	4.44128	-453.2	-10.0754	157.845	281.721
2168	2.3811	5.08648	-24.8121	34.2542	136.918	-832.028	33.7413	-205.996	-4.15243	15.4295	-12.4306	-217.668	-126.291	-7.39431	81.3627	-26.4671	3.30828	-303.918	143.816	188.783	-38.0808	8.67511	19.647	53.6026	-1.67315	47.1959	27.0714	14.0319	12.1053	467.249	-61.8261	74.4179	-69.3724	-10.7832	-139.767	59.3054	338.837	421.378	234.169	169.656	0.31355	-164.678	-9.09231	18.8952	0.557	-459.5	6.13642	160.66	291.18
2172	3.12092	1.83691	-22.1442	6.33986	127.501	-813.859	36.8721	-210.083	3.44159	9.8283	-30.7449	-208.161	-124.379	-9.42059	85.4228	-46.8186	-8.89459	-290.282	136.229	184.052	-26.6215	0.164948	49.7481	80.7394	-19.3153	47.4492	14.0686	-1.76776	-10.8876	493.842	-51.4989	74.6004	-87.7801	-24.1717	-131.641	4.4827	346.136	419.88	227.42	150.448	-6.9519	-189.936	-19.5684	4.19024	2.18045	-453.488	8.07466	172.089	336.507
2176	7.69775	-10.7151	-24.5462	10.1854	137.671	-829.817	35.677	-215.904	20.5513	-18.1902	2.48465	-218.739	-103.99	-12.517	113.795	-15.0039	-26.2224	-295.297	136.823	175.232	-22.0287	2.53263	45.4585	81.8123	-23.3249	36.9592	13.5011	-29.4038	-5.97358	481.249	-25.3616	53.0932	-65.2419	-2.80938	-119.459	-8.48317	367.632	435.854	228.905	152.452	-12.8703	-171.31	-40.666	-15.2421	12.6722	-446.39	7.32809	178.575	360.125
2180	4.4748	0.765068	-12.2342	16.71	123.637	-886.575	53.6687	-260.798	-1.96857	-31.7774	-7.03326	-200.934	-87.8297	-2.73068	93.4604	-25.2471	-40.678	-288.049	148.387	176.648	-7.60914	38.5416	31.7492	58.1237	-24.1332	21.5726	27.572	12.2497	-2.60132	540.979	-6.6903	62.2972	-64.3441	5.63935	-81.6724	-3.74141	362.374	436.461	216.003	130.392	4.47719	-184.713	-63.3314	0.490274	5.29016	-453.007	-2.84278	196.144	370.432
2184	-6.19604	-3.37474	-2.99526	15.5178	149.069	-885.44	45.8714	-244.266	-0.248061	-15.6242	16.3251	-203.574	-78.1325	9.36987	75.7702	-18.2947	-30.2426	-286.922	176.146	178.385	-1.66805	44.9009	27.5901	32.2342	-4.57156	1.63078	32.1456	29.8419	-6.2647	420.828	7.83255	43.9184	-60.6278	-17.0345	-71.9373	11.6619	362.6	430.544	188.042	114.637	7.35139	-201.597	-57.4387	24.3633	-1.7192	-459.017	-4.4309	193.852	373.359
2188	1.70463	-7.3529	-13.5365	-4.18609	158.7	-921.246	18.1483	-229.458	3.72194	-17.1042	-6.35328	-221.992	-71.1874	-1.41122	86.8589	-26.3792	-18.8407	-288.959	173.189	188.172	-14.8788	49.2896	32.2923	10.5818	-17.9375	8.09214	50.6223	12.3844	-10.053	451.879	-4.0779	58.4576	-73.3604	4.23212	-78.1111	-5.01883	346.72	462.567	177.063	104.492	3.42667	-175.988	-57.8334	13.3264	-7.61998	-463.854	6.55021	201.893	358.162
2192	-4.71759	-22.8516	-24.5494	-37.4844	156.336	-924.508	-6.45897	-233.801	12.6781	-20.9038	-18.2975	-229.506	-96.1116	-2.70396	86.5097	-11.6905	-14.112	-301.55	168.303	187.682	3.70127	53.487	23.6344	-8.89199	-26.077	23.02	58.8852	9.60627	-5.57587	563.324	-9.96925	63.7082	-71.5399	-35.1689	-77.4598	-12.2418	344.794	435.209	177.901	121.215	8.55677	-155.285	-67.6302	6.20824	-5.51936	-451.409	2.64201	191.039	359.407
2196	3.04939	-0.168143	-62.2816	-91.7831	149.318	-899.564	-2.54161	-204.916	-8.17614	-16.1876	9.82224	-213.328	-98.8482	-15.6895	50.9164	-12.1207	-15.2206	-283.221	150.479	185.86	10.3075	52.2292	4.88215	-15.2688	-7.43938	51.9986	41.5265	34.7646	-9.15003	598.551	-6.3024	86.348	-80.3122	-13.3343	-63.4985	5.90408	352.492	440.801	181.6	140.1	8.0156	-172.027	-76.2571	32.7654	10.8028	-454.402	3.03586	191.572	375.998
2200	-9.47351	-4.07204	-69.9061	-107.391	150.132	-905.354	-3.17182	-220.452	-0.979203	-15.9003	-3.11453	-190.579	-124.209	30.5601	45.317	-21.0736	-28.3376	-288.138	105.479	191.542	-1.57756	38.2565	-9.8079	11.7308	-11.4598	54.2487	29.8925	64.8989	-7.8283	635.73	-10.3001	73.0578	-72.2563	-6.11072	-59.5893	-13.489	352.658	444.935	169.67	106.119	-3.57996	-169.531	-62.2644	16.6537	13.5375	-469.6	13.1198	201.2	364.986
2204	-8.89503	-12.3599	-62.4392	-118.247	159.289	-908.13	-15.4962	-241.036	8.71864	-27.3264	4.99755	-159.855	-112.271	-2.66736	54.8564	-43.8269	-5.22174	-294.896	63.6316	191.008	10.198	40.7693	-19.8587	6.88812	-2.46306	61.2757	-5.0767	75.1528	7.60803	651.864	6.92459	73.7044	-62.4118	-32.187	-79.192	-18.747	364.444	474.176	163.712	127.037	8.48529	-154.703	-71.727	33.5858	-12.9047	-455.211	13.8834	191.218	359.54
2208	-3.04461	-2.00644	-71.1339	-122.932	132.65	-956.46	-22.3194	-253.51	-0.297354	-22.5772	9.56659	-179.932	-106.702	-11.8416	61.2114	-10.2556	0.988259	-305.842	48.4016	187.248	-3.74074	49.2567	-10.1145	32.083	8.18897	57.4515	-30.2551	20.4067	1.11757	651.864	0.971629	67.5746	-84.6201	-27.1742	-88.7813	-13.0162	373.744	478.433	183.549	122.567	9.65259	-150.395	-60.6857	10.1531	-10.1426	-454.932	9.81399	187.355	342.104
2212	8.10331	-4.77624	-71.264	-104.724	141.3	-956.547	-30.8807	-212.493	-10.3099	-24.3465	-4.58368	-207.807	-110.82	9.90614	66.2868	-4.91718	-5.45823	-304.92	50.878	188.981	-29.7606	55.0736	-30.9029	5.57359	3.67499	54.148	-26.0355	10.9952	-9.93236	651.864	-2.23771	45.9843	-71.3685	-39.5759	-123.523	11.4735	366.9	492.287	187.28	117.459	8.60219	-171.666	-59.739	7.83317	-8.13332	-457.234	4.21345	190.322	354.225
2216	12.4591	-9.32653	-74.5138	-104.222	141.098	-971.541	-7.09754	-201.112	0.286459	-18.9661	5.5086	-233.807	-126.31	42.643	47.9086	-15.3527	4.93173	-304.972	55.7241	178.744	-70.8678	18.7606	-45.3081	-0.628576	-8.35698	46.3714	26.3299	7.31013	-2.84037	641.342	2.10309	30.6792	-73.9118	-41.5285	-119.375	18.4602	335.932	447.414	170.023	137.171	2.12923	-151.932	-68.6391	4.99063	-4.19695	-470.605	3.63646	180.605	364.168
2220	2.29985	-13.3195	-72.9807	-110.326	139.567	-952.562	23.5039	-191.554	2.3599	1.45799	-16.8871	-205.727	-138.195	46.7719	6.33803	-16.0931	-9.91456	-306.982	63.7513	176.827	-35.5643	1.04758	-49.0978	18.8829	-15.5753	52.7107	22.0499	4.41959	-3.1548	605.963	-1.50821	3.86131	-79.1313	-55.1188	-146.426	-0.382107	345.051	440.338	117.368	139.711	4.42117	-133.905	-67.5562	4.37515	10.084	-455.036	8.33487	149.36	357.761
2224	-0.698733	-21.4151	-81.3213	-130.315	135.721	-949.573	41.1643	-207.142	-10.6618	-14.2599	-8.28583	-210.46	-127.401	20.8314	18.6754	-6.14406	-28.6671	-293.692	44.6236	175.377	-26.8522	-3.30272	-37.7092	13.3251	-30.744	61.9832	43.2682	20.5657	-5.31894	574.631	-7.16522	-8.28659	-77.3572	-42.6406	-144.986	-5.28264	353.807	445.743	100.926	151.538	6.07622	-138.145	-64.0823	3.66947	-2.17374	-446.01	3.59	154.322	371.272
2228	19.3724	-17.4458	-87.8716	-113.247	142.732	-955.833	57.2854	-202.39	-0.554853	-10.1314	0.510099	-229.447	-96.1128	13.2365	28.781	-21.7518	-22.0331	-304.244	37.3068	175.159	-10.1477	-8.12023	0.617307	1.39182	-33.7611	61.4022	85.3767	30.276	-11.1391	584.893	-31.9698	12.0954	-63.4909	-36.9565	-137.361	-19.0614	366.482	462.698	84.3983	105.925	0.489537	-158.644	-70.0113	-7.20716	-32.9159	-461.155	-6.36784	135.166	347.452
2232	-12.4587	-9.18885	-85.499	-109.941	139.365	-955.081	57.1946	-210.531	8.17327	-13.1421	-20.4938	-220.104	-101.283	34.2471	41.8429	-26.7655	-13.9397	-310.07	61.6794	168.959	1.09542	15.3564	22.802	-5.30207	-44.2191	48.9316	87.8348	44.8761	-1.14743	575.741	-22.3036	15.9727	-67.6861	-15.1465	-133.042	-11.5251	370.238	457.738	86.3122	124.331	-0.607342	-141.322	-59.3431	12.9434	-55.5754	-460.148	2.77845	149.718	356.486
2236	-1.55723	-4.84744	-76.3944	-107.912	140.45	-899.529	51.8639	-208.962	-1.40578	-28.6699	-15.3342	-222.632	-115.932	42.7192	76.3908	-36.3714	-13.6535	-301.06	100.234	178.064	-16.5612	58.4003	10.0623	15.6492	-31.8661	54.2453	66.4246	30.8612	-23.7034	572.983	-21.5548	7.5695	-55.8599	-15.6057	-138.99	-24.1991	390.806	469.76	49.5636	142.586	-9.84238	-165.081	-57.3252	9.36147	-61.96	-453.398	-0.452812	165.687	362.347
2240	1.81058	-9.09488	-75.2573	-159.759	146.779	-886.118	56.4787	-190.61	-1.27013	-28.5825	-1.68115	-214.399	-141.766	-11.4523	71.8536	-13.0721	-0.840046	-281.994	130.945	187.69	1.84842	45.3506	19.2878	5.06509	-22.051	52.5672	46.4804	26.1733	-60.4058	579.17	-14.691	-13.2161	-71.4936	-7.89134	-138.364	-10.6657	401.02	472.28	97.6868	130.471	4.4572	-182.427	-64.727	-4.39041	-78.0822	-459.734	2.98184	141.558	371.239
2244	5.06099	11.291	-67.6975	-179.379	160.765	-891.274	55.3523	-217.233	-1.2665	-25.6123	-22.0684	-189.715	-125.187	-22.184	93.8406	-8.63853	-2.61678	-265.386	161.814	194.889	8.0007	46.6138	-32.8796	7.05012	-4.41248	43.1396	62.6527	26.3163	-60.0476	579.17	-13.6628	-8.47745	-71.9878	2.88097	-134.495	-2.22876	412.026	466.999	116.212	133.548	23.3899	-187.616	-72.912	11.0112	-85.2994	-490.925	0.135097	147.549	349.18
2248	4.6092	-0.176656	-79.3817	-170.476	148.6	-881.679	31.6065	-225.392	10.8349	-34.6896	-9.1454	-184.951	-112.934	-36.631	94.4094	-34.9142	-7.29278	-285.059	182.831	177.356	1.70252	42.414	-13.9241	8.26243	-20.2217	41.3724	48.1009	16.1035	-51.0122	579.17	-21.6322	7.16821	-66.3978	-20.1134	-136.402	13.2918	415.116	446.666	123.605	139.39	3.00117	-190.453	-66.3942	15.048	-72.1764	-532.44	-5.59013	175.752	355.32
2252	0.465965	-4.30199	-69.245	-150.934	154.247	-888.8	34.1059	-235.731	8.73145	-18.3489	1.1121	-213.325	-108.3	-14.7415	68.2619	-28.8439	-25.8347	-293.702	200.27	199.226	14.8178	27.866	-18.9184	0.733567	-26.2544	46.8609	46.2647	39.8497	-57.4823	558.348	-17.3818	15.6227	-84.4648	-3.9237	-140.327	-3.04793	423.354	433.027	92.3124	125.666	-19.6015	-207.015	-44.1778	23.3331	-44.7415	-559.033	5.19004	131.848	352.4
2256	-5.42117	-12.6846	-57.9162	-142.409	151.112	-889.471	45.4077	-257.26	-12.781	-26.8945	-10.3388	-222.847	-105.922	-11.2735	103.686	-24.2794	-14.7877	-303.449	198.769	205.319	29.3221	42.8295	-22.1706	-0.139074	-40.0844	36.6451	25.1449	36.8412	-53.9993	550.969	-18.432	7.11853	-78.627	8.99128	-123.826	4.22544	438.118	433.703	69.3685	140.578	-0.404991	-189.003	-11.8129	17.7083	-16.9092	-583.082	5.61689	131.757	360.739
2260	-16.4732	-14.0712	-67.365	-156.619	132.63	-900.261	46.4973	-264.176	2.68551	-36.0062	-8.87169	-225.909	-128.165	-19.2736	103.768	-16.4445	1.53555	-309.424	183.963	226.495	-14.2016	55.4807	-44.333	31.748	-32.686	51.9744	46.4674	42.891	-58.0535	526.855	-0.0667721	26.2715	-83.3612	-18.7703	-143.316	-4.42273	446.353	414.023	69.5775	142.423	6.81749	-150.99	3.34157	-6.9604	10.2647	-578.99	-2.72346	155.82	370.36
2264	-10.7324	-6.04139	-81.3644	-157.875	132.907	-934.264	34.1629	-269.992	-3.63276	-36.4319	-17.7613	-222.548	-126.768	-9.02209	102.12	-29.8733	17.2322	-303.346	176.099	224.825	-38.4069	43.0672	-45.4565	39.5649	-18.343	56.388	93.5424	37.2678	-49.8957	482.792	-1.18326	42.7283	-59.3633	-43.066	-142.906	-4.1642	447.585	427.25	53.7415	132.147	12.4681	-153.706	23.3577	-12.4421	-4.93818	-595.297	1.04233	172.793	361.415
2268	-6.59764	-8.20282	-77.0095	-156.024	148.841	-933.3	0.158834	-263.533	0.0119593	-17.0427	-10.6492	-219.278	-125.915	9.68738	127.139	-17.8251	19.4454	-312.922	180.572	235.296	-19.3382	43.6926	9.67367	51.4727	-15.698	49.1969	95.8502	36.1617	-13.7029	481.088	3.8436	58.9887	-49.1576	-64.535	-149.178	0.270586	470.922	451.243	67.353	115.893	-4.73552	-173.879	5.32652	1.85538	-1.37166	-572.916	0.416711	150.825	341.463
2272	-3.12849	-9.01623	-70.5582	-145.313	141.674	-904.428	-22.8656	-234.523	3.24071	-27.8257	-0.447473	-226.358	-118.612	10.158	157.318	-26.3824	9.88933	-308.209	176.049	235.248	-23.3442	47.0437	16.0926	22.2193	-30.0014	42.7747	78.6501	27.3418	-6.31945	487.837	-3.33296	77.7028	-59.962	-52.7676	-155.935	-6.27206	456.217	412.927	78.9197	106.093	10.3391	-174.291	-0.0791045	-4.25503	-15.1935	-592.573	8.68296	175.883	322.574
2276	19.2799	-12.7011	-57.8709	-162.451	153.312	-872.148	13.6481	-222.951	-0.690397	-34.7602	-9.90727	-214.421	-112.615	-17.3732	167.527	-24.4685	-9.94938	-302.071	149.591	229.564	-23.2372	49.1063	13.573	32.9533	-40.6682	52.2294	64.9111	13.8754	-18.2149	508.068	-17.1466	67.3087	-72.0474	-48.7328	-108.104	-17.0309	431.896	390.831	62.8132	107.135	-4.62191	-176.491	-13.7827	-5.72601	-7.44571	-563.952	-2.94003	191.949	296.324
2280	40.0608	-2.29345	-103.961	-173.075	188.563	-863.95	53.8059	-211.108	11.503	-13.7273	-21.2449	-216.451	-84.6305	-13.7833	152.531	-37.6917	-10.6606	-302.246	113.05	238.243	-3.17945	53.9065	-3.23508	8.3743	-25.1197	47.819	61.8839	39.9445	-8.00539	522.04	-23.7764	90.6091	-66.7299	-48.1287	-77.723	10.7924	402.57	412.756	74.1467	86.0853	-11.006	-169.316	-12.4914	8.62347	-16.9048	-566.337	2.34112	192.757	310.475
2284	7.53276	-12.3709	-89.6692	-177.865	188.42	-851.222	37.9784	-209.204	11.835	-37.1315	-21.9461	-226.631	-43.3955	-9.99993	151.491	-15.8816	-23.7098	-304.003	83.3434	224.151	7.70115	42.5918	-23.3533	17.6184	-27.1662	59.1556	67.0647	56.2713	-3.43485	528.103	-5.37989	81.0203	-64.6501	-43.5534	-81.6457	0.0659216	428.684	419.936	36.0568	63.5987	9.99593	-161.614	-11.1575	-2.19106	-58.5922	-586.364	4.91787	213.848	313.032
2288	-10.5009	-20.2496	-92.7745	-120.895	200.526	-834.11	43.4812	-202.576	4.22861	-23.7409	-25.9159	-224.931	-45.5045	-0.916611	132.624	-21.6124	0.777651	-296.002	115.62	200.876	4.07787	48.4339	-28.8898	37.5785	-21.5801	55.8045	69.3435	35.2935	0.0568405	531.447	7.01092	59.0515	-42.6821	-20.6853	-74.1721	-15.3927	397.072	427.226	11.1207	88.3512	-5.0023	-164.966	-15.0362	3.73365	-49.5538	-588.466	1.75734	210.676	301.985
2292	-8.80584	0.469435	-80.8036	-105.841	195.35	-808.769	34.8878	-206.034	-7.25745	-16.3729	-3.56971	-215.651	-64.2027	9.49939	119.686	-30.8431	-2.755	-292.049	98.9343	192.602	2.10726	48.7344	-47.8784	30.6939	-24.5192	54.5036	76.8234	57.2109	6.9546	529.436	-6.28237	34.6811	-57.8078	-15.7277	-75.6961	-14.9834	386.562	397.473	14.685	88.9661	-7.89934	-159.827	-16.5148	-3.87739	-65.85	-576.983	3.52806	202.809	296.866
2296	-0.852863	1.81864	-86.2259	-115.018	164.687	-801.113	40.3973	-229.047	-7.23995	-4.97301	-10.8035	-217.754	-76.4002	-21.7445	86.5598	-30.145	22.1406	-279.673	89.8842	189.651	-10.3703	45.2267	-16.7441	18.659	-12.2817	42.0396	72.5745	42.6091	1.47342	510.347	-2.58586	11.0979	-72.1578	-38.9693	-90.4681	-9.02026	373.665	421.225	28.1642	70.9979	1.38568	-185.966	-23.1976	-35.7391	-56.8635	-571.588	-3.82066	172.758	284.006
2300	-9.72297	-14.0573	-73.3566	-123.851	146.612	-805.375	36.3579	-231.928	5.57572	-23.6197	-7.27939	-174.851	-81.4581	-14.183	56.7628	-31.399	32.9489	-294.38	108.409	169.912	-15.7439	40.1747	-10.1559	10.8024	-23.2123	60.3935	64.1887	26.2268	-10.5603	532.311	3.78931	9.5634	-55.9481	-54.1244	-118.312	-17.5133	372.01	429.473	20.9028	51.942	7.13086	-162.648	-64.0966	-24.0419	-43.6538	-572.199	7.30215	161.221	302.667
2304	-6.76307	-5.20882	-56.9446	-114.879	139.036	-770.586	36.4966	-219.028	-0.690553	-13.7051	-11.7668	-202.229	-80.9937	-13.1746	50.2792	-29.1836	32.9489	-295.774	149.146	194.76	-19.684	51.2933	-25.47	12.2586	-18.6407	56.2632	72.4274	23.4506	7.43264	499.598	4.05318	21.9662	-49.6652	-61.2814	-128.241	-8.72339	363.006	419.766	26.8883	58.7747	-3.14267	-159.67	-55.9569	-5.51183	-23.5929	-575.367	10.8455	117.078	303.267
2308	6.60761	-1.87892	-72.117	-90.1871	132.344	-760.811	34.9172	-201.691	-0.101398	-21.1176	-38.5345	-223.927	-100.224	-13.8011	36.5145	-18.8078	32.9489	-296.21	151.677	179.192	-37.6027	48.7008	-22.4072	20.0535	7.01579	43.4446	30.043	63.199	-0.485225	506.424	-4.73223	34.3005	-67.3959	-62.597	-134.841	-5.42442	354.264	461.831	42.2615	73.5601	-5.55137	-152.999	-58.1385	-13.6033	-0.623046	-588.389	6.682	158.011	279.64
2312	0.657152	-19.3894	-77.4225	-87.4201	143.926	-762.711	9.97502	-195.342	19.8483	-21.6168	-12.7593	-219.309	-94.4724	-12.5812	28.2729	-36.0637	26.0519	-296.13	129.179	176.085	-37.2751	61.6111	-14.1675	38.2752	-9.44112	37.9803	53.3556	58.0441	-57.9499	539.331	-9.43878	60.4665	-67.7023	-73.1385	-144.363	-24.4633	382.918	487.171	61.6865	92.4511	3.50233	-161.518	-62.2694	5.99231	-18.2214	-576.531	8.90684	163.724	277.754
2316	-8.07033	4.24839	-75.5219	-111.266	135.749	-743.974	-7.28979	-206.359	21.7427	-16.5793	-32.1185	-240.257	-92.1256	-14.703	4.33599	-29.6336	27.9407	-293.859	164.342	188.988	-22.2392	47.0444	-43.6821	18.1061	4.37037	58.6559	50.5502	9.05245	-53.4359	539.66	5.65878	75.4977	-63.9861	-41.2325	-133.551	1.70645	404.575	516.954	64.0063	140.727	11.9874	-175.316	-65.9805	14.262	-14.1099	-585.325	2.71581	147.616	297.521
2320	-8.98049	-1.0472	-74.2687	-109.711	133.585	-749.559	-15.0216	-206.533	12.9331	-12.589	-21.8569	-234.843	-109.69	32.7427	28.591	-20.1949	24.0587	-274.436	149.708	191.07	-10.1472	43.7107	-27.2796	8.39437	-8.91765	64.2794	76.0828	23.8699	-40.8003	540.078	-4.39789	71.6745	-77.8132	-16.767	-125.951	22.3564	385.363	549.926	46.0517	176.579	2.38021	-188.269	-66.9674	11.4735	-2.99955	-570.751	4.29862	155.835	295.344
2324	-6.98962	-4.05192	-86.2813	-123.816	134.733	-731.628	-22.7516	-207.307	7.32879	-23.2288	3.74536	-236.172	-114.935	51.3088	28.9071	-33.0346	31.3877	-306.548	124.567	177.355	-0.833905	46.4174	-29.4724	16.0092	-34.8792	54.8911	97.3038	27.326	-6.14418	501.944	-10.8101	92.7748	-70.8287	4.91637	-99.938	27.018	386.112	547.821	56.098	187.259	2.62354	-203.455	-77.8853	0.459279	3.53298	-578.391	4.01748	155.273	296.847
2328	-11.4507	5.29273	-89.8923	-129.506	137.335	-718.332	-23.6139	-221.974	6.23154	-26.6605	-3.63227	-228.315	-136.319	47.4458	9.82823	-31.7009	26.8343	-303.411	162.46	193.027	-2.27862	60.2165	3.20954	50.6972	-17.4218	63.2986	101.452	17.5448	-5.09955	494.185	-7.57122	92.4732	-62.8982	-4.19414	-99.2367	10.3805	348.676	521.376	51.5103	171.629	4.84332	-197.438	-61.0638	6.66908	-6.01011	-584.566	-3.61531	139.588	282.025
2332	10.5892	-12.1785	-90.5746	-119.969	136.989	-734.595	-13.2486	-226.072	0.912092	-19.7034	-15.8462	-227.712	-156.741	48.5522	-46.1506	-40.4694	23.1054	-314.697	151.312	188.261	6.13614	34.8377	29.9548	45.8292	-40.295	22.0656	123.109	31.2313	-4.1586	456.319	-9.62359	87.2369	-63.2251	-12.3755	-139.5	10.9217	355.355	520.741	42.6933	160.446	1.26673	-169.733	-22.9735	18.8791	-14.3797	-561.512	-4.99201	105.749	294.471
2336	1.15092	-4.72082	-103.615	-108.215	129.408	-719.292	-1.15146	-204.375	18.3429	-21.8253	-15.2311	-223.253	-155.934	53.9155	-25.876	-20.4016	26.1368	-305.054	199.399	191.007	-13.6331	12.2846	23.3554	48.1843	-35.5293	-3.18211	96.2662	37.2453	-9.24405	463.167	-17.4971	84.6981	-57.3433	-29.7488	-132.551	-6.69461	367.572	535.364	26.8851	174.791	7.79565	-152.893	-5.29829	21.7062	-28.0162	-567.788	4.9	100.113	291.325
2340	0.0698857	-23.6512	-77.389	-105.28	141.586	-729.713	-4.35075	-209.152	8.37359	-0.739659	-22.6513	-209.292	-115.528	34.6541	-14.721	-24.2054	34.6949	-307.528	211.589	184.323	-15.0783	4.99561	3.55656	30.8403	-27.5907	-4.15643	68.997	38.7889	-9.88787	470.649	-2.80982	89.2497	-54.4781	-15.7321	-128.235	5.46974	394.546	527.541	-4.13517	183.731	10.4703	-118.592	-8.06478	32.2704	-20.1116	-569.496	0.49989	118.845	294.058
2344	-4.78022	-68.6438	-73.3179	-118.47	153.342	-730.76	-19.7878	-219.937	-1.82964	13.4868	-16.6878	-224.281	-103.406	46.3847	-1.18499	-23.2789	15.8869	-293.086	212.094	179.821	-2.15033	3.42105	-8.06019	38.5344	-29.7891	-13.593	44.5902	45.9693	-5.23594	533.193	-10.3724	68.074	-68.5727	-17.2288	-128.404	-3.38059	388.905	540.041	3.90364	185.144	1.51192	-159.417	-17.4573	29.2109	-2.79138	-560.803	3.91774	135.407	296.753
2348	12.254	-68.7867	-80.5233	-124.723	155.001	-720.602	-7.25107	-203.562	4.43849	14.8796	-23.44	-210.809	-123.033	36.8384	2.76156	-32.1735	23.9634	-294.828	189.078	179.766	16.9592	-17.8718	8.43316	41.5797	-21.8052	-17.8065	58.2812	13.9873	8.34491	504.878	-31.1683	59.3123	-66.1799	-34.1048	-132.976	-11.3073	375.628	528.726	35.9906	199.607	23.9692	-182.037	-16.2914	13.3305	-0.774348	-503.803	10.6842	139.947	293.407
2352	-17.6315	-86.2867	-75.4922	-117.525	139.468	-734.058	-9.98805	-200.64	6.65539	16.7277	-22.0976	-225.588	-148.794	23.5839	-9.60364	-24.2373	20.0501	-296.958	201.306	173.976	-12.6671	-15.5541	22.8735	53.3019	-27.9249	-8.4878	48.5803	25.9259	4.21654	490.852	-16.5912	81.6804	-62.3369	-15.6221	-139.968	-9.9463	362.028	530.66	38.7895	179.854	21.3298	-162.006	-13.6977	9.76415	-7.73324	-520.239	11.7619	147.279	291.289
2356	-7.68332	-75.6126	-86.9342	-103.906	159.5	-772.722	-29.1105	-207.155	-11.5277	20.1112	-16.8324	-205.996	-135.123	26.1761	-16.6173	-34.7276	14.4125	-281.601	207.657	171.889	-22.494	-4.46859	22.3899	29.7097	-28.3454	-3.85023	30.9187	-3.13261	-13.5106	502.982	-4.45799	91.8086	-65.0392	-38.4322	-144.711	-16.5936	369.842	543.915	30.4764	186.452	39.9615	-183.041	-7.17843	6.51851	-19.2662	-534.766	10.6044	168.666	286.401
2360	0.832021	-71.9619	-89.7003	-95.7248	182.57	-778.931	-23.3145	-221.543	9.01064	39.3957	-6.94898	-223.217	-118.316	56.3406	-19.4221	-15.7662	34.8059	-304.537	194.519	183.05	-17.8837	-0.295447	15.294	21.44	-23.7328	-9.87182	22.1147	23.9408	-11.4535	511.648	-0.3327	77.2163	-64.277	-24.0477	-137.169	-17.1684	357.211	513.407	25.7663	158.226	3.62674	-172.52	12.5847	14.0408	-13.1356	-517.488	3.1732	177.029	290.963
2364	-3.01015	-83.9338	-96.8442	-101.945	207.373	-774.913	-19.4722	-224.774	8.84474	26.428	-17.5038	-213.51	-113.219	29.4226	-27.0964	-23.9047	25.2617	-301.548	197.115	179.66	-9.8177	1.19538	18.4022	-8.11673	-6.35886	4.43388	24.6098	30.2055	-14.1754	529.247	6.47783	77.2961	-65.7014	-16.2721	-137.359	-0.931293	366.547	532.411	41.0356	158.716	1.0773	-180.944	-4.5832	10.3149	4.79437	-528.357	5.52848	181.043	295.501
2368	-3.60235	-76.5616	-78.2759	-122.137	196.414	-791.623	-6.61218	-217.201	12.7723	25.762	-33.8643	-175.06	-104.046	28.8887	1.87377	-33.2316	54.6705	-307.856	201.43	180.917	-25.5021	29.2339	37.8448	-11.5381	17.1609	-1.16688	41.4578	13.8484	-4.94192	545.576	-24.0471	63.1613	-64.8313	-55.0879	-137.556	-2.47822	359.096	552.291	21.0276	148.663	-11.6797	-181.466	-13.2627	10.967	0.0513881	-528.499	-3.93565	179.297	261.741
2372	1.14893	-68.5968	-65.8441	-123.063	197.298	-798.093	30.0111	-198.808	7.22323	35.1524	-17.8929	-218.709	-103.632	46.4614	13.7187	-36.9171	62.4566	-293.177	214.659	171.927	-23.5295	53.9273	36.608	-45.1442	10.6899	-3.38446	41.4402	12.7645	-13.7673	587.473	-20.6452	70.9935	-16.0067	-59.3492	-137.742	11.9169	374.001	562.192	46.8882	156.57	7.17822	-202.704	1.82645	11.091	10.5897	-524.945	9.33107	179.315	301.178
2376	-6.38568	-56.9774	-74.4133	-114.469	198.145	-811.372	19.1948	-195.624	-2.43245	30.0387	16.6836	-218.208	-116.171	44.366	-7.11469	-19.3725	58.153	-283.12	228.785	179.076	-11.3037	52.4335	0.461145	-46.2126	-21.6205	-2.37345	68.4886	17.0126	-11.0236	593.896	-15.612	48.8124	7.22163	-66.4516	-135.016	8.49295	375.794	585.346	81.5892	165.604	19.2394	-195.133	-5.32034	3.17071	22.3866	-524.304	10.456	182.738	294.988
2380	-11.3852	-66.3646	-82.5689	-115.522	207.311	-786.957	9.49502	-196.572	-19.4118	22.3743	-10.3532	-209.642	-138.909	24.7528	12.6186	-29.6159	29.79	-294.046	210.341	179.823	-10.7412	50.8671	4.66749	-16.9526	-36.4194	-1.98583	71.6885	27.4493	-12.5728	614.28	-16.9708	58.3998	4.96618	-57.0325	-132.745	-1.48332	382.409	615.678	67.9741	155.293	6.91773	-200.466	-6.46701	8.79794	41.4113	-527.987	19.1466	174.725	283.7
2384	-14.0212	-61.6706	-99.6018	-141.259	204.667	-780.055	-7.73396	-197.584	4.65989	11.2047	-23.4384	-217.643	-148.781	-11.3005	44.1374	-31.0443	21.5023	-291.981	211.189	179.859	-2.56924	40.9592	-1.10801	16.9277	-29.7597	-7.35362	53.4458	30.6793	-31.3143	633.507	-27.6057	39.179	-10.0727	-35.0036	-125.365	-3.24049	375.362	624.328	28.3597	136.983	4.8114	-210.326	-6.77939	1.89701	45.687	-507.186	8.94866	202.996	295.628
2388	-2.59072	-63.1111	-95.0533	-152.116	185.594	-805.85	-18.6258	-216.193	4.35191	-40.3997	-33.7075	-235.687	-121.116	-16.4568	22.6444	-28.9526	26.6753	-287.657	246.714	184.695	-1.26781	49.9297	12.7259	14.4038	-21.3242	-10.6382	61.8545	18.6418	-26.1308	594.95	-16.3949	34.174	-5.79205	-7.42026	-129.612	0.189577	379.788	664.195	14.3675	159.879	-8.89437	-166.025	-11.1952	10.0036	41.9088	-532.276	9.69467	214.343	271.952
2392	-9.98414	-45.515	-88.8574	-161.938	198.561	-808.303	0.938716	-219.332	-7.99719	-27.7668	-8.66042	-221.691	-112.312	9.23256	30.084	-14.993	41.7585	-291.049	241.96	192.388	-6.59744	58.9061	7.53954	42.4225	-18.5098	-0.352942	45.373	23.7803	-11.8012	575.478	-4.93242	0.914731	1.07788	-25.5444	-74.8412	-8.49854	372.484	643.29	31.5759	172.507	-21.5754	-134.115	-14.7988	9.16615	7.11671	-528.456	16.0872	187.852	262.341
2396	-10.3044	-6.00058	-91.0155	-138.773	199.58	-814.308	-15.7187	-258.602	5.14977	-20.1491	-16.7491	-221.344	-111.604	30.1881	27.0046	-16.1085	32.0836	-273.28	216.303	191.653	4.91692	72.3009	4.1838	20.9432	-22.5858	10.5452	38.3727	4.53058	-5.38391	524.324	-43.3877	-12.6154	15.7786	-40.2474	-54.5228	-7.17988	375.226	594.822	14.4566	164.597	-13.7382	-152.254	-7.60181	6.83558	6.30364	-562.761	6.46256	187.998	271.317
2400	-10.6687	6.51518	-76.3243	-175.957	211.787	-781.776	-25.0734	-245.82	-1.31632	18.1115	-9.81937	-220.129	-116.382	46.4651	53.1452	-30.1259	39.2428	-287.245	194.878	178.955	-30.8408	60.053	6.90421	8.51088	1.87985	-6.05544	26.87	26.6547	3.8332	512.377	-66.0404	1.34249	-7.05394	-54.8834	-73.1463	-4.51075	358.595	564.718	-31.7427	165.887	6.49281	-150.589	1.22541	6.15381	7.22706	-586.408	4.63955	208.674	272.987
2404	0.649992	12.629	-77.6295	-184.924	207.966	-748.45	-23.6046	-224.892	3.69611	-4.19054	-14.0438	-212.794	-109.018	40.6837	82.31	-26.8059	36.223	-290.478	198.039	189.575	-34.7281	44.7029	11.4012	28.2346	-6.46045	-2.29074	28.3307	26.838	-16.2927	541.269	-36.2962	28.0333	-6.50007	-23.4514	-65.3736	24.2483	359.922	543.393	-18.4974	132.174	6.42578	-153.702	1.44922	-8.59977	-14.1349	-563.999	0.535317	178.086	271.91
2408	26.3987	0.385662	-92.1942	-167.823	214.735	-735.391	3.3716	-212.463	3.77141	-7.99282	-13.4855	-218.922	-118.588	52.7093	99.9918	-10.3235	12.3348	-306.056	178.653	180.49	-73.1918	46.9497	39.9301	8.39696	-1.19478	-3.1734	1.57885	36.2321	-19.6245	520.978	-13.7773	1.37358	6.28085	-25.0797	-60.4033	42.025	421.807	553.996	-8.36144	114.812	6.20588	-195.108	-11.6659	-42.9404	3.9803	-573.919	3.89297	168.821	279.022
2412	24.2776	-19.8345	-93.8029	-182.994	193.038	-725.492	-10.7335	-195.149	-6.54609	25.3381	-17.7977	-193.768	-137.583	48.4918	121.678	-12.1839	9.94733	-307.729	169.398	188.428	-64.9463	59.9161	37.8931	20.6068	-23.7406	-5.0617	-7.35925	32.9707	-9.55953	602.47	-13.7705	-11.2005	10.8845	-7.87249	-68.3714	59.7926	409.597	532.099	34.7737	113.992	-9.33659	-174.014	-14.0493	-72.8124	17.8658	-605.618	-0.75397	152.793	265.789
2416	-23.2661	-17.0336	-65.3045	-174.457	201.122	-765.998	-24.094	-190.31	-11.612	26.7318	-10.2999	-200.193	-114.524	45.4082	118.202	-25.6802	38.7443	-306.638	107.187	190.234	-61.1517	57.5901	15.0415	39.4108	-31.5161	0.546369	-11.0702	20.5082	-6.65927	614.466	-20.4709	-7.84962	1.60812	2.24106	-78.1529	72.2619	384.625	555.597	25.6258	87.9817	-3.2929	-166.69	4.60294	-69.0806	-30.0102	-592.773	6.54442	172.027	264.523
2420	-10.5041	-5.96966	-87.9426	-181.188	214.179	-755.558	-16.4717	-210.104	-3.32233	35.1807	-14.8911	-218.605	-106.996	33.9271	110.159	-32.7024	52.0241	-296.525	67.9655	172.588	-55.8015	48.1069	17.6449	39.6959	-35.2809	-7.8557	4.08646	17.3593	-14.5451	610.89	-3.01007	0.738411	-7.21764	4.60386	-80.1049	63.7174	360.296	538.557	47.4	72.6861	8.5164	-158.735	10.2388	-70.1836	-48.8428	-579.694	6.54701	180.219	274.569
2424	-17.8937	-8.46	-72.5077	-186.297	208.372	-763.77	-16.7597	-217.555	5.32958	36.0816	-1.9872	-237.025	-81.4137	49.3433	90.5848	-17.6885	47.62	-301.757	66.5216	170.905	-26.7665	48.5213	28.8991	48.6133	-8.26728	4.13551	5.57795	39.572	-2.45059	621.142	-7.07673	5.1909	5.22171	-1.91743	-70.3936	56.2261	349.648	539.722	65.7465	115.124	-0.964902	-179.144	4.01744	-47.4972	-63.7856	-564.483	8.34436	169.082	279.915
2428	-14.5205	-23.0191	-91.2678	-172.644	198.416	-764.41	-4.17251	-232.689	-1.73124	32.4427	-4.92989	-212.045	-94.5073	34.6023	89.1627	-17.6488	47.62	-299.686	42.7416	169.815	-20.6618	47.3317	1.4115	55.8179	16.1572	-6.46286	38.649	33.1189	9.33281	623.36	2.20295	5.30145	2.70717	-30.1501	-85.6676	66.1779	346.79	537.361	73.5003	123.908	1.10715	-192.619	-3.56466	-33.6061	-41.3221	-567.321	-5.18243	162.694	288.832
2432	4.14398	-18.9404	-115.29	-188.8	200.639	-785.892	-0.227633	-259.171	2.98174	24.0122	-9.97143	-218.377	-138.334	41.9707	103.916	-14.624	47.62	-286.93	59.7147	179.156	-34.2118	46.0517	-8.85894	56.3511	11.6096	-4.66603	72.3788	32.408	-6.01854	622.804	-8.2692	-7.89452	-11.4937	-27.0797	-86.9407	10.368	363.319	523.813	57.1468	104.327	15.6329	-184.646	-15.708	-9.59357	-37.0103	-584.501	2.79313	151.503	291.324
2436	-16.4468	2.84088	-146.601	-187.307	181.358	-806.767	3.25666	-269.005	9.50012	29.9308	2.12749	-179.821	-151.402	44.62	131.264	-21.61	17.5372	-274.548	76.5851	177.27	-26.014	52.1932	-5.12625	84.1477	-1.36305	-11.8163	41.295	35.981	-13.5324	630.369	-10.4034	-0.775793	-1.85177	6.42589	-83.9512	-13.1046	341.213	532.986	47.2275	118.928	18.186	-166.167	-1.00246	-1.59555	-15.3768	-579.702	-2.34774	118.999	289.843
2440	-66.7157	-10.3894	-157.397	-169.694	198.744	-786.485	10.5604	-286.104	-7.69655	32.6649	-8.63425	-164.13	-97.9633	42.5362	134.427	-26.4874	3.31415	-232.227	40.4477	180.417	-8.15777	24.0752	-11.5651	91.1845	35.146	-1.29718	54.6133	29.6699	-13.1214	649.277	6.65163	8.42915	-10.3137	-6.11888	-68.8088	7.13515	357.646	527.104	5.60076	146.706	46.125	-167.883	3.77348	10.6992	-15.4816	-571.969	2.33328	132.967	294.625
2444	-61.7821	-10.8329	-156.085	-168.881	192.301	-802.069	8.4005	-305.382	0.950798	36.0315	-4.09975	-118.344	-58.8675	39.3529	145.507	-26.4066	-28.5694	-221.477	47.1515	185.891	-15.8462	1.10599	0.808381	77.3645	39.3481	-16.0879	75.2373	24.9354	-10.0008	608.935	1.03475	20.6494	3.82677	-27.507	-79.7508	-1.2675	346.346	558.958	7.78384	159.998	54.6816	-144.132	1.77414	20.1269	-7.54185	-577.744	5.01677	157.579	294.8
2448	-61.5844	-39.2646	-132.046	-167.534	181.796	-838.408	-0.250054	-312.199	3.42622	12.3802	-14.4049	-95.4208	-44.5621	32.5329	157.248	-35.9929	-1.49664	-221.553	58.3283	187.367	-15.7981	-0.495966	5.39041	65.3247	29.684	-33.9078	55.6176	26.6822	-5.47483	595.309	-10.1948	20.9054	-8.75496	-25.1802	-75.3739	-1.86688	325.204	562.647	30.7583	167.135	50.0972	-147.888	-18.3801	15.3642	-4.69795	-558.157	15.1771	164.981	308.071
2452	-73.628	-47.9385	-148.52	-167.459	202.574	-806.622	-16.7927	-317.762	10.8448	-20.5122	-8.343	-95.5547	-47.7678	37.1954	158.036	-29.8279	0.0464351	-219.114	75.2437	178.564	-6.24204	6.54322	19.868	73.5423	46.9733	-14.5211	68.6632	44.69	1.60107	562.986	-5.30211	16.4168	-4.63068	-45.1852	-74.0005	17.4361	340.274	552.456	28.8171	126.817	57.1085	-169.436	-26.3313	0.728579	-2.89475	-585.583	24.2939	166.166	289.3
2456	-74.0954	-62.1487	-141.248	-156.929	223.386	-848.506	-4.0285	-322.382	-5.67101	-19.5786	-26.5412	-89.5292	-23.9285	45.7544	132.62	-12.8075	-12.8054	-247.102	121.294	172.922	1.81102	-9.05515	4.61636	75.3567	21.0887	-12.3782	116.423	47.1382	1.10169	524.917	-4.98204	0.949852	18.193	-53.0051	-64.588	-3.97574	359.156	552.441	32.7117	142.189	56.2899	-183.55	-54.078	-0.289503	3.9181	-594.533	7.29408	149.507	299.244
2460	-75.2295	-52.266	-141.219	-142.191	220.264	-842.269	11.2619	-311.449	4.63448	-32.2298	-30.5006	-97.433	-21.6907	29.5874	86.8577	-6.02952	-7.00724	-234.421	125.433	177.279	-23.6818	-9.76516	0.295568	75.7388	10.4327	18.9965	111.847	28.0788	-9.03344	509.009	4.28927	6.22381	-6.0063	0.146997	-61.5087	-4.05673	357.781	553.097	11.1394	135.305	19.3679	-213.209	-64.2137	-5.42735	5.01571	-616.19	7.62128	163.561	295.954
2464	-72.1149	-56.5932	-138.476	-155.555	210.167	-815.027	21.4528	-317.751	-6.68243	-26.857	-22.6787	-96.5861	-31.9974	40.267	58.3817	-22.7358	-15.5239	-232.939	96.672	180.084	-59.3828	-8.90697	4.45417	44.1307	17.5404	45.5119	113.868	48.5349	-18.4781	503.954	-12.6672	68.7916	-0.730526	-4.00598	-68.7925	-12.5254	362.409	543.292	3.94294	132.489	1.63166	-190.527	-15.3363	12.1157	4.1887	-620.747	2.1068	159.01	298.096
2468	-75.4926	-60.9645	-138.728	-167.188	205.952	-810.093	41.0254	-334.091	-15.0156	-14.0183	-21.3036	-128.149	-62.239	-3.45845	42.0006	-23.7484	-35.8144	-229.267	69.6643	178.862	-50.576	-7.52966	14.9808	73.1806	19.2109	42.96	90.1383	54.7613	-5.47429	518.132	-35.3448	122.263	-45.5881	-16.9497	-82.7883	-9.75554	354.825	525.301	33.5651	145.914	3.99964	-174.513	-11.5061	10.8345	12.727	-599.718	4.76973	155.331	287.038
2472	-70.2827	-53.809	-134.805	-169.877	194.028	-817.433	41.5361	-382.83	-7.75652	-23.4714	-29.3552	-157.906	-103.421	-20.2932	43.5551	-42.8801	-6.43295	-227.816	83.1592	185.176	-32.6845	-21.7337	20.4743	75.6897	-2.64126	52.7721	105.3	35.0769	-6.88575	501.981	-12.8806	93.047	-11.313	-10.4861	-66.667	0.865415	379.22	520.464	24.5305	129.636	15.416	-171.703	-12.4975	0.813406	1.47719	-582.666	2.72111	170.18	284.179
2476	-73.7402	-62.8619	-136.159	-157.328	167.828	-833.658	53.568	-382.657	-20.1357	-0.389801	-29.9341	-158.574	-101.273	-19.0108	66.6653	-30.2015	-20.4472	-235.05	95.8138	173.552	-16.5424	-4.46034	11.8543	84.7263	-34.3785	64.1282	96.1672	25.7326	0.567525	514.628	-0.555257	77.7016	1.13009	-9.69314	-70.61	-15.2973	361.643	550.679	9.72591	108.746	8.0073	-158.999	-1.33556	17.4503	-15.1458	-559.485	4.62877	196.922	295.93
2480	-65.5541	-75.6157	-157.331	-182.123	145.817	-843.529	43.7063	-388.9	-19.0355	32.7611	-32.3074	-136.731	-98.2435	-13.2863	74.2591	-30.4801	-33.1794	-234.461	110.31	176.493	-6.54425	-10.5441	18.2962	53.6109	-44.8325	39.7308	86.1929	33.7899	4.86133	514.274	-8.52225	77.233	2.13084	-20.779	-68.201	-5.66825	395.264	536.987	19.6737	103.426	7.38844	-162.364	4.26868	17.087	3.67213	-572.175	3.21784	226.673	285.818
2484	-79.2826	-66.7736	-144.644	-191.561	146.794	-821.059	58.371	-381.552	-4.37277	35.2928	-27.637	-124.541	-114.174	-13.8226	36.9739	-12.8459	-31.8184	-235.435	99.4586	179.753	-19.1173	-6.30073	22.8061	56.7923	-19.7856	46.6173	94.0272	44.6824	8.84465	497.536	-6.44076	87.2111	-1.42501	-11.1196	-69.2615	1.94573	363.768	527.628	24.1166	139.29	13.1629	-160.907	-0.649196	12.5017	20.7716	-595.277	7.63548	230.758	305.291
2488	-71.6743	-18.7422	-136.004	-165.056	139.476	-811.312	40.6152	-380.416	13.2384	32.9266	-32.8202	-115.059	-113.151	10.8199	49.8898	-40.4484	-50.6842	-240.642	66.0078	198.37	-13.5478	-18.9122	35.2075	75.0426	7.8363	48.1229	90.6531	30.6112	-8.15688	451.696	-9.28957	68.0336	8.42835	-17.1629	-62.876	-7.52707	337.338	526.425	9.79245	179.364	21.0487	-168.901	-11.6689	8.777	14.8945	-602.546	5.41488	225.058	289.814
2492	-77.1794	-15.7787	-153.985	-170.606	135.489	-823.841	48.5175	-403.851	17.4853	28.5287	-96.2466	-118.468	-119.6	23.2251	63.0225	-29.9103	-15.7783	-235.927	50.5959	199.301	-14.0595	-12.4618	13.6643	73.7776	-13.2885	69.8098	74.0997	21.9831	-7.92024	466.701	-15.4544	45.4828	5.14026	-15.4866	-71.1873	-13.8001	376.024	517.908	15.6453	187.898	16.2391	-186.641	1.23051	0.752222	-12.1657	-632.313	5.75224	225.601	301.933
2496	-8.44375	-10.9977	-152.535	-174.132	131.662	-835.611	68.5972	-361.797	6.76344	13.864	-131.964	-136.93	-130.649	23.3975	42.4968	-22.2527	-40.4238	-235.002	55.9185	183.652	-35.3451	-11.0649	-17.8467	96.075	-11.6777	56.2334	58.8973	19.3693	-6.73795	473.251	-4.67079	67.5849	-4.96957	-15.145	-73.7401	-8.94886	426.163	511.977	58.1061	170.654	-14.8901	-223.682	-6.96307	-5.50061	-42.8474	-587.071	11.6825	194.424	306.974
2500	-1.12616	-6.85637	-107.339	-175.867	135.524	-871.022	46.9957	-367.068	-1.53342	-5.48478	-123.914	-126.79	-116.497	33.9401	27.5038	-26.2048	-4.26103	-235.216	80.8547	183.805	-16.4801	-4.49629	-21.4969	108.495	-21.3791	70.1079	64.051	27.987	-2.20971	470.253	-1.95316	78.5243	-3.14728	-11.2909	-65.3403	-6.7946	425.524	548.047	52.6698	142.92	-16.5475	-226.854	-15.6666	2.48541	-66.8524	-598.818	2.45172	166.731	301.573
2504	-10.5131	-3.60135	-72.0572	-169.486	153.341	-879.975	56.2302	-367.77	0.939135	0.425526	-125.48	-103.175	-115.923	62.3492	15.6872	-29.7129	11.0606	-250.139	76.2728	174.139	-12.5244	-4.98303	33.9035	93.8891	-19.0273	62.8023	83.8481	38.5656	-7.10284	483.616	-12.8479	53.9713	0.828828	-7.92286	-67.6407	-3.90101	404.737	560.495	28.3458	118.741	-7.42489	-226.119	-7.99863	16.9277	-55.94	-585.324	2.51847	160.928	289.532
2508	-10.4718	-12.4152	-82.0493	-168.941	128.931	-873.162	55.2709	-366.952	6.95339	19.5336	-120.88	-102.103	-91.1821	46.8214	10.0802	-14.0714	20.17	-214.896	85.1812	190.312	-26.3754	-14.5221	46.4243	70.4572	11.7688	59.7264	76.169	53.5906	-7.60444	481.87	-17.2889	69.7035	-11.7284	-11.1101	-78.4163	1.5779	439.43	572.445	29.409	109.154	0.575327	-206.105	-8.7402	13.0022	-26.9848	-571.497	-9.26207	152.82	311.014
2512	10.7114	3.32684	-98.6542	-104.973	131.909	-831.223	48.3674	-367.468	-5.24031	24.0757	-135.494	-113.445	-81.7599	46.9894	25.7057	-9.89772	35.9649	-238.26	66.7908	185.346	-20.6513	-5.98971	-5.01375	43.3378	10.3355	58.3649	62.0715	55.5103	-15.2917	476.027	-17.6765	56.0319	-6.92914	-10.7951	-85.7358	7.37658	434.635	568.943	22.4744	118.14	10.1245	-178.74	-3.21375	21.2622	-6.87628	-580.505	8.76038	139.314	305.318
2516	-0.866307	1.04021	-91.8381	-113.538	141.243	-842.286	70.5384	-382.422	5.81644	6.77038	-150.168	-89.3795	-84.4325	33.2751	40.9326	-29.8596	27.8073	-226.285	65.4155	181.81	-12.1258	-4.85668	-38.0822	33.6847	13.2383	63.1096	47.5726	44.3327	-2.97147	474.122	0.763265	51.2661	-8.65591	-6.0366	-66.5174	9.13442	462.118	565.302	28.0973	134.887	7.08064	-151.285	2.81593	25.4417	14.3809	-578.656	4.74131	165.171	278.171
2520	11.289	-9.10497	-97.0956	-118.015	140.066	-857.68	49.0381	-414.949	9.4608	5.61875	-137.035	-114.181	-101.236	31.1356	49.4371	-24.4686	6.61437	-249.912	55.0174	173.799	-22.7878	-9.34567	-30.0939	25.2238	2.50878	40.3326	44.1398	24.8962	-25.4744	495.114	3.18329	19.4815	-8.63458	-14.9238	-69.9717	-9.80845	400.573	555.326	15.1504	138.207	7.44535	-163.326	9.48406	23.43	28.1482	-589.542	-7.18596	178.349	289.615
2524	-1.46182	-2.55067	-77.9469	-116.143	138.415	-883.24	60.112	-427.413	11.4424	13.3894	-122.496	-123.589	-110.828	33.5214	96.8039	-31.7184	-21.1929	-236.877	70.541	179.196	-59.2821	-11.9376	-41.1775	13.0172	-28.2138	44.6375	21.9623	29.7381	-18.4713	492.712	-8.25294	21.6171	1.61351	-17.3794	-61.4568	2.94586	371.734	526.433	10.3676	99.39	-1.98647	-166.11	-4.06654	-1.70355	16.1435	-569.737	-2.13927	170.667	297.431
2528	-6.6614	6.1059	-74.6359	-103.439	148.464	-891.034	57.3157	-438.258	20.7029	11.1252	-138.648	-118.885	-112.931	24.9507	87.6653	-25.6294	1.08788	-225.776	87.7242	174.307	-69.0786	0.818317	-40.5294	28.1787	-12.7443	53.3801	22.5592	32.2679	-8.37202	508.197	-8.50593	10.4817	-14.9854	-55.6019	-73.5287	-3.77739	355.187	531.602	22.8927	98.2042	-7.27605	-173.69	1.90391	1.85198	-1.68585	-574.39	-2.60396	166.016	287.328
2532	-5.21274	-10.9241	-75.9547	-150.022	142.182	-871.76	44.9893	-429.594	23.8218	17.6388	-133.675	-108.809	-97.2542	41.1099	90.0774	-33.1679	-6.28689	-222.451	160.032	172.54	-51.448	-8.33437	-44.8636	61.4853	-9.07264	58.606	31.8889	22.4001	11.003	511.494	0.255946	16.3226	3.43124	-52.2878	-71.7605	-5.9402	356.861	542.815	27.2332	82.2689	-6.06955	-182.675	-0.742793	-19.6152	-12.0457	-577.189	-10.6789	183.726	295.928
2536	2.92941	-8.89896	-72.0608	-159.592	144.34	-862.668	41.9919	-421.486	15.658	10.9495	-131.877	-107.837	-126.032	-12.1822	87.6014	-20.6082	1.65675	-240.121	147.741	180.53	-31.1535	-16.158	-37.1379	63.2191	-14.845	63.4475	31.4541	12.9397	-4.78416	519.981	-19.4216	12.733	5.20034	-19.0341	-82.3356	-18.3834	367.529	540.36	97.2131	82.7415	-5.99235	-174.009	-13.7809	7.73489	-20.0758	-592.773	2.70419	170.63	290.441
2540	-7.58279	7.3813	-70.0148	-155.993	146.305	-850.338	44.9613	-382.919	-8.10542	21.8369	-128.745	-99.9103	-126.62	-19.0534	67.2182	7.04182	2.64284	-249.081	150.728	197.781	-33.1807	-10.6331	-16.7659	51.7264	-30.9699	60.9523	45.3493	22.9964	4.02877	502.857	2.90635	11.3545	-2.09812	-5.10259	-80.6283	7.72947	373.757	537.786	120.639	84.1679	-7.15186	-158.558	-9.98288	-15.406	-29.241	-588.879	22.7895	177.074	292.425
2544	-63.2657	6.70955	-74.4902	-175.599	142.799	-820.133	23.2096	-380.303	-6.4961	18.3999	-127.322	-83.1912	-117.255	-12.9918	31.4072	33.9591	4.62295	-238.037	162.95	230.56	-13.3256	-11.628	-0.580458	31.1671	-33.9827	44.4919	10.9811	28.9443	3.47453	495.003	-13.7053	17.602	-3.4411	-9.33886	-76.0691	6.23072	379.494	547.625	101.813	77.0022	-4.05088	-138.856	3.73963	5.99252	-21.7882	-581.34	10.6694	196.084	308.337
2548	-69.878	-3.8189	-70.3892	-179.272	132.617	-830.015	-3.59725	-382.522	10.7139	17.3383	-145.789	-94.8538	-115.593	-26.4651	37.0368	43.0529	-2.12421	-230.086	167.668	240.481	3.11981	1.94373	14.1056	25.2466	-25.612	18.9671	15.1872	-1.19841	10.5223	465.77	12.1837	7.79257	-13.3351	-20.847	-75.1515	-5.8523	366.826	557.827	95.7698	78.4385	-4.5896	-149.521	-0.346025	10.9402	-25.1655	-585.035	10.6066	199.257	309.64
2552	-69.6198	-13.1783	-67.4613	-188.04	138.934	-808.291	-22.2935	-401.053	5.62661	-1.09893	-140.246	-122.66	-120.352	-13.1482	29.8146	63.355	-5.56435	-225.569	176.926	247.961	12.6894	8.25137	16.3184	22.3959	-17.5451	1.19535	64.2597	12.4939	1.07058	480.882	-12.7138	20.1699	4.62164	-12.8299	-78.6342	6.24231	366.664	556.532	110.562	95.7294	-6.58113	-138.869	3.72402	25.8385	-25.129	-596.703	5.40561	160.169	310.332
2556	-57.3074	-20.4624	-87.928	-168.633	128.738	-729.535	-23.3993	-389.282	-5.94062	-8.35046	-119.594	-149.142	-132.286	-1.15136	42.1564	46.4364	-24.0942	-223.407	158.459	207.438	-20.4551	35.3454	1.33874	33.9813	-30.0869	-0.957443	77.0095	43.536	-18.6366	485.387	-5.53187	11.4356	-0.660679	-5.74489	-79.2348	26.6953	373.012	554.395	107.972	121.45	7.17688	-119.403	-6.0746	22.9434	-17.2037	-580.944	10.0137	143.907	302.931
2560	-78.2014	-13.3279	-75.1119	-135.642	116.031	-709.437	-10.7789	-378.758	-12.379	4.50674	-114.553	-163.002	-145.279	-6.32462	34.4514	41.959	-6.86651	-243.759	132.226	192.383	-27.0378	39.8304	4.8491	38.053	-25.0039	-2.61019	78.2047	27.2911	-11.5343	468.121	-17.3527	6.24259	-9.89849	-19.0303	-67.6019	13.8074	393.102	552.087	98.6862	142.467	-1.85986	-119.286	-13.8414	9.91166	-6.46082	-571.542	1.52239	185.382	284.501
2564	-73.8405	-20.6517	-84.2502	-101.06	142.879	-655.23	-7.37962	-384.658	-3.26281	3.06861	-118.861	-142.456	-159.754	-25.1334	14.4308	30.494	-15.1604	-245.822	88.5589	193.423	-19.6213	49.9139	9.62358	36.1093	-33.9806	-14.8109	95.5193	26.1893	-1.75261	480.282	-0.710036	25.0133	-15.6817	-19.2282	-42.3029	-3.29139	390.82	550.941	95.9003	156.231	-13.3329	-127.611	-17.5409	6.49927	-14.4968	-574.75	-3.35639	177.344	281.435
2568	-72.8278	-31.8589	-69.9615	-119.048	141.696	-651.098	-15.5043	-364.736	10.3356	0.822841	-117.037	-120.418	-157.847	-18.5766	36.2753	22.1538	-14.0575	-235.433	85.7267	188.798	-21.088	63.0519	-11.0794	56.6431	-23.4858	-24.4703	86.6957	28.6137	-12.7588	464.905	-15.2481	14.4045	5.37308	-3.42013	-73.0271	-7.26998	372.733	535.138	82.6597	142.77	-8.63605	-136.415	-16.5686	9.4411	2.51919	-580.458	-1.64708	177.807	269.264
2572	-55.1912	-70.5204	-80.5656	-140.477	140.401	-671.442	-14.6859	-373.97	16.0172	13.1065	-123.047	-100.327	-138.598	-24.029	59.4367	27.5138	-11.4912	-227.677	59.5264	185.574	-2.55664	50.675	-10.8993	53.145	-39.1705	-14.7016	95.3805	38.246	-4.57423	470.63	4.59388	10.9104	-0.233471	-10.6642	-56.3802	-15.5925	368.94	552.375	71.54	133.365	8.09748	-147.32	-19.5311	9.22854	4.52448	-555.979	-8.93451	212.642	293.328
2576	-44.071	-62.2598	-82.2129	-113.75	146.535	-671.938	-21.9251	-373.516	2.36963	21.1331	-122.238	-109.92	-145.007	-27.201	62.6308	45.8359	-13.9229	-215.316	73.6705	189.647	-4.33107	55.8157	-24.2033	25.9029	-14.4274	20.9743	98.8101	29.5349	-1.50784	491.258	-1.95975	36.4281	-11.7056	-4.13604	-70.22	-16.2631	380.267	559.618	40.482	127.794	3.68739	-179.258	14.0659	12.1187	-0.211422	-507.256	2.97149	218.17	287.893
2580	-2.33511	-65.2559	-80.4778	-110.704	159.237	-685.701	-30.2229	-404.575	8.95366	12.5105	-123.491	-105.231	-108.183	-22.3828	64.8788	46.4658	-21.3484	-223.869	62.7697	177.993	-17.0409	47.47	-15.9681	26.5307	-10.34	73.3311	73.8407	13.3164	-11.7678	488.392	-10.5151	38.0073	-30.9497	-2.42762	-76.8373	-17.8094	392.018	572.94	20.0711	115.647	5.09739	-157.102	-3.74821	6.51646	-9.16198	-516.178	1.74398	223.983	303.445
2584	9.11238	-61.7447	-99.9986	-128.715	161.699	-687.449	-17.1374	-391.335	16.9088	12.1407	-124.882	-97.6677	-94.5982	-9.34982	55.3926	51.0753	-19.8652	-242.68	79.5728	189.429	-18.5969	61.2753	-36.3321	23.8858	-22.2666	51.2764	78.1807	0.847068	-3.18819	532.71	1.55113	23.76	-55.7336	11.85	-80.6173	-10.9582	399.15	558.408	7.28462	85.8759	14.9995	-128.059	4.25664	-10.9239	15.0143	-532.522	2.79828	220.529	305.606
2588	-2.15869	-69.9716	-83.5561	-112.02	153.885	-667.025	-7.16923	-378.329	2.76337	-1.79224	-120.848	-111.509	-106.205	-16.7028	41.7627	55.3985	-26.6204	-235.685	90.6079	174.587	-39.9903	41.2526	-12.252	5.72109	-31.1925	57.8378	82.3086	-19.1488	-11.4696	498.398	-0.758283	7.12107	-66.9508	-9.82311	-83.1516	-12.7599	409.486	536.181	-5.27683	116.877	8.09075	-97.3906	13.5768	-0.0357817	39.6439	-506.239	3.72821	209.265	300.397
2592	4.33079	-68.3087	-78.7714	-96.8168	148.11	-651.745	-14.7517	-404.021	1.79999	11.5671	-114.858	-114.996	-119.046	-0.293749	26.7791	44.3952	-15.0657	-238.521	99.7965	171.805	-19.2649	52.8177	-14.5417	28.6951	-29.0672	68.7248	69.4045	8.31374	-16.5566	465.674	-5.67933	-10.4539	-59.2765	-23.2578	-68.3065	-9.25548	438.529	528.299	6.40251	137.988	7.5267	-71.6114	6.82654	5.1369	51.3639	-510.113	2.70165	198.465	296.648
2596	-2.47096	-67.533	-85.4908	-108.078	170.792	-644.969	-21.4331	-385.936	-5.99354	19.694	-131.658	-122.207	-113.468	-14.0459	7.71747	69.6172	-28.0258	-220.436	100.947	183.732	-21.177	42.9132	-26.9445	10.3883	-26.3604	63.7082	87.9165	6.62569	-4.63529	488.151	-1.39744	-7.2985	-53.6495	-35.7214	-98.1587	15.9478	433.949	545.218	-9.80443	118.25	-0.536805	-13.3147	5.98148	22.9071	85.5452	-499.066	2.213	189.672	298.301
2600	4.64427	-57.1938	-76.4567	-97.6028	180.824	-667.891	-21.5981	-378.201	10.6108	9.28228	-134.136	-103.754	-112.96	45.8071	15.026	63.8564	-2.4822	-229.094	99.3678	191.445	-10.9796	38.9854	-16.4027	5.34542	-7.66799	60.2321	45.9566	25.9041	-25.6536	453.605	11.3279	9.40702	-62.9534	-27.8847	-91.6819	-0.923887	413.78	543.545	5.08624	119.238	8.05763	1.48409	11.4398	3.79856	89.2052	-516.066	3.24291	180.494	294.102
2604	-7.03486	-67.0154	-83.7664	-102.437	192.939	-628.139	-18.3567	-397.971	21.3585	-0.93392	-142.969	-97.9205	-76.174	35.6262	22.505	40.0883	-38.0886	-221.56	80.4304	185.587	-20.2462	44.4008	-1.35623	12.5341	-7.75331	70.6435	22.5255	20.3909	-8.95473	448.453	-13.1847	10.5331	-39.3748	-11.9908	-84.6904	-19.0382	424.503	553.116	36.5377	98.7834	-2.03796	-15.1223	7.27185	-3.24492	92.8948	-519.979	2.98925	153.082	297.297
2608	-2.30551	-73.1624	-81.9081	-109.535	190.89	-606.818	-22.1659	-409.698	0.259768	4.61689	-129.97	-103.187	-108.076	51.2098	11.1743	55.1384	-51.7542	-230.708	55.0791	189.775	-11.1448	47.5333	3.0996	49.5152	0.351315	60.4691	37.5505	20.7853	-17.2141	452.593	-15.5584	12.0972	-33.6561	-6.25825	-78.2972	-4.44759	416.917	561.261	42.7001	116.764	1.63479	-13.3647	5.80149	4.54589	42.1633	-512.215	0.726595	166.312	299.656
2612	29.0969	-61.8322	-73.2748	-112.143	156.231	-586.603	-12.9879	-380.738	18.2233	-16.8944	-123.46	-111.165	-112.618	55.1999	14.282	77.6179	-44.1076	-233.379	52.0173	177.751	6.07525	40.6342	43.3681	50.495	5.63897	49.5512	52.9524	28.8417	-23.4474	479.895	-17.2474	16.2959	-2.52397	-48.3429	-74.4732	-14.6287	394.025	537.71	37.4589	104.801	1.89108	-15.282	9.83609	13.6475	47.2241	-511.688	-2.84823	174.085	271.722
2616	35.327	-64.4664	-86.3485	-127.485	133.164	-572.828	-19.269	-399.192	29.6834	9.3481	-136.524	-127.205	-108.664	38.8282	-6.04678	61.9181	-25.3164	-231.14	71.9835	194.503	-2.30859	50.8217	30.9859	29.5716	-9.22379	72.9666	47.0205	31.2224	-19.0554	495.382	-12.9701	30.1119	15.8534	-40.8001	-99.7191	-11.7839	383.509	530.396	37.8415	127.055	-16.7859	-24.6229	3.73079	2.3083	50.5043	-530.221	-0.354581	178.882	279.535
2620	25.0129	-54.3136	-128.916	-145.8	137.247	-582.831	-27.6866	-390.509	23.8002	11.8399	-139.162	-139.723	-119.716	17.7682	-32.1687	61.7917	8.17863	-230.407	71.4667	185.479	-17.743	59.1219	13.5344	15.0267	-32.4841	61.6639	29.3569	15.3649	0.737318	449.214	-11.0178	7.01578	11.1505	-14.4387	-119.085	-6.60356	426.298	534.431	17.9931	128.355	7.99258	-67.8851	-8.22933	-3.9882	62.8456	-521.917	-0.876966	187.578	291.639
2624	4.24734	-58.0018	-128.907	-161.517	120.279	-593.381	-24.1018	-406.555	16.5934	2.24344	-124.539	-158.037	-88.7035	-6.50682	-26.249	45.4735	-20.0955	-229.177	58.7055	175.315	-59.7153	46.2384	13.0947	-0.0870225	-40.8545	65.0382	31.9286	20.659	-7.88563	461.567	-16.8172	14.1307	4.62537	-13.2778	-129.898	-15.0089	427.234	541.296	20.5591	150.997	7.10746	-120.569	-10.8305	8.57843	59.8878	-543.92	-2.86212	176.061	284.76
2628	-6.70787	-50.0662	-132.309	-162.434	132.634	-568.266	-22.6829	-391.759	4.8726	26.3098	-136.276	-165.837	-87.123	37.8143	13.7018	53.7667	-33.1806	-219.578	44.7144	184.905	-86.9151	48.9358	25.5445	14.0029	-43.9481	53.555	3.06535	28.9755	-11.2906	486.028	-15.1845	-1.45393	-1.65281	-9.10723	-142.611	-4.73236	389.677	553.185	34.0251	158.48	-3.63642	-177.846	-7.09979	11.8197	70.1518	-562.583	-5.29584	171.813	292.671
2632	-3.09954	-18.7044	-146.547	-157.195	142.763	-534.548	-17.4361	-379.833	14.7354	31.4103	-143.926	-162.91	-83.5484	36.5426	19.7252	63.1927	-40.5052	-225.01	81.2401	196.496	-94.5726	52.3055	25.0729	7.16743	-34.0534	52.5327	1.78699	16.3262	5.75589	500.828	-2.74193	-11.7133	2.91352	-21.5883	-154.122	-18.7727	385.798	556.041	17.9383	141.296	4.16072	-191.747	3.0418	14.3499	50.6071	-572.372	-1.12748	185.645	275.19
2636	-14.1794	-5.71083	-127.544	-162.097	132.165	-535.288	-16.6132	-372.473	-7.64631	18.8753	-133.56	-164.977	-94.2712	17.976	6.72396	27.4096	-30.9613	-231.145	77.3428	180.287	-101.519	43.2455	47.0095	3.38359	-12.1398	57.887	7.55633	42.8907	-9.25778	491.641	0.882407	14.7728	3.34535	-8.81352	-153.004	-8.00177	368.862	543.8	17.8216	97.4836	10.3624	-198.778	-1.81541	5.98095	62.169	-587.574	-5.52803	182.596	261.282
2640	-9.26409	5.68055	-141.676	-168.531	148.317	-524.005	-18.7132	-366.531	-0.417199	21.0173	-117.877	-177.391	-100.897	32.3862	31.2403	36.0777	-22.023	-234.803	76.1784	191.85	-84.8938	55.4762	29.9941	40.2736	-22.7955	56.6513	3.88161	41.1673	-16.0322	495.259	2.91803	12.1462	-15.7011	-14.0195	-146.763	10.5647	389.892	521.014	30.2632	83.4672	-16.5371	-201.682	-10.9154	-5.309	47.8155	-584.465	0.792903	190.389	255.695
2644	0.842583	-8.36607	-162.054	-179.648	162.8	-503.963	-4.55015	-368.703	12.8182	29.3675	-136.619	-214.521	-113.392	9.18885	49.1236	43.221	-10.7885	-258.107	61.4461	178.637	-71.3694	50.4152	39.3669	16.481	-30.4655	53.1628	12.0564	31.1498	-18.7628	492.607	2.71329	7.85436	-13.8273	10.3404	-141.744	-9.44903	412.947	530.311	16.8412	111.248	-10.2298	-158.846	6.85892	-10.0572	58.5498	-553.767	-6.39213	203.964	300.498
2648	31.9722	-15.6735	-197.934	-190.94	138.22	-513.39	12.0807	-385.454	-4.12396	1.42865	-135.302	-222.531	-145.948	7.15022	71.6233	36.6649	-22.8377	-222.512	35.1849	198.641	-74.4779	43.7789	46.4834	30.5245	-36.26	39.7971	42.1679	8.64885	-10.1922	496.502	-2.00494	25.2295	-2.51052	-1.51658	-141.607	-4.43662	435.851	551.58	51.0463	95.8268	7.49216	-154.023	3.22717	7.79489	56.7213	-555.29	0.863512	194.406	283.293
2652	32.4141	-7.47267	-199.893	-177.192	123.637	-501.263	12.7262	-381.648	-2.9559	-11.858	-141.991	-225.017	-152.614	-8.98718	88.7599	50.724	-19.8059	-223.966	40.6071	176.081	-74.2605	54.1705	24.1568	53.1325	-40.9868	66.0659	46.1057	27.365	-4.44351	526.809	-4.51831	30.5773	-17.8491	-38.8313	-158.219	-1.50054	424.011	570.598	59.5222	71.1728	-1.26166	-132.586	-11.1873	5.33094	71.3914	-547.279	-7.42656	210.934	289.037
2656	24.0354	-11.0616	-207.703	-176.629	126.06	-484.637	0.905845	-371.477	14.6714	-9.88466	-126.286	-223.196	-147.624	-9.42123	115.485	55.4894	-30.1085	-242.218	66.5079	176.88	-79.2773	56.9615	-30.026	46.9834	-41.6222	44.9685	47.9359	8.66276	-13.2249	514.328	-15.8359	37.8801	-13.0078	-34.9934	-160.053	-8.26876	413.298	556.085	78.3184	78.9227	2.12665	-153.169	2.13202	3.2845	63.846	-516.889	0.407239	201.604	296.803
2660	27.9049	-18.0972	-204.624	-176.917	125.064	-511.75	-8.96111	-373.416	2.5105	-28.7538	-125.127	-177.719	-133.252	24.6284	136.492	48.0075	-44.7754	-242.536	53.3306	179.564	-78.777	53.1231	11.0069	38.2115	-40.5997	62.2708	41.9758	44.3361	-8.2923	493.89	-15.1285	49.3121	8.93635	-37.27	-146.808	10.4805	371.587	547.602	48.9023	110.976	-2.027	-136.793	-6.69266	23.4269	16.2962	-534.898	4.57758	213.31	287.298
2664	27.9313	-17.7578	-185.185	-174.044	150.373	-516.619	-0.273437	-374.93	3.53926	-14.5459	-131.515	-159.468	-136.118	29.8968	153.611	48.3237	-16.2811	-243.477	29.4436	183.986	-93.1309	44.4658	23.8542	47.4603	-20.735	48.4527	21.4243	22.0544	-14.7969	475.613	-21.7968	59.6299	5.82805	-57.0807	-114.332	2.41621	383.075	536.464	31.5237	70.4891	19.7266	-149.28	-11.5042	23.0613	1.49621	-539.728	6.77449	180.635	289.147
2668	9.47949	-7.59201	-199.256	-181.383	179.119	-527.273	3.6165	-388.682	-0.643197	-15.0081	-138.097	-168.813	-131.801	9.23947	126.499	47.8934	-7.68473	-226.158	12.6204	178.948	-87.8448	50.4843	-1.52407	87.1361	-34.1432	54.2932	2.14458	17.8967	-14.4666	483.223	-16.4502	65.9314	-5.61464	-70.7568	-111.29	11.1625	361.726	541.951	54.5404	47.3418	-0.97508	-152.332	-7.75542	2.92161	-6.91021	-509.296	9.5925	183.982	286.244
2672	-2.19185	-13.7052	-207.241	-178.983	198.805	-546.074	19.4511	-373.78	-14.7966	-29.9463	-132.348	-166.32	-124.091	32.6204	92.5554	29.9967	28.1368	-206.202	39.4301	186.605	-92.602	50.1651	30.9825	79.734	-11.5187	50.4446	12.6137	20.8456	-13.8599	505.971	-13.8568	86.2822	0.228425	-60.9949	-64.3787	8.18015	367.682	540.74	33.1926	37.7271	13.1405	-147.729	-0.993171	9.64424	-15.6514	-501.969	6.43565	165.844	269.817
2676	-5.5996	-6.51477	-198.692	-171.43	197.029	-551.176	37.3472	-371.14	-16.6281	-5.88319	-121.24	-172.668	-118.637	44.636	129.822	45.29	-7.12331	-218.099	36.9318	188.291	-82.7077	55.2789	45.8714	58.3701	-25.5551	44.4495	33.3062	8.16868	-5.39254	524.202	-15.2454	100.003	2.65626	-25.6323	-64.5734	11.3515	413.887	541.979	29.5087	57.6372	6.33121	-148.503	-8.10822	4.00465	-17.7666	-515.211	23.385	176.098	288.154
2680	-1.52344	0.798696	-201.47	-169.132	188.244	-553.853	15.6566	-360.009	9.08897	29.5967	-121.828	-182.972	-132.22	53.5266	113.186	47.5975	-37.3288	-216.42	31.6601	189.269	-81.2809	47.6549	38.971	77.8466	-1.44115	11.4327	68.8091	17.0921	1.06622	494.674	-4.21137	99.1963	3.10067	26.3759	-67.8884	-4.81986	430.357	535.272	31.0994	57.4097	0.40094	-151.767	6.57284	-4.19223	-5.77924	-547.389	24.5339	169.052	282.217
2684	2.06499	-5.27694	-216.109	-170.793	182.213	-558.05	17.3316	-376.814	6.16512	7.30565	-126.04	-175.64	-120.864	46.1028	75.1785	30.083	-45.6977	-226.892	36.0001	184.139	-72.5536	49.1176	47.2047	87.6304	-21.1725	11.0404	67.4299	32.0903	-8.47787	472.292	-1.6843	95.8155	-5.45885	53.3152	-77.892	-1.60592	412.555	546.836	29.9567	32.3716	-9.87854	-155.164	-6.54311	-34.9169	-35.504	-546.133	6.62664	181.668	287.673
2688	-6.85285	-0.153427	-213.354	-181.186	158.874	-548.092	39.7429	-372.406	13.9853	-2.73752	-132.007	-163.825	-132.483	40.4877	73.2137	0.524724	-24.8695	-242.361	63.2351	190.326	-84.1531	52.9297	7.4063	108.311	-25.9372	21.266	78.0965	31.2288	4.34569	518.717	-12.6738	74.6363	-9.53262	54.5347	-58.583	-10.179	424.269	554.217	26.8457	32.2871	-5.22712	-154.083	-18.8453	-31.2955	0.418276	-570.799	9.13584	183.833	275.335
2692	-12.4868	-20.2842	-212.488	-192.876	153.941	-546.262	31.5187	-371.951	5.35479	13.1002	-102.492	-161.01	-114.597	12.0875	50.857	-11.9062	-15.5519	-244.252	81.1487	182.095	-77.3803	49.9142	11.3905	61.424	-27.7767	43.8314	73.1033	23.754	-1.7524	511.047	-22.1279	83.1826	-8.59922	39.3412	-75.1258	-3.18501	431.881	558.313	11.4819	39.2544	4.18277	-167.521	-2.77512	-6.57969	-12.0199	-567.659	9.6865	166.348	300.182
2696	-49.884	-14.7818	-239.456	-201.76	142.974	-544.101	52.6956	-392.657	-0.775196	27.0334	-129.309	-172.47	-113.876	18.8842	45.6039	-18.3391	1.92039	-243.418	35.3486	171.548	-59.4365	56.284	19.526	58.1638	-13.654	57.0334	116.912	25.6891	-11.1331	486.653	-20.077	81.8968	2.09888	-4.30217	-64.7945	-14.1539	463.751	553.38	9.58175	106.448	-10.6235	-172.194	2.2312	-17.9765	-17.0372	-570.538	10.5247	192.349	296.859
2700	-42.1053	-13.2213	-261.165	-188.283	135.842	-554.391	48.9008	-381.682	27.221	7.62584	-113.771	-205.75	-134.929	30.2005	60.3982	-26.3659	-1.82518	-232.275	20.3497	189.205	-74.8052	54.2806	19.8154	49.8421	42.7001	65.3799	118.039	10.875	-33.6628	487.363	-20.6529	80.2395	-3.10877	-24.5518	-83.3703	-4.00686	452.989	560.355	16.5255	89.9145	-3.64865	-161.463	14.2924	17.3326	-31.2489	-583.972	-7.45738	186.927	297.37
2704	-66.8688	-8.10558	-263.376	-186.323	133.352	-524.911	41.4086	-373.405	15.4311	0.829187	-132.017	-221.96	-143.451	50.2222	43.6744	-20.6271	-27.415	-246.359	23.1014	170.141	-96.3885	46.5814	-7.16131	66.2187	41.5118	75.6347	112.327	6.14902	-24.1947	492.201	-24.8672	62.3099	-3.05077	-21.6084	-78.1346	-22.1731	417.29	577.479	23.6551	61.4313	-7.70404	-184.765	0.398311	1.51454	-42.4724	-564.576	2.87157	182.727	297.06
2708	-67.9139	2.72059	-251.91	-184.277	145.49	-506.636	43.8426	-435.319	14.4621	15.5385	-150.722	-222.342	-152.133	46.7208	42.056	-9.2468	-39.6682	-239.157	22.725	184.995	-68.4317	40.3188	-18.6686	53.0328	29.3541	69.812	132.282	15.5512	-5.4163	492.201	-21.2149	50.6028	2.75643	2.83912	-62.2948	-11.5221	420.368	570.794	13.6474	52.7198	-8.54403	-181.73	-12.7911	-3.73185	-45.1789	-545.209	15.6389	154.138	293.532
2712	-56.8739	-24.4655	-253.361	-175.075	120.752	-491.248	33.2343	-433.442	13.3509	10.8265	-145.495	-202.474	-127.046	15.3673	22.1278	-25.6261	-10.2249	-212.479	26.6748	169.646	-52.0929	54.3956	-21.839	37.5491	18.3385	56.6773	138.96	19.1485	2.99117	492.201	-15.0621	52.2359	-5.72903	-13.3619	-84.578	-3.6277	396.872	554.488	19.4365	66.4456	-6.01506	-173.708	-8.84288	-2.26775	-57.0853	-558.672	-7.12576	162.314	283.032
2716	-40.3343	-9.35702	-263.251	-161.261	143.332	-469.931	44.0678	-401.479	5.39498	21.0534	-132.835	-179.1	-90.7782	28.6271	37.5922	-31.6566	-1.00861	-213.195	77.3538	203.413	-62.3007	55.839	-20.5699	21.9554	8.97118	58.1254	110.062	-0.464665	-8.04313	464.753	-14.5368	72.3797	-6.84226	-16.503	-67.5707	-1.77457	387.747	536.624	31.0549	91.5367	-7.63397	-181.261	-4.72468	4.67693	-73.3684	-576.472	13.9306	164.68	297.539
2720	-56.925	-15.9827	-251.524	-143.156	122.955	-434.447	51.4583	-395.316	2.37433	30.6611	-124.456	-220.774	-107.605	46.7015	31.9722	-31.7903	-14.1453	-202.111	73.801	184.23	-43.9577	48.2569	-3.60796	42.6362	-29.014	68.0563	114.584	21.189	10.7516	516.917	-10.16	54.1347	-7.7395	-24.5749	-82.3215	-8.82383	433.052	548.176	6.84659	88.8488	3.59576	-168.618	-17.8248	9.70751	-68.6168	-570.63	3.97072	182.045	287.763
2724	-69.9254	-2.59378	-280.18	-116.184	137.05	-417.896	57.6617	-353.33	-8.22431	33.5684	-122.324	-210.34	-127.857	42.5555	15.9601	-25.1178	-33.2947	-226.002	73.0317	150.79	-39.9312	44.1564	-12.4839	47.8333	-5.98799	68.3066	133.802	-0.594271	-11.1379	540.431	-6.09055	50.7756	-4.78625	-15.2475	-83.149	-17.5067	430.081	533.763	-17.3961	70.2431	-6.95815	-134.272	-0.865803	10.3144	-88.4781	-553.112	17.5761	173.434	289.595
2728	-54.0958	-7.51024	-292.756	-106.906	154.714	-463.581	50.5953	-333.626	6.40292	31.4302	-118.379	-208.557	-120.251	38.4462	25.7661	-31.596	-27.878	-223.481	97.8487	130.559	-65.766	39.9107	0.729296	45.9697	6.2984	48.7417	126.565	8.55249	-8.27783	537.204	-10.5796	18.2643	-7.10426	4.3276	-73.513	1.34071	439.785	531.004	11.0041	56.1471	-0.991228	-112.032	-3.6636	8.74656	-75.5232	-515.921	9.01948	186.417	261.745
2732	-55.5239	-9.11418	-302.79	-157.84	139.993	-486.356	50.3304	-282.979	6.09851	26.5819	-124.872	-226.085	-139.295	44.5371	28.413	-24.4436	-34.0253	-238.654	93.9586	118.007	-73.3728	46.5391	-4.80384	33.2295	29.505	20.453	104.304	14.2315	5.82327	478.458	-25.2818	-0.620788	4.48122	-19.0137	-74.8869	-21.2981	427.047	537.426	40.9677	83.4785	1.89618	-166.404	-13.8905	14.5247	-46.3629	-530.397	10.0137	168.474	274.737
2736	-74.6924	7.96689	-313.763	-168.074	133.428	-513.314	34.7618	-262.582	22.2072	42.4029	-118.713	-220.938	-123.174	42.9219	56.0458	-30.2991	-41.9073	-234.618	82.0767	114.762	-70.3709	52.5078	22.292	44.7243	28.1724	51.0927	72.5487	30.1226	-6.19717	471.278	-11.6756	4.6424	0.466093	-10.3593	-68.9302	-13.4225	367.323	531.79	23.9682	120.353	-1.47337	-182.875	-48.987	24.7539	-15.0618	-533.105	-6.18054	157.532	289.496
2740	-59.1168	1.86402	-311.194	-164.237	133.39	-498.448	39.1948	-287.957	13.6613	32.8738	-108.818	-204.099	-127.299	47.3496	48.1179	-23.055	-28.3228	-229.4	65.3693	123.745	-87.2015	42.7312	14.155	54.6248	50.7243	67.0288	38.1246	33.4485	0.618612	472.471	-8.15951	6.09625	-2.54552	-3.73768	-79.6132	-12.731	361.203	539.175	-9.37033	138.729	-2.98591	-181.882	-54.3138	16.7826	4.24988	-544.536	-5.45869	184.563	290.342
2744	-66.0654	-10.0637	-261.379	-180.78	173.895	-507.462	39.5045	-305.583	5.42952	19.0413	-109.456	-174.701	-137.024	41.2703	22.2452	-35.7954	-4.79149	-214.463	73.3556	176.907	-70.6455	46.9573	21.5428	52.2685	15.8909	49.4547	40.2756	10.7055	-5.35245	489.265	-10.7036	-8.02299	-37.7092	0.760354	-79.1448	-1.46748	368.179	543.039	18.3934	148.043	-0.265285	-154.398	-54.2388	7.74336	16.2561	-538.673	7.20309	155.307	293.612
2748	-69.1553	-13.9522	-250.493	-172.564	197.304	-511.298	29.3387	-346.871	24.8326	11.7413	-140.839	-169.926	-131.153	33.2238	33.8879	-31.0066	2.14703	-244.429	85.1153	185.725	-31.8184	52.6371	42.5048	31.3812	-11.1577	64.8432	6.40884	1.52102	9.12864	513.697	-10.5071	-41.1363	-50.4877	1.10265	-84.4388	4.54248	359.811	561.094	25.3941	128.586	-7.20791	-145.556	-76.0449	1.82839	17.0718	-534.864	10.5403	165.966	294.881
2752	-62.9224	-3.5321	-264.062	-166.398	192.75	-497.583	31.289	-384.556	4.21672	17.7282	-121.429	-165.308	-124.321	39.4002	63.0071	-40.8068	-21.6251	-239.169	71.0563	176.242	-29.9002	42.8499	42.3994	10.8624	5.07892	58.4815	10.1657	17.8842	-17.2117	504.287	-12.5736	-48.7701	-45.66	4.58629	-71.4659	6.84637	367.69	551.093	24.7478	111.991	6.71708	-162.926	-57.7469	-1.46248	6.3432	-552.746	25.0052	173.788	283.502
2756	-61.7365	-1.36905	-267.563	-162.759	205.699	-499.717	10.8934	-383.642	-9.84139	13.2384	-136.463	-160.876	-131.955	27.5395	59.2183	-38.5441	-55.2904	-257.177	98.6033	167.796	-24.5786	58.8992	48.0402	3.58503	-0.974017	50.7487	11.4779	13.3654	-20.8875	477.155	-15.6049	-48.1193	-54.2338	8.67576	-86.9829	-8.60304	356.904	552.411	9.46741	119.254	11.7332	-196.82	-68.8873	5.94608	-4.74978	-559.105	-7.28851	178.255	278.896
2760	-69.1236	-2.85411	-264.222	-171.321	208.384	-450.513	13.904	-358.81	-4.12902	-3.03841	-131.648	-174.169	-104.757	37.3756	82.7172	-43.2756	-55.9162	-233.236	84.4968	170.877	-48.5628	48.3509	39.5111	19.3773	-18.8054	56.1911	42.3945	10.8073	-7.85597	462.492	-7.63658	-43.6656	-26.5369	-6.95614	-102.141	-7.45533	358.167	527.242	-2.46792	139.526	-17.6305	-187.791	-58.1643	13.8331	-23.7819	-581.921	-7.71572	198.961	315.763
2764	-56.0736	-18.976	-268.857	-179.228	197.13	-463.889	19.5334	-382.761	-12.1999	11.3955	-118.074	-174.677	-84.2212	38.7229	85.5008	-26.7838	-57.0826	-221.654	84.2865	174.53	-50.8818	38.2776	38.3191	10.3151	-20.5708	54.4597	38.7325	9.31602	-0.440642	481.979	-18.4765	-38.9542	-11.9123	5.35635	-82.5303	-0.623862	343.919	540.369	-11.5821	142.816	-11.2473	-187.379	-71.8921	-2.55748	-5.44093	-572.663	10.3977	181.036	303.817
2768	-61.1539	-11.6005	-263.295	-187.112	208.526	-479.399	46.3279	-386.629	-9.82141	23.5106	-129.901	-170.233	-51.4698	25.0353	90.7945	-28.9265	-23.2295	-232.749	97.0372	180.634	-73.8742	47.8126	38.8488	2.30057	-31.7533	56.6381	56.1237	31.5303	-11.2562	471.845	-16.058	-44.5876	1.67277	22.9905	-59.0723	-0.0550726	332.218	565.314	-9.34009	148.622	-7.30454	-189.55	-93.0138	-1.28432	-20.2118	-572.388	8.51567	166.157	299.61
2772	-60.3569	-14.9127	-268.818	-170.67	195.428	-580.706	51.1047	-372.112	0.281145	43.6671	-127.829	-183.876	-43.2443	63.4259	61.5894	-39.0384	-36.5562	-234.981	81.1289	188.72	-48.5913	33.0773	12.0958	7.92109	-15.5684	73.6782	74.9784	24.7336	-20.9403	467.19	-14.9391	-47.226	-0.255634	12.1099	-52.9189	-14.0318	347.73	552.524	-3.76438	133.811	-6.42515	-154.292	-108.212	3.73193	-4.14363	-579.223	8.58531	171.515	283.687
2776	-54.7042	-13.7286	-259.544	-151.878	197.364	-613.049	48.7842	-366.206	8.95096	29.5345	-108.789	-172.782	-57.7293	42.4423	71.3079	-30.7112	-31.01	-238.319	45.3273	183.08	-39.9584	46.1953	-5.48802	10.2491	-4.34874	56.9768	94.8	14.1436	-11.5263	470.476	-14.5867	-21.8769	-10.786	18.6282	-48.517	-10.24	354.553	539.512	22.7395	154.696	-6.60818	-171.755	-119.338	-5.74093	-15.7799	-578.619	-3.90006	179.705	260.457
2780	-1.76409	0.713675	-256.181	-122.448	198.604	-609.195	-1.14264	-388.052	-3.00076	22.5194	-118.948	-172.351	-51.7743	45.5933	63.5671	-30.9253	-40.5724	-226.395	1.63599	170.83	-20.4868	55.9887	14.4236	-6.83937	-16.3465	57.9989	93.4365	-3.14601	-0.970535	469.248	-10.4331	-51.8251	-5.24254	5.48677	-54.0675	-4.0673	359.137	542.044	49.5887	155.686	-3.83204	-193.831	-133.099	-5.2039	-16.5665	-575.53	2.08215	163.537	253.643
2784	9.53411	43.005	-255.185	-123.099	186.562	-579.987	22.9733	-382.553	-3.30845	15.8611	-128.217	-153.835	-39.3872	35.1956	75.1006	-31.7483	-19.074	-215.887	16.23	169.151	-45.538	42.3085	0.873664	20.4242	-32.8798	58.1942	67.7569	-8.51742	-10.6855	497.976	-18.1956	-51.2135	8.40641	1.49846	-72.5624	-4.19943	399.894	545.169	51.3738	150.479	4.36623	-192.16	-136.222	0.642293	-22.8209	-544.23	3.49773	182.972	252.701
2788	5.96058	51.8394	-270.202	-96.1531	174.499	-558.044	34.4534	-371.908	13.4445	17.833	-128.504	-118.901	-67.4808	43.3909	85.2962	-26.0166	-27.1967	-218.167	2.3355	176.189	-35.325	45.4438	3.55787	37.7385	-14.9788	66.263	38.5958	3.69555	0.23651	540.822	-21.1647	-44.4095	2.52701	-15.2198	-75.8491	14.1318	423.888	554.344	71.8823	180.434	-12.8089	-204.062	-122.606	5.44085	-34.7456	-529.548	16.9416	185.206	247.21
2792	23.4118	42.1072	-263.239	-112.56	128.783	-550.95	57.7328	-345.532	0.498036	-4.37875	-127.276	-110.636	-72.2862	43.076	56.2905	-24.9103	-15.781	-215.915	-19.2738	148.536	-43.0176	39.6309	19.5411	42.5725	-13.3459	62.8695	65.6917	-8.58185	-8.46417	582.732	-13.935	-35.2365	4.59152	-20.0882	-73.92	8.08029	432.618	565.427	86.8081	165.099	6.59021	-196.291	-125.977	15.4462	-14.4084	-528.322	-0.472422	185.392	239.695
2796	39.6919	57.197	-265.552	-121.19	136.511	-561.774	43.5724	-328.513	3.7707	17.6521	-132.24	-88.2168	-109.353	20.1793	37.028	-39.7492	-4.03436	-219.991	-35.264	165.542	-28.7832	39.6597	21.6235	40.7986	-13.094	65.9672	87.0113	6.12933	-14.1951	538.748	-38.3661	-31.3506	-14.6319	-24.3958	-67.6051	1.53806	455.246	566.338	82.1019	169.514	15.1321	-203.38	-138.43	9.44569	-16.2991	-549.096	7.949	189.232	241.654
2800	25.5924	71.4573	-261.015	-117.828	142.024	-576.215	43.4617	-326.292	0.152807	-10.2315	-123.149	-91.1373	-117.839	50.1359	47.6494	-35.6758	-17.4757	-218.783	0.816415	184.305	-33.0928	31.8082	30.7123	5.19873	-35.8554	55.6135	72.0732	7.46011	-9.78727	621.517	-6.63989	-40.5235	-16.7632	-17.3138	-79.6908	-12.2719	441.594	544.966	63.5104	187.65	-6.28475	-208.898	-131.534	7.85529	0.465393	-568.431	-3.74984	169.988	233.359
2804	10.626	67.4332	-252.61	-106.883	144.771	-567.554	61.8107	-317.104	7.89837	-11.4233	-118.933	-69.0332	-106.318	43.7494	80.7974	1.72306	-22.5336	-223.757	-6.43136	175.103	-31.2799	38.5266	23.793	9.32986	-18.2541	54.1593	76.2494	1.42101	-1.37764	697.499	-13.5902	-38.9217	-17.1293	-12.9602	-65.8931	14.4093	433.424	521.482	37.2107	171.61	-15.0123	-192.143	-131.397	15.0294	2.66908	-578.513	-13.0837	159.577	234.318
2808	2.45694	57.2132	-257.671	-103.868	135.579	-557.425	57.5628	-334.8	8.54777	-32.119	-115.963	-111.219	-78.8453	40.729	87.5475	-37.2665	-29.6887	-226.501	48.9242	188.36	-15.9138	50.741	11.3165	-0.561502	-16.9355	60.747	90.9205	11.4148	-0.66746	614.316	-6.27819	-58.5566	-9.3943	1.92758	-57.1172	15.2089	426.274	547.951	67.1716	163.807	-1.64372	-204.885	-130.476	-0.51059	-23.7751	-587.245	-11.8554	149.126	233.92
2812	20.4882	54.7527	-259.77	-85.9982	152.676	-580.101	38.1644	-331.518	3.07636	-28.3303	-122.269	-94.7087	-54.5536	43.4766	106.185	-6.64806	-32.8562	-244.798	68.9562	172.674	-13.4253	46.5461	28.731	-7.41522	-12.5212	44.8484	85.5366	29.8765	6.25733	636.312	-3.69275	-40.9833	2.30457	4.05781	-54.6257	4.51809	432.533	552.785	88.5986	164.608	-3.32044	-210.501	-136.104	13.8411	-20.3815	-585.449	-2.90473	174.157	247.192
2816	67.7737	60.5234	-251.851	-128.579	137.142	-593.258	40.6258	-328.886	1.76487	-28.43	-138.781	-107.843	-49.7228	40.4862	99.2341	-15.2244	-38.2743	-235.862	84.7749	183.289	-15.1134	60.3433	27.7327	-4.26231	-33.5228	61.7869	42.3938	30.6807	-6.73753	644.022	-10.1143	-45.0887	14.059	13.8707	-65.8334	0.804496	439.308	543.682	89.4205	158.112	9.03053	-184.538	-137.549	3.74548	-42.9484	-584.637	6.48843	158.527	250.865
2820	94.1554	59.1996	-271.453	-117.456	147.818	-613.599	37.9044	-330.563	3.78319	-14.625	-133.792	-99.792	-73.1475	41.8437	95.9263	-25.6356	-26.7809	-233.236	82.6175	188.282	-36.3091	44.4215	12.4237	-6.43202	-55.1882	65.5841	69.3756	29.305	7.14253	670.683	-21.3497	-44.9131	-3.1372	21.3093	-62.4315	-21.301	416.339	567.181	102.861	128.908	-0.27055	-140.183	-131.555	10.5571	-37.299	-562.41	15.2556	132.386	244.472
2824	85.2867	53.7085	-252.757	-113.351	135.881	-605.629	43.0743	-315.164	-1.61977	-27.4256	-140.937	-91.5897	-96.8433	42.5871	63.7933	-25.0025	-19.7663	-227.162	59.3124	186.266	-24.7304	49.3632	7.31843	12.3913	-52.0934	67.4239	94.2285	26.0598	-35.0567	695.836	10.1759	-102.764	3.342	31.9287	-53.0449	-22.5009	386.65	545.544	101.327	129.414	11.1493	-152.755	-126.792	7.31188	-15.6742	-515.892	13.7649	153.355	298.596
2828	95.4603	50.7991	-272.423	-109.601	133.943	-610.552	38.2199	-333.804	-10.2819	-30.5832	-121.856	-103.364	-111.478	41.155	75.2009	-28.7294	23.651	-240.379	38.8934	177.081	-4.45053	50.7873	32.4146	7.794	-45.893	63.2634	78.2677	54.4511	-60.3766	687.347	-15.4381	-115.969	14.9572	-2.77501	-63.6664	-15.7744	371.951	539.503	92.1195	133.705	7.35542	-193.321	-134.924	-3.06432	4.08527	-497.326	-5.57392	170.608	305.201
2832	117.796	60.5734	-267.009	-88.6668	134.353	-605.874	34.6573	-335.149	-0.789328	-7.89425	-112.73	-114.503	-99.8628	27.872	58.6216	-25.2864	17.8614	-244.266	73.7796	180.226	-34.5835	54.1485	36.3553	21.2424	-30.6114	51.6527	25.1094	49.5094	-63.9231	680.909	-12.0244	-114.642	2.74707	5.84266	-59.7845	-20.1014	378.813	548.239	70.4482	134.058	7.96945	-185.373	-137.68	6.8947	-7.16287	-499.101	5.43806	152.906	306.142
2836	111.571	73.6542	-255.656	-106.129	132.742	-601.741	28.8988	-329.503	18.6424	-32.1823	-114.627	-114.079	-123.906	31.6164	63.9443	-42.1935	-17.6431	-225.221	66.8096	177.553	-13.9269	47.7546	27.129	40.4032	-28.4383	64.3096	7.31521	34.8606	-52.4035	687.153	-13.919	-128.03	-2.79431	4.18248	-81.1351	-18.3083	375.551	536.044	46.4242	121.727	-18.3329	-182.903	-144.298	10.5363	-22.1631	-515.299	8.85455	140.835	302.764
2840	112.02	67.3108	-255.488	-104.423	128.953	-571.987	50.4875	-327.039	-4.20666	-35.494	-119.823	-113.796	-115.455	55.2886	68.78	-22.8526	-27.4322	-231.01	75.0254	191.789	-10.2469	52.0486	21.8995	25.4491	-9.18052	55.0841	14.1374	24.0695	-51.3788	662.841	-9.5208	-118.127	-14.7465	-47.8379	-85.7024	5.39369	353.336	536.034	36.508	116.745	-25.6939	-182.248	-115.907	3.93154	-59.1202	-532.325	10.1632	180.987	297.918
2844	105.429	59.8177	-265.964	-110.366	112.565	-534.71	43.0368	-324.088	3.34354	-12.0441	-128.53	-91.8887	-119.426	31.9831	85.0797	-25.3224	-22.0845	-220.569	63.874	176.765	-26.4873	34.7161	13.6489	37.0487	-20.5836	64.8484	44.777	-13.9881	-30.3477	662.46	-10.986	-82.6297	-12.6034	-52.0229	-80.3189	13.1099	338.272	543.907	27.0398	121.441	-2.57293	-191.25	-127.206	3.36555	-58.091	-530.926	-0.587001	180.594	312.141
2848	110.242	53.1192	-254.037	-105.875	129.531	-525.147	51.9376	-312.763	2.15176	-35.991	-117.699	-98.7126	-118.05	32.4566	123.486	-30.4056	-2.62066	-229.633	53.7361	193.425	-47.268	49.4495	14.7066	10.3663	-7.55622	83.7638	66.7998	-18.5661	-12.856	660.589	-15.2282	-87.8178	-20.8814	-44.1288	-80.848	5.17817	338.265	553.527	30.3296	131.874	8.99052	-165.099	-135.631	-5.76751	-29.3402	-529.757	-4.6802	162.43	343.242
2852	104.48	40.9116	-268.119	-91.1619	154.868	-526.898	58.6314	-307.498	3.03752	-17.594	-113.177	-112.082	-104.744	28.9348	108.051	-29.5363	4.91972	-212.782	75.531	182.055	-37.3123	59.88	-7.98908	12.2599	11.4699	70.7833	82.3079	-1.24749	-13.3878	651.605	-13.743	-130.401	-21.5409	-70.7642	-87.7941	9.25405	351.391	529.224	12.9015	152.1	-5.32185	-174.285	-134.147	-3.90507	-19.007	-544.312	7.36501	166.911	382.116
2856	95.6953	54.0427	-261.173	-105.62	180.447	-476.285	39.8736	-332.813	6.04161	-23.9046	-110.797	-103.695	-104.467	39.9491	96.0984	-5.98432	30.5517	-224.606	99.2163	190.898	-19.1641	62.3157	-14.09	5.99107	38.3686	64.6498	98.9311	15.9758	-10.01	671.811	-14.1837	-131.079	-15.6494	-63.7316	-91.79	-7.04738	375.311	536.361	-8.52123	139.914	-0.344286	-205.982	-128.719	4.15501	-45.9991	-531.214	6.90157	141.853	373.435
2860	111.857	69.4374	-258.712	-105.512	150.441	-475.635	46.8557	-318.333	-0.0243622	-22.991	-129.257	-90.7138	-87.1782	34.0153	104.361	-9.59387	25.9427	-234.822	106.671	204.602	-16.1765	58.3009	-1.214	30.2409	22.558	57.6681	97.5265	8.67832	-12.9391	676.676	-13.6304	-122.194	-3.58521	-61.4167	-96.8827	0.208294	413.287	554.161	-6.00279	126.584	4.90586	-190.681	-117.137	5.94483	-29.6344	-499.746	9.2017	141.853	371.293
2864	114.219	51.768	-254.157	-103.836	149.981	-457.9	47.9883	-297.793	-2.31906	10.7586	-122.591	-87.6711	-91.4298	25.9891	102.45	-15.8352	-9.12342	-243.515	70.3175	180.055	-30.9934	53.9271	-18.437	35.8403	1.83123	55.1343	95.3467	16.7174	-12.0871	664.058	-5.25945	-124.572	13.5665	-58.8618	-81.0735	2.05711	433.972	540.462	4.58391	103.397	3.33828	-173.673	-136.816	7.87993	-14.9758	-465.291	-5.57683	141.853	354.785
2868	98.9393	53.611	-262.663	-116.858	146.319	-406.111	37.6544	-313.754	13.8935	32.4126	-137.274	-102.029	-118.621	15.0844	102.329	-27.4524	-23.1528	-227.178	78.0585	166.637	-38.9451	55.0769	-11.7927	29.2002	-34.317	54.7051	75.6777	21.409	-14.3559	678.23	-10.8858	-117.913	-5.13139	-62.4318	-58.1945	-0.70117	424.131	551.681	-3.74426	95.1323	4.34511	-162.416	-109.356	4.48697	-7.6883	-454.531	2.1022	137.935	356.701
2872	96.9638	56.6707	-258.638	-99.7381	140.842	-403.065	44.695	-323.849	9.8351	29.2244	-134.923	-107.224	-125.859	3.28831	98.9715	-33.933	-38.493	-229.558	97.7134	190.327	-38.9966	48.8432	5.30979	9.7847	-52.9316	49.6241	54.283	3.46884	-5.41893	653.511	-7.59981	-116.909	-5.06726	-43.9278	-76.0947	1.91241	380.846	535.381	7.35076	111.025	0.748596	-180.174	-64.4353	19.1618	-12.4388	-451.362	1.05997	145.54	362.503
2876	115.274	52.9189	-252.015	-111.989	121.349	-413.358	43.4681	-322	-3.68405	30.7002	-127.072	-105.944	-118.36	30.0255	122.711	-29.5501	-24.4262	-225.883	103.997	179.04	-59.4555	53.5606	45.5481	21.8381	-43.3788	57.7488	38.6074	12.0902	-9.05085	640.106	-23.926	-113.023	-3.92436	-36.1789	-66.2751	-3.23038	387.292	533.404	71.0009	90.8258	5.14981	-180.498	-58.6588	18.6667	-29.2501	-466.372	4.28411	142.313	353.34
2880	102.504	47.031	-251.29	-105.103	121.015	-393.254	48.782	-337.52	-27.885	22.3505	-119.363	-98.1619	-140.682	54.4173	127.545	1.70012	-49.6229	-217.89	64.9069	172.208	-42.9124	62.8444	35.5507	18.0415	-23.8829	59.116	26.4659	3.17443	-6.49511	665.613	-39.403	-124.776	6.96272	-18.0857	-59.686	4.073	409.697	532.839	90.515	108.456	5.56508	-161.153	-74.0378	9.55272	-25.4442	-461.362	6.08234	136.467	366.887
2884	106.101	51.7061	-267.598	-86.5032	142.088	-347.367	42.2549	-329.839	-55.2259	39.9582	-109.11	-93.9539	-139.586	45.7548	124.462	-21.4119	-35.8299	-221.432	52.8183	137.583	-23.6513	61.633	28.7152	35.3264	-52.6539	56.9467	24.6506	10.6481	-1.10636	695.718	-26.4414	-106.258	0.734861	9.69386	-62.3761	11.7405	400.685	547.428	65.4252	102.275	-5.06401	-170.562	-66.8762	12.5789	-14.049	-447.928	17.7129	197.391	361.858
2888	108.985	52.7084	-254.613	-145.357	143.241	-355.622	43.9937	-307.047	-42.9586	39.1834	-116.875	-106.494	-117.67	51.028	151.406	-16.1694	-12.1739	-220.287	34.5358	117.39	-8.14682	55.4372	44.1718	39.0743	-36.3223	44.4044	28.2069	6.55173	-6.59769	690.475	-9.31901	-116.248	9.03658	-3.18859	-71.7334	4.03222	440.05	549.392	42.0776	96.0232	-10.1989	-168.177	-54.603	1.43306	-7.1605	-452.788	14.9422	232.678	373.94
2892	99.7711	54.9681	-262.379	-158.693	152.656	-317.233	48.5616	-313.21	-67.5577	33.732	-118.886	-97.786	-129.271	47.5079	150.942	-23.602	-14.4442	-224.956	49.0946	109.78	-8.25132	50.7723	24.4985	29.9848	-12.5683	56.3864	9.32961	-2.94176	-14.4399	686.468	-22.8979	-118.746	10.3681	-18.2797	-69.7915	6.4357	427.385	557.48	58.957	100.597	20.5216	-170.16	-62.4838	4.89713	-20.3232	-453.701	1.91389	247.328	358.802
2896	110.874	60.332	-271.161	-150.15	141.005	-292.447	45.7373	-313.839	-60.7155	26.9934	-119.878	-86.246	-135.363	33.8209	144.52	-34.5772	-27.1112	-217.034	26.2009	104.975	6.40704	43.2484	24.097	34.3851	-10.5782	53.8557	2.58047	-10.7222	-31.7934	667.172	-8.86214	-110.24	0.586064	-16.7352	-58.0909	-4.65672	412.354	555.993	84.1385	123.163	0.332297	-155.393	-51.3586	12.6275	-2.75544	-453.195	5.94877	205.894	372.322
2900	104.788	56.1644	-268.511	-167.653	139.463	-289.687	53.7629	-319.84	-42.5122	11.5027	-112.235	-90.8724	-120.555	45.0379	128.069	-46.7452	-31.9075	-225.302	16.5104	116.279	-43.0374	55.1276	16.1503	8.56767	-31.166	68.1322	36.5635	6.1208	-56.9529	657.321	-8.68438	-124.306	-9.18599	-21.7549	-66.9131	-2.98514	420.293	540.901	96.3614	109.397	-3.06535	-188.257	-17.7972	11.6441	-15.0998	-450.298	4.12543	202.825	379.221
2904	97.8367	56.4092	-255.629	-184.275	136.489	-288.547	62.6177	-319.7	-51.6925	3.02366	-108.672	-89.0297	-143.68	49.7082	134.222	-51.3594	-44.4438	-233.747	36.1082	127.257	-30.0432	44.736	15.5721	-2.17999	-28.8873	48.1385	30.2884	32.8561	-44.6355	665.671	-21.0656	-97.864	2.89947	-52.2262	-90.1973	-7.28083	419.785	573.347	86.8233	101.952	-8.43479	-197.659	-0.281406	3.48024	-6.55459	-418.98	-8.86716	193.963	352.114
2908	108.615	40.6186	-255.084	-165.164	130.572	-300.251	40.0011	-317.48	-55.7553	30.6939	-105.453	-99.0242	-126.767	43.981	107.261	-19.9415	-30.1017	-228.654	71.3155	113.074	-32.027	56.975	18.8406	11.2748	-31.3596	68.0746	23.8663	12.8644	-14.0007	646.237	-16.3846	-77.4793	-15.4816	-23.7377	-71.0333	4.64706	373.16	560.061	86.4429	115.155	5.65517	-182.448	1.71412	11.0196	8.69151	-394.892	3.61948	185.38	362.831
2912	105.918	65.6416	-256.375	-170.029	137.722	-317.93	37.7013	-315.557	-63.8767	26.3395	-119.56	-87.2515	-71.5559	32.6618	99.5208	-22.0976	-17.0298	-234.972	74.1067	129.664	-25.8906	52.5126	11.9895	18.3238	-35.8477	56.6025	6.02125	4.26996	-24.6203	632.848	-6.78755	-72.6104	-3.38587	-11.5073	-77.5473	1.10845	372.311	531.945	58.2979	110.611	-1.37388	-184.371	4.28123	-21.7451	-11.5045	-368.793	-4.32252	187.583	365.422
2916	102.174	41.1363	-264.18	-172.522	147.324	-332.9	61.6503	-322.993	-73.6179	5.25115	-130.011	-102.217	-81.0113	36.2356	73.6339	-27.1755	19.2394	-236.095	81.9011	167.017	-22.2502	46.0389	16.193	3.88026	-29.0689	63.7699	-18.9974	0.515759	-13.3927	585.942	2.433	-57.0297	-10.4489	-10.623	-76.8708	3.80619	352.818	545.602	48.8683	92.1289	3.79302	-186.331	-1.41535	-40.0517	-21.2995	-354.875	12.7136	164.317	357.962
2920	103.242	48.3618	-262.957	-178.475	143.845	-341.472	50.7136	-307.177	-73.0427	20.3882	-135.115	-117.964	-69.8359	43.8688	53.8583	-24.5339	30.1584	-226.047	111.56	174.805	-26.7627	52.3216	21.1832	2.40538	-15.931	72.0723	27.7706	13.2138	5.24489	593.182	-14.9407	-54.3712	-11.1765	-23.046	-78.678	-3.92969	364.662	546.264	64.6587	114.489	10.7359	-171.404	-8.60851	-34.9449	-8.64596	-355.832	4.09958	211.423	358.236
2924	104.445	63.9567	-273.12	-196.436	137.37	-333.167	31.6118	-309.386	-59.4602	-3.61216	-121.474	-104.024	-72.0804	19.3383	40.6178	-24.4014	-6.80948	-220.263	87.8565	181.74	-38.8562	54.0076	1.4643	2.1913	-13.8995	70.4986	37.304	15.7441	-11.4877	602.876	-14.9201	-52.0557	-1.07448	-21.9174	-71.977	63.0233	374.733	538.875	82.7023	105.523	9.22948	-157.888	-2.29897	-5.64678	3.50556	-394.327	-3.37308	204.575	363.634
2928	104.406	53.4638	-263.539	-198.752	122.138	-324.512	46.6033	-331.228	-50.956	-10.6734	-109.634	-89.4713	-92.0599	46.8129	81.9806	-24.5645	-41.5118	-220.993	76.4125	185.62	-16.5991	48.3536	4.18635	-13.264	-33.1394	72.2953	11.6233	4.55496	10.0872	601.538	-8.96382	-41.589	0.010031	-24.9831	-65.5968	56.3579	362.531	559.344	51.6174	120.508	8.62457	-175.322	-11.364	2.45616	12.5909	-393.14	4.42661	180.923	350.205
2932	108.855	52.1551	-267.444	-183.915	121.667	-336.007	39.8399	-321.564	-57.433	-27.9285	-114.509	-89.6308	-116.204	52.5048	79.8815	-42.3613	-27.6222	-251.689	50.1244	178.763	-35.3536	46.536	5.48083	-24.4497	-36.9417	56.3432	22.5694	-1.88725	-2.45604	597.421	8.38468	-61.3947	0.342509	-34.5437	-83.7194	68.271	358.928	544.874	62.2878	128.73	-6.88194	-172.155	-14.8413	-3.422	4.27729	-385.546	-4.85372	206.607	364.356
2936	105.844	60.7929	-266.223	-180.166	140.065	-363.503	54.616	-323.566	-75.1193	-15.8767	-123.012	-104.85	-78.7521	36.9847	75.1281	-38.0934	-38.8625	-226.556	68.1591	168.984	-18.2875	45.3552	-6.92658	-22.3818	-22.2242	70.1564	16.8638	22.608	1.26273	612.16	-8.7478	-104.13	0.266104	-42.0967	-74.9897	76.4047	362.194	552.424	69.7407	118.889	-1.94466	-179.157	-4.2905	10.3813	0.0995852	-398.644	4.36588	211.59	358.774
2940	113.947	62.6568	-263.258	-171.034	148.305	-389.036	38.6955	-330.456	-60.768	-5.02531	-172.656	-104.847	-69.5357	39.2965	81.0303	-32.8811	-19.9144	-242.463	72.7251	169.509	-15.1131	63.8972	6.83575	10.1891	-2.99679	66.3618	1.33821	30.5515	-6.39156	610.507	-6.96952	-101.83	-38.5823	-54.6385	-76.3327	73.1998	333.896	552.355	72.9596	129.501	8.93952	-194.395	6.40882	10.8321	-32.8762	-395.319	-2.11842	214.957	373.082
2944	128.478	59.4955	-271.594	-166.311	127.558	-375.386	54.2327	-334.724	-61.4225	1.62809	-174.293	-113.677	-49.7573	45.7518	78.6888	-13.4086	6.60207	-241.12	79.0451	169.327	-40.0993	53.8717	18.9814	27.159	-19.9477	65.4175	-14.0366	7.06076	-62.5817	634.894	-10.9948	-102.528	-61.5631	-36.3416	-52.3351	52.7434	348.166	529.816	97.4927	126.412	2.27311	-183.737	-3.30369	13.1421	-57.6122	-383.778	4.35761	199.355	368.067
2948	104.244	53.7644	-276.252	-151.278	146.118	-373.658	50.692	-326.937	-79.961	24.2826	-177.78	-89.8784	-9.0181	42.6258	82.3941	-21.867	-5.58876	-234.704	117.683	191.227	-35.154	41.5129	42.6201	43.3734	-37.7091	46.8542	-23.8665	4.29003	-73.2521	644.451	-2.22899	-113.319	-52.6732	-65.9429	-49.4737	54.8325	367.178	551.052	95.9807	128.44	-5.17151	-192.695	-7.03726	12.8187	-85.6806	-388.365	-6.88034	199.444	369.911
2952	91.2764	62.953	-241.525	-162.375	141.859	-351.496	28.4332	-294.509	-107.288	18.1845	-187.543	-96.8522	-45.0205	36.8208	59.9247	-31.939	-4.00682	-219.095	126.084	194.11	-25.2767	50.4658	53.9457	39.513	-36.9239	46.7411	1.38408	5.60384	-59.8984	633.393	-23.5094	-120.062	-60.474	-31.3539	-76.8889	38.1838	383.616	529.988	73.5029	123.419	-12.7588	-195.026	13.1664	34.3122	-104.098	-397.304	2.21445	196.513	362.176
2956	89.2402	65.3256	-264.757	-124.184	146.073	-346.357	36.1267	-259.257	-120.491	25.4614	-171.14	-109.689	-67.4753	31.693	47.6041	-19.2097	-19.464	-230.199	134.155	194.565	-5.03428	59.7767	50.8879	47.1624	-20.3943	72.2002	21.6582	0.766241	-52.6116	652.848	-1.49953	-123.411	-59.9229	-22.2987	-80.3497	42.2449	413.225	533.091	76.3587	125.211	-12.469	-186.956	18.3954	24.5096	-72.2964	-357.004	6.40051	202.41	354.149
2960	101.951	69.908	-259.527	-112.085	148.117	-337.915	55.9337	-223.005	-151.655	12.8764	-182.336	-108.227	-62.8011	42.9813	13.6182	-1.59465	-29.9241	-236.494	120.505	184.171	-33.7573	47.6991	32.6171	43.002	-9.14373	37.4278	36.614	7.83304	-60.5062	639.445	-26.561	-117.437	-69.1407	10.9594	-81.1127	45.7941	382.735	548.36	107.761	137.72	0.402765	-176.241	5.28862	4.86676	-76.3196	-373.038	13.6407	214.866	349.095
2964	102.408	60.1169	-264.694	-110.135	131.108	-296.001	41.7332	-220.278	-183.463	32.8782	-197.384	-100.226	-45.0817	45.6889	23.1611	-35.0869	-43.8511	-245.023	95.3831	181.522	-59.134	51.9521	-25.4958	52.522	-19.2699	53.5562	46.4095	-0.118314	-55.9256	589.198	-16.6462	-112.29	-67.4139	-11.7057	-85.5757	71.8392	375.739	547.797	115.444	125.507	4.52614	-168.781	-1.27065	-8.30224	-83.2707	-368.204	7.20878	189.206	348.871
2968	113.724	46.7866	-264.874	-112.546	128.402	-277.275	46.3771	-215.397	-180.793	15.7428	-200.891	-110.049	-33.2893	59.9178	27.7789	-20.6244	-44.1368	-240.466	48.7655	191.724	-53.863	40.0914	-26.4692	38.4226	-8.1561	58.6624	12.8353	13.3147	-60.0512	566.12	-8.81424	-137.654	-64.0905	-15.8759	-70.298	72.1969	354.635	517.768	97.8309	85.9396	7.77007	-170.848	-0.372428	7.44762	-76.2788	-368.733	4.30363	189.529	360.41
2972	111.039	59.6479	-265.705	-120.871	145.042	-271.46	43.301	-216.791	-215.275	-7.27069	-185.523	-85.7969	-49.6603	56.036	9.1025	-35.9234	-23.8599	-235.02	32.1073	180.046	-11.2304	50.9109	-14.4239	33.0402	-22.5949	68.4417	17.9392	-2.87585	-66.479	547.088	-3.58704	-141.054	-61.4448	-38.3568	-72.8252	54.6513	344.153	556.81	125.81	91.203	-8.15632	-132.745	0.439472	14.8685	-81.5334	-383.91	7.57804	159.249	364.376
2976	112.773	64.5394	-226.462	-110.391	157.221	-275.457	-11.6736	-219.958	-230.817	17.5348	-182.604	-96.8293	-66.5997	44.7844	38.8851	-33.6647	-11.1815	-214.371	41.9705	172.193	-22.9245	53.5272	27.0736	47.7688	-20.7788	66.9713	64.3867	-18.8569	-67.4713	513.667	-15.5057	-121.294	-52.3087	-24.525	-74.2816	55.0452	343.744	549.736	142.468	140.262	-4.15287	-129.299	-0.169951	2.75838	-110.532	-400.569	4.02658	162.333	363.113
2980	121.213	53.1217	-213.081	-109.879	146.529	-296.107	0.463064	-229.636	-231.104	30.4253	-183.783	-96.8971	-74.0395	36.3429	62.1068	-11.1155	-9.36346	-224.846	71.7716	181.891	-29.466	45.4829	26.045	15.0165	-13.7315	46.3963	80.4378	-33.9139	-51.3937	517.347	-26.4349	-144.77	-38.0913	-22.3706	-72.1497	65.9905	313.234	545.903	110.671	138.45	4.89827	-146.123	-6.7562	25.1437	-119.452	-437.295	7.9155	162.807	336.559
2984	121.086	65.2349	-211.75	-116.519	148.65	-312.688	-3.36977	-245.011	-236.473	20.4675	-188.763	-106.469	-85.4809	-2.16071	88.1935	-9.22162	-13.8935	-227.611	63.6314	197.456	-21.4625	32.2687	16.9058	28.7335	4.70453	73.336	80.0383	-26.7951	-47.9717	524.805	-13.3284	-119.819	-52.525	-5.45191	-85.7757	60.9689	301.579	556.836	86.3968	150.056	6.16444	-193.396	-16.9095	23.0965	-111.323	-448.647	8.84868	154.759	357.593
2988	119.579	67.3971	-207.111	-114.515	130.483	-343.521	-19.1629	-269.579	-220.256	18.3888	-176.823	-82.7888	-100.391	-4.70011	123.072	-19.6988	-31.0445	-251.615	82.5616	177.573	-8.96653	36.9616	4.48023	26.5747	2.38901	61.0504	64.9222	9.48852	-48.338	489.609	-22.2319	-118.044	-69.6457	-19.1888	-82.8548	57.6314	332.14	563.305	92.7764	144.336	6.41345	-204.717	-6.76272	13.4719	-115.752	-452.003	14.7112	163.272	360.759
2992	107.534	59.0635	-196.811	-114.628	133.344	-360.372	11.3211	-272.281	-219.61	36.2723	-180.782	-95.1609	-88.0846	-2.15983	99.9652	-30.2205	-11.2585	-230.408	98.1922	176.224	-4.67963	43.5797	0.0727097	0.800069	-11.8645	38.2055	70.081	12.1719	-58.8538	465.053	-24.0736	-111.748	-61.33	-11.3103	-86.392	74.1664	333.221	555.333	86.9607	142.389	-1.81299	-197.859	-3.62102	-7.30211	-127.115	-452.197	16.2776	172.217	366.864
2996	118.962	59.463	-187	-127.962	139.206	-368.198	-1.5106	-250.218	-239.071	34.6398	-177.548	-109.548	-95.5746	-11.3489	115.892	-4.0064	-34.0009	-224.747	107.108	182.582	-3.74486	48.6356	-1.88789	10.0941	-6.29267	-2.28647	69.8495	47.4607	-50.3272	449.41	-17.5301	-103.279	-66.1522	-22.0962	-83.4784	49.7403	328.304	557.216	116.84	179.143	-4.35357	-212.231	-15.7894	-27.0965	-161.982	-460.437	15.1071	170.233	367.778
3000	114.446	58.9126	-191.807	-145.089	145.381	-354.03	-24.8064	-230	-225.741	36.4977	-193.646	-109.907	-125.213	-0.451705	143.001	-30.5106	-25.2392	-241.496	90.0502	178.973	19.9924	50.1961	-1.51625	3.19315	-5.94411	4.97609	54.7858	9.24879	-13.3032	444.562	-11.3078	-115.799	-56.6306	-9.5195	-84.3491	48.1323	333.982	543.254	99.6547	170.42	8.05987	-208.902	-10.8924	-33.1492	-180.989	-450.03	-3.00242	173.532	358.768
3004	105.943	60.5269	-189.282	-168.801	147.335	-382.875	-11.6615	-212.313	-221.263	27.9056	-186.34	-113.914	-119.899	-22.8774	148.204	-36.1367	-5.70735	-227.295	87.4255	169.02	9.39858	41.3298	13.3401	3.54051	-19.3112	-17.1754	26.3955	0.464432	-23.6963	480.032	-3.53006	-94.3152	-52.3943	-7.51425	-57.7341	7.98401	356.68	526.22	114.464	154.987	6.16171	-176.475	-7.52535	-11.6018	-173.539	-441.583	21.3628	169.294	360.687
3008	106.472	45.4042	-204.461	-165.291	145.548	-407.966	30.2291	-212.987	-240.672	22.499	-231.257	-104.238	-78.2246	-18.3608	149.896	-36.4072	-4.24775	-219.071	117.961	187.957	18.7833	1.93327	2.65125	5.41114	-31.032	-15.6065	57.1188	-6.61878	-7.83403	444.729	-7.98157	-121.012	-59.1069	-5.19721	-74.7703	8.55391	352.661	514.327	119.15	125.808	-3.38247	-199.274	7.73044	12.1781	-169.94	-463.311	15.8603	159.357	361.446
3012	129.915	53.9617	-224.47	-164.195	146.641	-416.194	62.502	-198.987	-227.787	-1.55243	-239.397	-107.519	-113.31	22.5837	152.129	-31.5594	17.3716	-221.527	125.439	183.723	-19.0007	-0.42105	4.79777	-41.7165	-19.1816	-1.84937	66.31	-13.9876	-9.84501	444.729	-6.7416	-105.601	-52.484	-42.4608	-105.023	-6.35357	351.953	523.575	118.903	123.789	-2.73105	-174.175	-8.37445	21.6022	-190.918	-472.409	17.2482	183.371	357.05
3016	118.624	67.5914	-209.82	-187.739	134.881	-419.414	32.3816	-186.957	-229.845	8.38827	-239.832	-86.4894	-123.038	56.7278	134.772	-24.2285	-14.3952	-239.353	136.787	173.628	-6.04206	-3.32733	4.22365	-74.7934	-26.1563	14.0737	56.6804	-17.7406	-1.80234	444.729	-1.67864	-107.934	-6.68925	-53.6057	-107.165	-11.7976	363.39	546.385	83.1578	115.097	5.72082	-176.889	-11.0162	10.9008	-173.899	-465.087	10.1965	162.562	362.969
3020	103.811	56.3196	-184.826	-184.113	144.189	-424.676	31.1426	-189.655	-212.103	23.2968	-249.905	-114.282	-124.258	53.0057	101.688	-16.6564	19.1241	-246.37	144.519	187.652	4.43293	-6.02251	30.8417	-72.9932	-41.3414	10.48	46.8542	18.0696	-9.65702	422.826	-11.1885	-117.46	3.04656	-14.074	-138.253	-20.8341	348.852	568.864	70.2191	101.513	6.83966	-176.037	-7.15141	3.87342	-182.232	-470.859	1.12668	153.199	371.568
3024	113.324	57.6817	-159.882	-192.12	153.031	-421.809	44.2101	-194.063	-220.678	21.4674	-242.682	-124.463	-113.353	48.0028	95.8886	-34.4977	18.6557	-226.497	138.082	194.986	-20.0171	-10.2652	19.7654	-47.6765	-35.5669	-13.579	65.4491	50.6696	-10.8635	436.814	-26.1075	-123.511	13.0875	-3.77109	-133.01	-10.2647	308.807	561.727	72.7393	81.8764	-16.639	-180.236	-19.782	8.30068	-183.542	-508.123	-3.44729	148.577	383.214
3028	128.982	64.4219	-141.772	-193.122	146.149	-421.806	52.3135	-173.36	-224.112	21.7657	-256.576	-105.879	-139.181	44.4725	88.5789	-29.6914	-0.060311	-246.054	121.994	183.226	-14.0433	-17.196	15.7785	-55.6121	-13.9707	-15.3453	102.358	67.1485	-19.3237	429.045	-17.6748	-132.985	14.5922	1.05913	-135.92	-7.6846	265.668	573.072	104.158	73.5371	-11.6432	-164.981	-8.54261	2.09127	-194.062	-518.63	-6.82524	174.217	359.486
3032	121.716	62.3501	-144.892	-185.533	137.53	-426.952	40.9213	-135.997	-236.668	28.2082	-242.47	-108.473	-117.595	38.8065	100.213	-33.1557	-36.2569	-251.502	83.7696	185.971	-13.3595	-18.7058	27.8335	-57.5316	-14.0119	-4.60435	90.8809	73.4998	-23.8594	437.425	-17.1579	-136.766	-8.19407	14.6298	-135.913	9.85284	243.191	566.115	98.7589	61.0214	-2.4401	-162.086	-3.67418	-0.235783	-205.345	-536.766	2.48646	165.893	355.057
3036	122.158	51.6204	-130.898	-158.54	123.889	-435.16	30.726	-133.597	-248.617	23.4306	-234.582	-107.016	-109.537	39.393	58.8902	-47.7718	-49.5061	-233.784	79.178	179.47	-0.0323286	-4.29816	11.9001	-48.6763	-17.4944	-16.2732	96.5235	40.4693	-11.9191	444.307	-12.8183	-101.104	4.99274	-17.6282	-138.564	2.03375	209.914	539.481	118.333	83.181	1.2763	-164.82	-7.98454	15.7663	-212.999	-533.503	-6.7773	149.636	365.769
3040	122.596	48.6646	-130.197	-181.407	132.93	-395.837	45.7919	-142.273	-252.737	27.1643	-241.389	-100.344	-89.6585	49.5896	30.494	-24.7405	-23.3233	-228.871	116.872	184.712	-9.79872	-0.831887	11.2667	-36.9226	-14.9372	-5.32877	80.9981	24.3657	-17.9534	443.15	-17.6898	-71.3128	5.12697	-3.16169	-142.139	-11.236	199.216	528.12	129.27	108.795	5.06045	-170.656	-8.1654	16.8457	-192.984	-522.184	1.77039	167.277	361.125
3044	111.743	60.5801	-129.966	-171.674	130.296	-378.911	56.0132	-134.915	-244.205	35.4365	-248.834	-99.9231	-91.9264	34.655	40.6269	-31.6773	-45.4759	-222.737	132.581	186.272	-6.17081	3.67592	22.3634	-64.59	-17.8222	8.02833	72.059	16.0577	-16.923	440.094	-10.3559	-88.06	3.77313	-14.5254	-133.797	-2.13617	193.215	545.291	117.707	88.9295	6.43919	-157.127	-0.840034	7.44041	-181.498	-528.68	-0.255429	155.47	372.653
3048	115.733	59.255	-131.757	-163.646	133.085	-387.778	41.2911	-146.04	-239.538	23.8038	-228.58	-104.457	-114.029	25.7101	67.0642	-15.8331	-45.5607	-237.727	144.366	166.958	-15.6978	-2.67471	39.8899	-70.137	-5.58472	11.7279	66.9742	31.1843	-0.678025	458.927	-31.5183	-93.5328	-21.8105	-48.2169	-161.31	1.2091	198.34	555.005	114.567	106.308	-12.3653	-186.782	-5.42286	6.7836	-196.983	-538.62	-6.94131	177.139	369.413
3052	115.517	54.802	-130.14	-158.334	138.383	-408.359	35.7944	-130.599	-231.419	23.5758	-247.936	-106.688	-96.4129	35.1169	69.5468	-30.2833	-38.7685	-236.189	147.8	178.669	-3.56554	-9.76595	46.1806	-54.7704	-24.0666	-2.73554	51.326	33.6155	-3.82965	438.773	-28.2231	-101.023	-12.1488	-23.3782	-138.445	3.84612	180.897	558.099	121.08	136.982	1.09288	-195.653	7.91297	10.6664	-184.088	-545.757	0.692645	159.903	369.505
3056	110.631	56.4701	-143.605	-150.925	149.616	-398.57	34.4664	-102.864	-234.861	16.8453	-223.6	-111.732	-88.9231	-4.39997	99.8801	-48.8292	-57.1554	-230.439	153.965	182.521	4.82215	1.15473	36.2409	-52.9241	-15.9671	2.52298	14.7458	45.292	-8.11346	428.394	-54.3228	-87.0776	-9.76665	-55.954	-131.036	2.78113	163.585	560.666	91.8251	131.571	-0.590722	-203.404	-1.29582	-5.77369	-179.32	-579.307	8.39383	155.255	358.15
3060	101.469	50.8489	-131.591	-136.322	146.726	-428.905	46.8444	-81.0569	-244.628	23.2135	-230.515	-95.2209	-89.1901	-5.90582	99.7345	-36.4353	-34.4614	-233.023	158.141	188.041	-13.4432	-9.7527	34.0441	-32.5954	0.876293	-2.94736	20.2412	26.423	-14.5194	422.241	-52.4092	-116.28	5.43005	-38.9798	-143.279	-16.9724	155.372	540.642	92.4949	123.995	6.89129	-199.67	-5.82376	11.9799	-195.486	-566.103	13.2069	160.424	376.932
3064	105.611	73.7113	-135.747	-165.298	147.899	-450.708	53.4845	-64.0331	-250.255	24.5185	-239.445	-112.817	-86.2496	25.7689	80.6895	-55.7005	-24.9613	-233.421	147.315	183.275	-3.35962	-10.544	25.3601	-19.1704	-28.1031	-14.5645	60.7959	43.3461	0.142448	434.731	-44.2752	-80.3934	0.0913749	-21.196	-138.374	-12.6442	172.102	549.711	73.9787	126.013	14.7714	-197.888	6.51506	19.294	-187.428	-541.586	10.7294	159.399	356.648
3068	115.419	65.8081	-143.033	-159.268	140.402	-480.142	46.5408	-63.102	-241.261	17.4966	-247.115	-116.19	-90.5507	50.0756	87.59	-106.082	-11.4744	-243.012	111.576	174.055	-12.4132	-18.7749	39.0339	-8.49608	-30.4593	10.2534	70.2599	25.521	-9.5322	493.624	-31.6287	-53.1102	-6.75685	-31.8374	-140.18	-9.58324	169.277	549.285	64.2544	114.763	20.1205	-197.955	-12.7514	-5.77941	-189.15	-520.552	19.3221	158.091	357.12
3072	108.328	59.541	-136.945	-157.554	131.431	-518.605	21.8749	-68.4029	-231.586	30.6017	-243.342	-117.902	-100.284	44.9085	96.6925	-111.386	-4.72267	-247.41	91.7595	177.206	4.62253	-27.4097	58.0284	7.40476	-42.741	11.3714	81.2909	37.8881	-1.30371	418.173	-13.0883	-81.616	7.72619	-5.88594	-135.21	-9.87921	182.597	529.203	56.5642	92.2203	10.8144	-190.786	-8.03467	-4.82511	-177.844	-513.961	9.12018	151.761	362.096
3076	99.1572	68.0054	-143.369	-169.986	127.259	-519.527	-7.1983	-27.0566	-224.745	34.4373	-235.841	-103.127	-99.8173	41.4075	87.8385	-122.041	-29.1545	-248.823	82.9586	174.41	-24.7916	-21.779	63.3603	7.90817	-40.0288	8.85921	67.6456	29.2062	2.98467	397.106	-8.94091	-115.459	-5.80368	-7.63842	-128.312	-6.80021	176.46	520.9	81.9185	92.7627	7.47284	-216.006	-1.67946	8.79726	-185.424	-512.232	-5.99772	124.327	366.036
3080	107.157	58.001	-130.44	-176.13	130.533	-513.461	-0.752288	-41.7885	-248.188	20.9452	-251.055	-120.525	-108.391	17.3395	107.619	-135.763	-49.1983	-241.612	51.6634	168.017	-39.3248	1.62274	29.266	23.0667	-35.1718	-5.09625	60.4326	24.4854	10.4161	434.753	-4.88259	-90.1626	-10.6155	-9.90121	-114.092	-4.0657	174.795	532.188	38.8745	106.94	1.04486	-207.078	-12.5521	15.6598	-182.975	-529.422	-9.11972	174.265	359.866
3084	99.5056	64.7085	-119.361	-180.289	138.711	-537.144	-4.31563	-8.02016	-262.548	20.6003	-249.942	-119.32	-132.924	42.0683	109.847	-132.631	-43.1558	-225.621	46.2658	192.335	-28.473	-5.13439	-9.77982	6.54022	-36.5533	8.04179	57.7602	22.1026	8.64356	457.931	-13.284	-107.269	-11.9159	-18.51	-71.3804	6.42058	181.379	525.677	30.8483	66.6274	7.29768	-182.79	-18.5469	20.2899	-200.85	-517.254	-1.09139	160.146	348.647
3088	85.9091	63.5546	-131.351	-185.322	156.909	-548.409	-21.7177	-11.8051	-247.116	0.00700394	-246.209	-114.39	-144.104	34.4317	110.596	-129.479	-22.6685	-214.115	26.019	181.265	-5.11172	-4.33443	-13.0306	4.4798	-25.6258	0.322826	67.6136	17.2412	13.6974	436.997	-14.8332	-98.846	-7.82025	-32.0739	-72.1758	2.7315	167.234	529.748	42.2397	87.8095	5.40722	-160.605	12.212	14.0899	-198.679	-542.159	10.0751	173.008	368.807
3092	112.914	71.6599	-145.83	-190.62	132.471	-571.104	-13.8626	1.52699	-246.628	-18.8094	-246.123	-109.282	-132.084	40.9474	99.707	-127.433	-22.2677	-223.947	15.4971	183.523	-26.3057	-6.10095	-21.3248	-18.7753	-27.4844	-9.4244	88.7146	22.6361	4.98907	435.868	-8.58656	-114.078	-11.0538	-51.6382	-65.8942	-4.78701	140.394	542.309	69.2285	106.156	-3.06055	-180.077	-6.26275	12.3054	-188.87	-532.01	-1.00097	173.456	366.904
3096	115.038	64.6896	-144.387	-178.509	140.568	-643.367	-9.06545	14.514	-240.407	-11.1765	-240.439	-111.248	-129.246	58.6535	109.718	-142.196	-36.5732	-234.603	6.46588	170.593	-8.98451	-10.155	2.84863	0.00991486	-3.25901	-0.292199	103.438	29.3052	0.416821	455.977	-21.1105	-88.6891	-9.70131	-59.7166	-55.5341	-12.222	107.996	559.951	65.566	118.789	-5.4974	-200.518	-5.30634	28.389	-179.171	-569.11	-2.97573	170.248	362.763
3100	112.347	46.0329	-140.538	-171.671	143.997	-661.763	19.0152	32.9362	-231.353	-13.2347	-233.471	-104.455	-125.089	39.8738	101.894	-147.153	-40.9619	-253.051	-22.1934	185.629	-6.95728	-2.72519	5.65218	-4.57326	-19.8544	-4.94131	110.968	25.4871	-18.4072	449.512	-34.7758	-86.7575	-9.39945	-52.417	-50.2769	3.10564	94.0378	564.83	32.6969	135.397	-1.33598	-236.992	10.5062	39.8034	-177.442	-568.777	6.08362	179.19	364.306
3104	114.75	55.6321	-131.658	-167.501	141.811	-664.002	32.4627	40.132	-222.318	-23.0181	-246.293	-111.619	-123.39	21.1345	119.544	-129.8	-37.6663	-246.405	-33.1844	191.003	-20.4861	-3.05026	-5.43919	1.27595	-36.0199	-17.7069	109.896	-9.55496	-11.328	423.176	-12.7756	-92.2846	10.1996	-40.8165	-77.9957	21.1521	74.415	539.299	32.1761	106.871	2.27274	-247.096	-7.18325	36.864	-190.953	-576.057	8.90643	182.136	353.189
3108	103.693	56.7295	-137.257	-148.997	142.311	-637.342	40.021	35.4858	-227.146	0.828309	-252.301	-95.5097	-100.708	19.5748	118.6	-140.747	-48.6087	-249.995	-49.654	179.616	-28.5663	-3.69229	-18.0919	22.2143	-31.3902	-19.9415	112.507	5.67505	-4.94085	415.697	-5.3071	-60.2535	5.76669	-26.593	-80.1654	10.1641	72.4504	528.045	27.8759	80.6634	5.79544	-200.568	-17.8068	26.383	-193.715	-558.85	1.43296	173.54	361.604
3112	106.023	59.523	-134.767	-155.259	144.539	-639.044	60.7155	3.36122	-244.726	25.0017	-235.318	-98.531	-93.6641	35.5616	125.079	-115.146	-23.5599	-229.782	-21.4189	182.231	-20.2553	-12.7238	1.82834	20.2668	-24.6835	5.59951	91.6543	32.3529	6.72192	493.468	-1.47814	-49.3098	1.22682	-3.31906	-123.3	-4.06219	37.039	530.229	58.2096	56.7075	0.0287211	-165.018	-18.5009	17.665	-197.019	-553.42	-3.45333	159.521	363.605
3116	116.702	58.5412	-119.192	-172.106	153.803	-627.128	48.038	3.16608	-249.145	24.904	-256.954	-100.588	-128.632	49.7915	103.121	-120.766	-34.7991	-227.336	41.1897	182.381	-9.00465	-6.23202	25.1776	28.0112	-13.1085	-3.47613	44.6031	27.1135	-13.5572	486.659	-3.71544	-36.2752	-18.2692	-6.63737	-131.803	-11.0187	17.9655	549.024	83.1687	42.3638	7.88068	-195.573	6.13314	12.9544	-193.799	-582.296	3.27798	137.067	361.107
3120	121.063	64.3538	-141.134	-179.949	140.178	-662.908	41.5236	-16.9534	-250.738	17.5955	-257.97	-99.8203	-134.801	47.4408	84.5268	-125.839	-29.9142	-238.514	60.3022	171.478	-2.49157	-7.39541	15.0903	41.3433	-20.5974	-7.81424	44.8004	17.4818	6.25343	454.772	-10.4959	-54.5217	0.0547153	-19.0031	-93.8594	-8.89096	33.9578	552.634	81.1606	47.3086	14.4365	-182.433	8.60455	23.8536	-187.117	-569.318	-1.14596	160.095	362.267
3124	126.022	57.4051	-157.374	-183.545	135.787	-672.21	59.0864	-15.4232	-250.95	27.4056	-250.096	-91.1324	-138.507	52.0266	119.571	-138.106	-31.6853	-237.838	110.921	184.774	-19.948	-17.5026	6.74749	47.0492	-25.2485	-4.46185	46.4397	0.222361	2.03934	438.369	-1.49607	-27.8785	2.26335	-10.7663	-67.3855	5.41494	28.5776	559.202	43.4719	69.1536	7.34798	-184.765	-15.8579	13.9758	-181.965	-571.075	10.1731	160.095	350.582
3128	104.378	59.6842	-115.607	-177.222	142.193	-675.447	55.166	-8.12657	-249.21	20.8411	-235.637	-100.704	-126.036	42.5371	111.187	-126.768	-31.6853	-228.539	116.957	186.929	-30.9624	-19.7487	20.3125	29.0134	-25.7677	28.1225	66.6529	-6.4429	-6.0069	434.201	-0.293042	-37.3577	16.0038	-41.8602	-69.2244	-4.29884	9.72762	556.936	39.3157	86.3991	14.2398	-190.873	-15.2023	1.56434	-172.541	-571.827	17.4467	160.095	359.857
3132	104.445	59.0942	-147.533	-171.036	143.201	-696.575	39.0385	-20.5394	-235.28	13.5658	-232.255	-105.386	-130.268	43.4567	151.309	-152.034	-31.6853	-229.696	65.6486	186.433	-25.5857	-5.57407	32.5494	12.6066	-22.9452	47.7609	125.37	2.00269	-3.87699	474.802	-1.73538	-39.5868	0.617321	-41.1978	-71.7695	-22.8154	4.30998	540.903	45.1436	85.3244	41.9442	-194.546	-9.55136	10.3398	-184.303	-538.441	10.6497	178.198	364.697
3136	99.1276	58.7114	-134.99	-182.34	142.23	-713.434	48.229	-57.3736	-239.092	21.447	-251.748	-109.811	-122.658	49.6121	139.483	-180.813	-31.1547	-240.132	46.119	178.681	4.23028	-13.4794	-16.5001	3.94946	-24.4937	59.9628	81.7111	15.9548	12.3907	527.52	-28.6662	-51.5648	4.48224	-27.0328	-70.7961	-15.0499	15.1547	551.732	63.8721	107.422	65.6464	-197.47	0.662347	7.206	-191.35	-542.22	5.37768	191.837	367.349
3140	118.565	61.8759	-109.994	-179.713	130.539	-737.135	44.3342	-76.6922	-235.853	-3.03438	-254.633	-127.212	-98.8031	42.387	140.323	-195.716	-29.886	-229.621	40.9639	175.27	-23.344	-9.3802	-19.0692	4.01572	-19.4254	71.7563	66.204	10.5902	-6.65289	534.724	-19.7026	-48.2908	8.80354	-7.1361	-80.4474	-30.2614	0.507971	536.624	86.7681	119.267	61.015	-180.743	-3.17076	7.00942	-191.862	-568.162	3.87525	223.259	362.463
3144	106.488	61.229	-84.0892	-185.569	142.63	-715.19	52.6319	-74.3479	-250.14	-18.7937	-259.656	-113.798	-103.747	48.1859	139.652	-187.976	-16.3699	-231.104	52.7373	172.428	-40.8362	-10.4237	33.0155	9.06195	-33.0511	43.1055	41.3178	23.3424	-8.28393	564.61	-18.6243	-46.1264	6.65084	-4.07448	-78.7809	-12.8633	-2.46898	539.009	92.2633	106.521	69.8197	-167.643	-21.4067	5.95232	-182.868	-561.719	11.3332	218.967	343.943
3148	108.905	52.2466	-73.1243	-169.152	152.669	-731.288	24.7527	-65.2797	-250.806	20.0337	-246.123	-94.2869	-110.198	52.8459	137.907	-190.086	-39.1643	-236.488	48.8361	190.222	-44.6316	-4.4601	38.2868	6.18813	-38.0675	39.5606	56.709	32.9081	-37.4717	589.826	-8.62529	-58.6124	9.60883	-16.0184	-72.7082	-6.02818	-12.5953	540.142	93.388	85.3046	56.2706	-190.304	-18.116	-28.1771	-188.819	-553.922	4.91063	219.677	351.104
3152	99.2797	68.6663	-43.5189	-159.488	154.503	-759.377	23.8637	-80.4364	-249.192	35.1534	-236.309	-89.5836	-133.016	55.9578	108.647	-203.02	-44.9889	-246.431	48.6903	193.938	-23.0884	-3.10178	32.3551	26.2788	-37.8424	50.1933	68.4475	28.0192	-50.2487	557.349	-11.6544	-37.1871	-6.12056	-7.10558	-83.8096	-7.65433	1.75469	544.898	105.578	97.804	64.3134	-205.658	-1.83344	-25.0392	-209.456	-571.909	4.19997	242.829	359.627
3156	127.82	60.7589	-30.5489	-161.741	129.07	-792.853	33.1414	-63.2191	-236.553	31.3027	-240.805	-89.3715	-129.806	43.6653	93.1515	-211.331	-32.874	-214.491	51.5553	192.574	-19.0958	1.51433	29.8233	31.3425	-32.7073	64.4455	41.5663	14.9696	-63.4876	551.637	-7.35533	-46.0727	2.13799	-15.2547	-132.915	-4.38127	34.7677	548.085	101.197	117.306	69.4673	-223.491	-0.753595	6.85404	-226.997	-613.367	10.2459	232.53	353.15
3160	124.469	56.3803	-19.1566	-188.479	143.07	-745.319	9.03487	-33.2772	-244.016	20.655	-240.145	-83.2561	-135.29	37.6664	104.649	-189.327	-10.119	-231.607	68.7475	202.347	-23.759	4.03191	25.7646	43.4232	-40.3286	74.8598	45.6391	13.5406	-54.323	556.912	-3.27881	-39.4183	-4.58741	-8.71487	-124.975	-14.3384	43.3304	544.914	99.0014	132.097	68.5439	-209.805	7.98934	-11.0131	-204.949	-627.08	4.14228	233.628	358.027
3164	104.686	59.7808	-23.1895	-194.235	163.038	-736.629	-4.32292	-29.5547	-241.252	15.2871	-229.563	-103.089	-134.669	37.1746	75.5232	-177.056	-11.9425	-248.928	94.75	225.23	-14.9506	12.8098	34.1139	16.1841	-31.0878	56.7946	49.929	31.9455	-67.0509	589.25	-3.78968	-70.2091	-39.4614	-13.3656	-126.568	-9.8715	24.0591	526.949	97.3979	125.473	48.9309	-184.288	-13.113	10.7761	-192.044	-622.467	3.92046	259.893	357.894
3168	101.889	73.1186	-26.4272	-164.284	188.696	-725.096	-31.8522	-20.4227	-232.768	34.3174	-234.742	-119.885	-144.136	-0.443427	65.1187	-207.688	-14.8014	-226.432	98.4106	223.279	-21.7334	1.03965	22.9078	12.7841	-30.9385	-8.09192	44.7183	18.6625	-63.371	634.781	-2.61266	-85.0099	-53.8758	13.827	-138.542	16.4674	21.2788	536.445	97.7831	162.785	56.5833	-184.049	-13.0981	22.7294	-213.022	-615.845	1.99462	280.932	375.241
3172	109.55	54.8778	-26.8952	-180.817	145.295	-752.54	-10.5546	-18.7653	-228.198	25.6608	-227.857	-113.319	-132.026	-23.1871	46.4803	-203.386	-20.3638	-239.122	78.5229	237.634	-15.5954	9.02945	-2.55276	-17.5557	-51.655	-12.9231	-3.53877	9.70855	-63.9693	632.066	-5.03755	-85.6304	-69.3176	-15.7342	-164.773	-4.54259	34.0198	536.119	88.1162	195.729	46.2298	-173.331	-9.72517	14.4652	-218.765	-574.734	-3.46745	265.563	348.266
3176	112.029	67.1112	-27.2101	-170.032	143.205	-760.826	-15.792	-23.0939	-253.574	-7.25353	-239.504	-112.449	-127.248	-11.7482	21.9423	-208.488	-17.4633	-221.04	76.6221	235.523	-48.3256	-4.25953	2.51638	-16.4478	-25.7328	-6.30172	-19.0386	-7.05275	-67.742	621.584	-6.78947	-52.4404	-79.7694	-11.9542	-139.712	-3.11504	36.556	545.486	77.4594	154.529	26.3512	-170.84	1.13735	5.05199	-202.951	-575.758	-10.7381	271.206	362.087
3180	125.924	64.9401	-32.8464	-157.368	145.2	-768.357	-7.75417	-26.0122	-251.65	-32.1556	-244.665	-117.105	-121.287	-34.3933	-5.07941	-196.364	-5.63627	-205.805	78.303	234.458	-51.1578	2.27825	4.63425	5.30049	-38.2498	5.64914	-27.3878	19.3359	-59.7125	638.637	-13.312	-62.2523	-65.3167	-29.0637	-143.404	-2.32783	62.4313	542.957	72.4073	111.247	2.97892	-163.993	-1.28008	28.0572	-209.972	-586.321	-5.33025	256.614	351.913
3184	134.463	70.0036	-32.6859	-175.789	148.634	-774.391	-0.868395	-17.4888	-247.465	-20.5556	-251.417	-116.299	-122.225	-28.7932	-3.52957	-188.184	26.6135	-213.953	56.507	220.156	-46.0002	-5.65726	-3.40496	20.2706	-31.4282	5.29312	-32.3693	31.5708	-21.8431	647.766	-31.5003	-95.4559	-66.5389	-58.2393	-123.085	-6.93625	80.4993	562.19	78.8718	83.694	3.66179	-165.693	-0.44441	11.3481	-199.189	-586.781	-0.0739945	218.789	367.884
3188	108.64	60.2404	-29.2648	-159.365	138.735	-722.137	-7.02711	-27.9491	-221.487	-15.1531	-252.308	-100.586	-121.757	-33.7799	-6.87271	-147.105	9.2977	-223.26	73.1512	182.629	-53.2917	-5.59962	10.8539	35.8419	-29.9331	-7.30092	-21.7694	47.6657	-13.0179	623.513	-16.8776	-88.7574	-77.33	-51.4109	-128.639	-0.953924	48.7044	538.706	76.2013	93.9165	-3.09354	-153.724	-5.14903	13.9135	-193.716	-581.899	-2.19801	236.297	364.568
3192	108.58	50.8338	-21.9127	-151.726	132.405	-732.394	4.59292	-10.7379	-263.498	-7.70027	-250.291	-99.9415	-115.938	-12.7271	17.4488	-144.332	-0.607255	-202.812	93.9526	184.757	-68.6992	-2.32131	10.1254	53.34	-34.68	0.128692	-39.6827	48.3687	13.455	593.468	-32.7706	-93.0923	-69.2725	-42.6356	-126.521	-2.87008	27.0287	535.634	78.5142	104	8.4289	-161.332	4.66586	6.56473	-205.286	-578.913	6.07348	232.261	351.719
3196	111.751	62.241	-27.4084	-172.292	133.87	-719.071	-0.0502097	-20.5416	-262.417	23.2952	-249.05	-124.332	-100.386	-18.7172	14.4016	-142.184	-15.7672	-214.437	36.481	178.242	-57.4654	-4.0216	9.66627	48.1012	-28.9033	-2.71904	-33.44	34.7781	20.6156	549.63	-30.7903	-125.246	-63.1601	-20.1172	-125.004	-6.02803	7.88837	545.403	68.9911	114.613	14.8521	-171.18	9.01385	3.55491	-216.737	-582.715	5.0567	220.818	372.248
3200	118.528	53.5931	-22.3335	-178.49	127.275	-737.462	-0.0269963	-11.1043	-243.403	5.07697	-226.979	-102.994	-113.513	-20.9124	37.6665	-179.852	-23.0715	-225.868	47.8644	177.106	-32.6523	-8.02123	4.16997	27.9642	-19.2609	-7.79811	9.82718	24.3936	22.338	533.981	-5.96012	-160.31	-71.6111	-43.4399	-129.316	1.54651	16.3872	567.646	54.1872	110.815	3.42173	-192.15	1.24781	9.85428	-186.222	-585.99	14.0256	214.447	346.918
3204	122.082	74.22	-39.5114	-171.363	141.837	-729.183	9.12762	-15.6002	-238.633	-20.0658	-238.297	-109.214	-103.643	-6.91571	52.8747	-216.931	-18.2516	-243.142	49.9413	187.538	-25.5691	-3.03555	7.45241	9.34533	-5.67881	3.69489	53.5302	33.4311	5.59965	568.003	9.85752	-125.269	-69.2829	-64.7098	-134.316	-10.9137	-0.966522	585.423	60.5228	151.116	-3.50832	-196.842	-1.62891	0.319143	-196.263	-583.759	6.8416	204.254	351.052
3208	120.379	79.3543	-66.4232	-161.084	125.464	-724.211	10.9583	-21.5672	-246.368	12.7845	-235.52	-104.45	-89.1226	-17.2707	72.1601	-197.434	-29.5825	-230.697	59.6418	183.226	-25.1001	-1.4199	57.7238	-4.10568	-28.6285	5.29489	48.4087	22.9697	-9.86911	558.991	0.00423157	-123.171	-76.7008	-42.979	-127.279	-1.6714	-14.1303	562.956	103.013	183.448	-1.77309	-175.34	4.49201	-2.92552	-214.295	-592.251	5.26734	240.58	360.989
3212	126.748	63.5955	-64.4824	-164.562	133.447	-684.981	48.6341	-30.2465	-251.602	17.5096	-247.989	-100.211	-112.355	-26.6654	86.8438	-192.932	-7.62848	-234.554	41.5708	183.234	-15.7545	-7.36569	77.9391	32.0305	-40.8877	44.6966	37.0597	20.5943	-0.338288	528.242	-23.5767	-108.287	-79.1783	-31.5415	-67.464	-11.738	-9.15033	550.489	127.388	187.993	-8.77087	-198.991	-1.19127	8.28386	-267.234	-570.995	6.98085	223.358	370.936
3216	100.648	52.7385	-90.0385	-176.39	135.168	-720.293	47.2514	-44.6755	-240.087	28.9233	-232.062	-109.544	-107.263	-12.8682	82.7964	-189.218	-4.51928	-249.195	24.7735	180.633	-27.956	-9.28402	44.5167	31.6355	-31.1535	63.2594	44.7583	18.8484	1.40836	551.134	-18.5354	-128.799	-83.6338	-8.81509	-72.5194	-5.05096	-6.11844	543.883	66.8284	180.522	-0.23476	-184.569	-16.1721	6.84303	-285.904	-574.968	25.2971	222.212	357.413
3220	92.8661	63.5212	-96.6799	-180.361	124.757	-749.6	44.0154	-28.4735	-243.555	22.3295	-234.816	-129.77	-105.143	-2.51205	37.1807	-199.346	-0.611829	-218.194	16.8973	170.756	-43.4945	-10.4688	18.2025	2.12995	-15.3584	57.7331	48.5989	26.3223	16.0098	543.228	-21.5551	-114.602	-76.133	-11.6901	-71.4516	6.92716	-28.6916	535.539	51.1811	168.97	2.56751	-220.05	-2.94569	15.9504	-297.353	-577.165	16.8412	234.687	326.394
3224	123.079	54.771	-88.0376	-189.124	153.278	-767.643	33.2647	-27.3583	-242.098	13.59	-239.329	-123.717	-103.63	-8.74439	7.75197	-202.584	-12.1898	-227.819	26.297	178.151	-76.7294	-10.267	6.68146	9.5668	-3.76949	61.0724	15.591	21.0029	1.66259	555.439	-3.73601	-99.7869	-79.5144	-9.38451	-75.6183	5.25718	-22.3224	548.401	56.8644	147.027	1.06804	-227.663	-12.7938	12.52	-286.518	-587.966	9.80443	264.01	302.958
3228	116.374	55.1076	-82.9812	-173.574	134.801	-776.757	33.893	-18.671	-241.595	-1.93624	-255.314	-124.409	-98.4434	-12.8904	16.5987	-185.745	-23.1503	-235.217	10.157	186.426	-99.3795	-16.8802	13.6657	13.4079	-23.3713	62.99	9.58776	27.5394	-6.8942	583.714	-1.5182	-50.8374	-75.1357	8.71699	-67.6779	6.24262	-10.2035	551.379	14.0912	137.034	-5.70058	-219.853	-10.3153	-4.16333	-292.097	-557.013	7.57226	295.867	297.932
3232	107.156	52.8381	-82.4215	-176.61	142.106	-776.759	51.8419	-17.8357	-243.412	-0.575455	-223.83	-109.694	-109.37	-0.0380407	58.2389	-179.753	-9.88066	-224.66	15.0837	180.628	-107.077	-12.3349	4.96425	63.8904	-23.2057	54.2042	17.5298	17.2366	-6.46254	536.891	2.23381	-35.8374	-53.0117	-1.08813	-72.2329	4.35498	26.0968	542.103	15.0675	157.037	9.36169	-228.848	-3.75309	7.84665	-309.845	-586.356	15.4933	286.775	283.698
3236	109.115	53.0359	-66.9775	-171.291	144.609	-784.726	51.8229	-23.7922	-260.213	9.45326	-211.157	-88.6863	-116.278	-26.3123	41.0387	-130.934	-18.8559	-228.342	5.61074	180.231	-55.5755	-7.73767	-10.5966	66.0841	-26.5674	7.59426	27.0408	15.6607	0.895936	516.192	-7.2067	-44.9301	-68.0564	-10.3418	-82.5831	24.1481	44.423	554.131	18.0481	154.217	10.1404	-215.517	10.7131	-1.68866	-308.952	-586.056	14.2538	282.192	295.063
3240	97.582	64.4867	-92.9041	-151.011	158.035	-794.395	52.923	-19.8251	-258.912	9.26842	-191.885	-90.1394	-107.665	-1.96279	29.81	-139.875	4.48863	-237.625	11.1009	188.479	-51.8177	-4.3731	-22.8578	50.0663	-41.6621	-6.40421	66.7294	28.0776	-14.0511	464.248	-7.35622	-50.9383	-56.1996	-14.5372	-84.4385	7.54482	44.7043	554.308	6.60532	158.005	10.1317	-184.495	-7.10275	-5.65304	-305.109	-560.659	4.33104	300.512	292.41
3244	105.915	61.6963	-77.0675	-174.102	143.345	-795.572	22.1375	-15.7861	-254.676	13.4407	-191.901	-101.414	-104.213	-3.222	14.5967	-132.125	1.68445	-246.417	16.5772	209.887	-34.1887	-14.095	-19.087	54.7862	-18.2543	-8.37786	59.9109	6.73062	-5.91533	409.311	-6.59168	-39.7791	-51.3826	-43.1084	-48.9139	10.8981	53.6326	551.498	-9.28655	175.341	4.33376	-164.167	-7.33298	-31.6441	-282.518	-564.184	-7.54672	299.444	294.034
3248	123.848	60.071	-104.092	-187.781	129.948	-814.147	39.6997	-21.1562	-240.476	-5.38481	-184.248	-102.509	-98.2479	-2.15815	24.9995	-155.343	-14.3534	-219.968	7.96009	184.229	-7.69838	2.78061	9.35707	39.4611	-11.8674	-5.16093	84.144	13.233	-16.8163	422.023	-38.7731	-25.504	-50.7015	-14.1334	-66.5498	-2.92013	85.5099	554.348	-1.35442	161.608	4.18788	-175.882	-8.04424	-41.3778	-298.435	-568.644	-12.5191	299.73	281.299
3252	117.594	72.0809	-121.579	-167.69	147.164	-794.614	51.9115	-29.0736	-235.012	32.6335	-191.584	-107.995	-88.1284	-7.13078	26.8829	-145.933	-28.7205	-214.252	35.4625	181.534	9.72673	5.2297	26.269	45.5551	-6.02588	-13.7542	89.9994	18.8912	2.74389	423.442	-8.53544	-42.6538	-48.6477	-7.26446	-72.9094	2.40938	77.4683	540.672	-13.4827	155.735	-9.67204	-178.191	-8.48242	-18.3569	-311.338	-566.133	0.576862	285.887	286.36
3256	114.465	67.7829	-130.964	-162.614	187.2	-801.376	35.6361	0.842951	-224.414	25.69	-186.83	-88.0771	-78.2857	-6.18733	-1.15801	-124.088	-21.0901	-220.483	41.0215	173.261	14.5683	0.859777	26.468	16.5849	-30.3199	-4.38536	94.095	25.7203	3.63275	404.393	-4.40395	-14.6847	-81.5098	-8.06288	-76.2999	10.5486	86.6989	545.932	-5.1346	159.775	6.43417	-163.78	-4.86082	15.5997	-301.17	-602.085	-3.07549	267.528	292.97
3260	116.466	63.0868	-113.776	-184.852	199.452	-821.524	48.1622	18.6166	-220.804	21.9616	-185.065	-104.06	-63.6429	-14.082	-14.0985	-138.021	-29.5421	-214.521	37.4328	172.261	-18.6342	-14.9103	39.0996	-24.4737	-27.3705	14.7587	85.6844	36.5103	-8.41257	432.608	-23.7055	-18.4155	-69.9434	-14.1254	-70.5332	-6.95049	53.2212	541.814	33.0141	130.291	13.1727	-170.74	-11.4954	13.4564	-285.361	-568.83	-1.86072	252.537	277.963
3264	99.2862	66.4349	-96.6557	-193.881	191.183	-836.087	50.7527	30.1645	-228.99	20.4236	-190.96	-99.1989	-49.1795	-17.6969	-25.9829	-149.28	-39.2451	-229.931	30.4756	117.487	-10.5573	-4.43328	21.5128	-26.5427	-47.9791	1.56641	81.9095	33.7605	-13.1058	414.133	-10.1418	-17.0973	-70.5456	-55.894	-69.3368	-3.35383	63.1571	530.623	51.9663	159.398	8.44559	-157.479	4.77639	6.02666	-317.692	-589.837	7.59502	240.513	283.676
3268	103.627	67.742	-79.0289	-178.129	183.175	-834.51	43.7929	49.1003	-251.738	30.7094	-167.397	-84.6049	-71.3252	1.08373	-0.782878	-151.412	-44.3191	-245.499	8.95248	120.394	-14.0099	-8.82246	1.50887	4.75375	-34.3467	-16.0416	48.8151	24.6092	-3.27707	420.427	-5.47755	-44.5396	-61.9627	-57.7674	-65.3768	1.5507	24.5043	527.665	67.9657	129.308	9.1352	-166.053	8.84085	3.21365	-311.759	-580.013	-10.3562	222.357	289.412
3272	110.858	44.418	-91.541	-155.129	144.346	-805.494	49.4928	24.1386	-216.525	28.4458	-136.226	-79.2873	-96.9604	0.339267	21.6533	-187.887	-32.7227	-234.267	-41.1555	131.172	-18.0497	-13.8054	-4.94831	39.1702	-37.0576	-5.62477	45.236	-0.0268045	-1.11548	428.174	-3.24355	-73.5065	-15.8675	-34.7914	-127.979	4.58085	-1.20934	532.329	77.1628	146.944	3.00307	-162.939	-9.64422	8.15271	-284.062	-574.845	-8.66813	212.391	316.118
3276	107.842	56.2423	-83.6786	-165.062	146.176	-804.924	36.6311	-13.4346	-215.594	25.0322	-120.523	-98.8059	-101.986	-19.859	8.36511	-199.668	-16.6078	-236.204	-35.0585	114.958	-11.04	-9.43092	-3.00215	28.8023	-26.1406	7.54121	43.2472	-25.9343	3.67361	428.174	-9.10412	-66.6628	-3.11569	-16.9072	-136.176	10.742	4.08646	563.832	98.4292	151.611	-1.75477	-174.636	-5.71467	10.2942	-291.257	-579.159	-7.1935	206.267	340.977
3280	112.862	54.1327	-84.5202	-171.854	144.87	-843.384	36.1353	-31.011	-252.401	19.6812	-122.71	-121.968	-88.7974	-23.1654	25.2503	-196.621	-14.1691	-223.967	-64.5088	120.712	-38.0201	-13.2071	-14.3647	21.434	-43.1666	-14.6544	43.0448	-24.7787	-12.267	428.174	-16.458	-45.2312	8.20086	-30.8043	-134.353	0.185675	44.6804	546.741	83.6877	133.556	2.76834	-200.271	-10.7153	4.23033	-306.444	-561.691	5.14841	216.001	362.55
3284	111.419	43.028	-97.0997	-173.06	134.708	-885.107	37.9439	-22.6431	-215.844	9.21624	-137.782	-136.798	-92.6045	-15.6637	58.1713	-192.465	-25.4687	-226.242	-46.1063	140.112	-38.193	-3.25862	-17.9149	24.0476	-34.087	9.15465	35.1629	0.0842087	-6.34274	395.087	-12.2932	-41.9686	11.022	-57.6281	-148.906	0.732377	82.448	557.215	80.6811	97.3333	0.801763	-171.537	-8.82051	9.17225	-301.93	-546.497	4.51312	222.746	351.43
3288	107.049	31.9205	-122.537	-177.252	146.982	-857.726	37.2881	-23.5464	-218.412	2.34769	-158.321	-113.72	-118.765	-3.53731	67.795	-218.357	-6.31471	-223.512	-39.211	111.784	-31.3229	-10.1544	43.6694	26.6882	-49.8204	6.05969	16.3627	23.4092	-13.944	403.607	-8.99666	-54.2279	4.31575	-40.0737	-138.698	2.52031	83.2059	561.346	74.0663	130.082	-18.9849	-192.156	0.867805	-9.39986	-299.069	-528.17	-1.04655	211.482	348.938
3292	106.514	47.4479	-142.579	-190.598	156.487	-830.74	31.14	-8.50375	-230.89	-17.9989	-178.57	-111.255	-132.815	-13.5356	48.0512	-218.739	-13.5453	-242.813	-38.3113	114.652	12.1546	-13.0824	50.591	29.359	-47.5499	1.1303	3.02559	53.1501	-15.0904	417.093	-17.1302	-46.5925	5.58874	-40.8748	-140.999	2.54578	50.8839	536.906	67.9663	120.991	6.25883	-178.755	5.51111	4.8157	-264.991	-510.995	1.68053	227.649	356.826
3296	102.977	59.3878	-148.193	-175.556	142.327	-814.958	42.2595	-18.8626	-240.496	-14.8015	-177.848	-101.189	-102.713	-22.1119	27.4762	-212.575	-7.80404	-227.465	-50.0192	112.903	10.8436	-3.63063	12.9153	44.0092	-28.9684	5.15651	-41.0236	41.1835	-22.4128	419.809	-0.584345	-55.283	-13.2097	-15.2048	-125.178	7.12245	46.1106	524.119	74.526	147.313	-0.761858	-186.351	0.73769	13.1865	-221.942	-509.615	15.0799	257.338	369.522
3300	102.047	57.5727	-148.396	-167.556	146.941	-838.246	35.9277	-13.8366	-239.699	-3.58481	-181.935	-98.8077	-84.5952	-10.1107	18.9069	-201.956	15.835	-224.051	-48.7958	113.029	-0.894382	-8.23555	-12.1054	44.1818	-52.8844	20.2919	-34.104	31.2098	-48.0974	421.402	-0.71819	-83.0934	16.2573	-7.69276	-119.314	16.0456	84.6697	531.885	37.4378	180.507	-10.9946	-173.656	-2.3442	1.3231	-203.353	-496.036	11.5096	284.876	370.492
3304	109.387	64.4287	-154.787	-168.821	134.083	-831.198	62.187	-34.3589	-230.173	30.6085	-178.108	-105.835	-75.3024	-9.56625	13.5331	-197.878	16.198	-226.838	32.3085	118.672	-31.1611	-3.61616	-25.9358	24.0943	-33.2671	53.0099	-24.854	16.8537	-57.2215	413.033	-1.7251	-114.143	3.90759	-46.6838	-126.029	40.9812	75.0228	543.123	19.9572	181.25	-20.3661	-163.228	-5.46073	-6.80532	-190.511	-524.902	13.9006	269.139	362.98
3308	120.417	55.8182	-137.735	-168.266	147.97	-859.028	51.9535	-33.4132	-238.013	22.3208	-187.397	-91.6166	-75.1228	-4.73756	41.2145	-203.592	3.95495	-222.589	44.3676	115.236	-7.15346	1.00602	-18.8238	24.2447	-18.4661	44.9444	-2.32859	10.8773	-66.75	409.175	4.46451	-137.533	-0.985471	-59.2935	-144.012	68.1761	71.4517	545.869	4.63757	181.173	-2.13785	-168.649	7.9375	0.0939722	-192.247	-537.051	0.161861	249.577	366.42
3312	105.361	65.5013	-144.563	-172.915	149.522	-910.656	60.997	-34.5048	-235.522	-1.88556	-190.373	-102.413	-110.245	-6.27631	78.7986	-197.842	0.548988	-212.402	27.82	120.656	2.49269	-7.62359	-31.6822	14.2915	-21.6014	47.3348	22.4486	35.3287	-64.5725	409.175	2.70638	-180.851	-12.1025	-24.4925	-144.96	52.7262	43.5115	558.637	-27.4799	198.815	18.9643	-163.926	-12.3102	12.1225	-206.025	-542.918	3.39693	240.707	369.824
3316	116.578	62.0235	-157.379	-176.718	148.991	-923.68	38.1615	-25.8182	-232.522	-20.9827	-183.572	-116.123	-99.7426	42.3138	82.2043	-201.363	-2.90492	-217.814	28.442	121.893	-21.5021	0.940462	-21.4097	14.6394	-35.6424	51.7192	53.5772	19.8396	-103.297	409.175	-14.7254	-177.488	-36.1975	10.0111	-136.666	57.038	27.0046	531.433	-67.6963	197.927	-8.17503	-181.33	-8.44572	7.85591	-204.28	-535.366	3.77389	239.405	359.415
3320	103.632	54.9558	-142.703	-129.667	180.917	-932.008	54.2722	-48.8063	-244.888	-20.7237	-185.949	-108.626	-99.5599	49.5252	85.4253	-205.644	-22.019	-220.062	44.9933	114.083	-41.1919	-5.13163	-6.50763	11.7993	-26.1754	61.5655	46.8586	15.9901	-112.203	449.068	-27.3134	-185.564	-62.0665	11.1098	-143.007	61.063	-4.93374	529.915	-100.527	212.671	-17.1966	-200.644	-48.9668	1.17805	-188.843	-516.301	10.497	275.985	369.583
3324	115.821	59.1035	-118.783	-128.54	202.741	-910.467	54.141	-58.0338	-247.938	-21.7597	-184.239	-94.6191	-83.8967	37.1054	78.3754	-208.695	-17.2702	-234.995	62.5379	106.045	-37.3885	-17.8984	-4.0526	32.183	-14.7356	77.0921	40.701	11.0419	-124.043	483.753	-14.1158	-173.925	-63.6101	-8.7303	-138.078	67.8209	-26.4445	540.699	-113.991	181.927	-9.26104	-197.982	-54.6748	-31.3206	-176.129	-513.373	15.8351	276.82	373.507
3328	116.353	65.6298	-78.6853	-148.256	209.121	-898.005	44.5343	-92.7217	-246.793	-33.0022	-187.17	-90.1076	-110.877	46.864	48.9109	-201.973	-16.526	-229.186	71.4695	135.011	-62.6653	0.136617	16.5867	52.4271	-21.017	68.6118	56.473	10.1196	-112.666	444.252	-15.7031	-158.495	-59.8498	-12.4337	-134.261	64.2362	-40.6385	570.957	-115.988	152.472	3.2009	-200.636	-53.3135	-54.0535	-169.846	-513.662	11.0649	265.877	369.793
3332	113.337	63.8123	-75.5812	-142.975	206.086	-926.778	46.8064	-94.2755	-242.664	-34.2721	-171.315	-94.9128	-117.464	42.5159	104.287	-193.034	-24.0744	-231.024	73.3221	115.355	-77.9443	-8.51456	24.1262	18.2862	-37.5679	43.1836	46.7646	9.93925	-115.212	468.97	-13.2363	-140.294	-54.9634	-46.5414	-138.792	47.7221	-33.0176	537.351	-140.2	166.631	-14.4673	-208.395	-53.0427	-8.95182	-188.818	-487.556	11.043	227.004	370.398
3336	103.333	54.1613	-107.887	-154.413	187.026	-936.068	42.4953	-87.1426	-236.022	-26.1796	-165.442	-85.1561	-127.345	31.6586	113.711	-191.34	-12.0229	-221.894	92.6817	118.258	-29.9783	-13.9442	32.0236	13.3496	-39.1898	43.1823	63.2945	8.69775	-118.851	478.872	-14.5677	-142.801	-42.3113	-66.0781	-145.303	55.1905	-27.7721	554.706	-145.026	164.474	-19.4304	-164.696	-75.9619	13.8302	-213.923	-469.491	3.18358	229.123	358.591
3340	110.118	71.4151	-122.031	-177.292	204.97	-993.182	37.3306	-92.1734	-231.231	-16.6813	-163.065	-116.09	-92.5656	11.5233	82.0219	-163.02	-8.12692	-215.025	63.1783	120.501	-11.3839	-13.4589	12.3608	10.7449	-37.4264	37.5835	28.446	21.939	-106.503	471.431	-6.44483	-133.864	-18.7486	-59.9935	-138.865	62.4527	-37.9557	569.762	-160.396	158.303	-12.8261	-172.536	-66.9162	7.1355	-217.248	-462.771	5.05979	218.855	372.33
3344	101.588	70.7392	-98.126	-178.182	202.849	-963.942	-4.87963	-88.7956	-240.753	-24.5367	-186.521	-104.458	-103.188	36.677	75.5067	-127.035	-20.624	-232.539	40.5839	113.194	-15.1924	-5.26919	-8.59472	34.4821	-6.05407	37.5879	12.9461	14.4669	-109.879	454.498	-10.9186	-162.326	-0.219275	-62.8859	-134.104	58.6365	-36.886	578.798	-171.228	151.835	-13.7579	-173.857	-62.9131	20.3448	-207.957	-463.731	21.0928	220.854	362.043
3348	118.177	59.8489	-127.764	-178.074	201.108	-919.929	-17.2656	-75.4312	-245.963	-31.5777	-193.232	-106.004	-105.16	-9.55395	108	-112.115	-31.8395	-222.966	46.5948	112.179	1.21631	-0.0256204	-10.9898	54.3615	-22.6879	62.1324	-14.6755	47.7585	-109.468	450.08	-17.6305	-127.723	-2.14318	-61.1706	-92.8302	59.7594	-32.1876	556.175	-133.538	161.823	-2.44314	-190.047	-49.4221	13.2706	-187.93	-466.949	-5.66141	213.549	369.794
3352	119.068	50.8339	-143.552	-165.782	195.377	-906.891	-10.9987	-80.8394	-234.395	-21.1031	-188.687	-113.993	-98.5321	-24.2484	91.7553	-92.8458	-37.6207	-222.52	58.4757	115.25	-2.55011	-3.54936	-0.214537	34.5977	-36.2465	73.476	22.8689	27.5763	-118.093	456.463	-44.6198	-111.624	12.8211	-57.2737	-73.9141	78.2691	-17.4345	553.659	-121.936	141.707	6.77727	-188.646	-79.5031	-2.28837	-183.76	-445.261	10.4134	231.42	370.346
3356	154.889	57.4305	-143.658	-154.559	191.38	-917.607	-9.05901	-85.1122	-224.725	-34.2939	-191.233	-132.96	-105.451	-3.77555	56.265	-92.0929	-36.3058	-208.414	52.5284	127.59	-11.1717	-15.6012	-5.16465	37.1599	-23.4815	54.1081	47.437	17.4868	-111.25	413.089	-22.5179	-103.617	-10.0743	-44.5695	-68.8586	54.067	-29.6588	564.678	-163.57	158.387	6.96157	-166.152	-77.3488	10.7359	-184.193	-460.965	7.3463	203.57	371.225
3360	167.556	57.17	-132.688	-161.207	190.595	-926.822	-25.4069	-66.8088	-247.539	-14.3868	-199.542	-101.631	-88.9421	32.639	39.8173	-113.16	-38.3482	-208.716	2.857	171.787	-51.0729	-18.7245	36.9126	20.497	-34.9587	46.1493	12.1817	11.1705	-121.009	380.732	-6.20999	-126.153	-2.76923	-6.53069	-58.0077	41.5455	-22.7293	536.081	-152.562	176.223	5.34025	-169.218	-67.7252	7.49135	-191.629	-465.019	15.2374	210.411	355.408
3364	169.379	57.333	-151.07	-180.663	191.863	-907.29	-27.3701	-72.4128	-250.683	-28.1766	-191.321	-91.195	-85.1663	31.292	34.3248	-129.35	-31.1158	-209.903	10.9153	194.355	-83.0024	11.0971	29.2679	47.4332	-22.354	58.2468	13.1885	50.2433	-108.38	384.809	-9.98246	-99.5308	-6.45254	-6.90071	-57.9368	37.8672	-15.8287	541.236	-122.789	199.792	-4.14929	-184.176	-61.6736	7.4591	-194.507	-456.073	17.9519	218.409	368.525
3368	187.575	59.245	-147.635	-187.034	167.48	-930.696	-14.0136	-76.35	-241.15	-22.9459	-199.262	-98.7966	-88.3247	44.7818	15.2634	-100.518	-20.4595	-226.808	31.4117	209.04	-63.0775	27.1325	37.8029	43.0227	-24.6667	61.449	73.3755	33.1001	-109.776	396.336	-10.5037	-96.2176	2.50195	0.922663	-80.1622	47.9859	-9.19577	540.095	-140.036	187.512	-8.60867	-188.28	-55.0429	3.7081	-206.906	-447.609	15.2282	224.808	380.511
3372	185.483	68.2855	-132.056	-148.092	175.367	-953.686	-15.5585	-100.93	-259.025	-13.6388	-198.3	-98.5332	-99.0419	44.4213	48.2837	-113.248	-14.3675	-217.744	39.113	240.526	-54.764	41.2719	12.3805	33.4618	-31.6275	47.9758	81.7398	33.9004	-113.1	410.52	-13.6932	-92.0658	5.75841	2.89382	-64.6706	43.431	4.41666	528.383	-151.522	185.355	-5.86317	-194.434	-4.29366	1.95153	-199.896	-445.726	13.5677	203.362	368.359
3376	170.017	64.734	-141.894	-163.952	196.521	-937.662	-13.8695	-106.036	-241.357	-21.3731	-197.099	-109.694	-105.565	49.1285	55.9811	-141.848	-10.6235	-220.982	32.1756	229.452	-60.8534	15.6343	8.08504	20.0901	-37.3821	57.7564	71.6709	12.4002	-115.59	412.501	-26.5765	-111.191	-0.956456	5.29664	-70.7858	42.8421	9.63212	526.351	-155.131	192.608	5.03558	-167.993	-5.22706	10.3453	-200.236	-451.412	16.4416	215.612	366.404
3380	166.406	45.6481	-145.548	-178.127	196.26	-946.744	-4.38586	-78.7616	-244.596	-20.7758	-214.741	-116.279	-103.523	39.5392	48.988	-127.827	-4.76255	-228.107	4.44531	236.076	-62.9073	15.0798	7.32481	25.4806	-41.9323	53.5294	57.6223	19.614	-87.2081	389.783	-32.1016	-109.532	0.701095	-22.553	-82.6834	63.663	6.56643	524.088	-145.14	170.586	12.2386	-158.69	-15.4824	13.5063	-191.456	-458.516	1.46877	225.984	331.438
3384	160.707	62.2378	-131.932	-168.547	156.041	-937.499	-7.04073	-83.0335	-236.338	-16.8438	-237.352	-89.9702	-118.218	28.3073	72.1646	-135.643	-8.24395	-243.815	14.4306	231.431	-59.4795	35.4459	16.6344	48.1276	-28.2071	47.6519	60.7499	27.9218	-54.4932	359.482	-17.5675	-109.669	5.06851	-7.63536	-80.9343	43.3556	13.5888	523.138	-151.037	164.711	8.71674	-170.088	-44.8275	4.4469	-192.602	-436.302	-11.4464	220.564	324.846
3388	169.855	65.1436	-129.653	-169.937	142.036	-943.303	-12.8498	-81.7639	-225.085	-17.7426	-246.643	-86.619	-91.5096	39.0607	89.6037	-118.406	22.9174	-227.037	3.97276	232.808	-53.4747	43.5983	20.1028	30.5673	-1.15757	54.9498	59.5074	-3.14812	-55.1782	353.298	-15.2563	-109.887	8.16412	0.587215	-64.5035	60.1787	10.7119	531.497	-151.974	156.294	-1.89858	-156.821	-56.8954	0.203464	-196.157	-401.843	5.53452	225.147	341.717
3392	177.616	56.3243	-131.072	-168.229	90.088	-967.708	-26.0046	-74.7738	-256.891	-19.9362	-245.015	-108.616	-78.1758	43.6988	91.9248	-117.836	23.1376	-226.03	1.85724	243.89	-68.8554	44.455	-3.16389	30.5694	-8.28959	75.6639	31.1967	-14.3817	-59.7962	346.61	-24.5029	-132.697	-13.0483	-7.17928	-65.4838	66.5383	-15.8405	553.249	-142.015	166.957	5.97534	-149.717	-35.536	1.36959	-211.042	-397.329	12.3892	234.143	379.039
3396	173.434	62.1514	-137.428	-162.353	85.5902	-928.506	-16.6154	-29.2423	-229.233	-27.7805	-254.748	-111.075	-79.7314	-4.55397	70.528	-131.974	15.6832	-222.116	51.2147	223.411	-35.4302	39.3676	-12.3526	32.4446	-19.7815	56.246	43.8713	5.11083	-58.7207	351.429	-4.3517	-160.608	-7.70146	-18.0979	-71.7652	58.4091	-11.1958	533.687	-130.639	136.838	-12.5669	-175.606	-15.3641	-2.75875	-199.839	-400.41	1.46438	242.767	374.538
3400	172.347	53.0428	-153.879	-135.764	88.6625	-941.529	-3.02616	-21.7367	-240.545	-27.9072	-241.727	-116.189	-81.6555	-11.2784	74.6323	-153.958	-4.07691	-219.419	45.1976	219.395	-9.44342	41.722	1.96219	15.5281	-17.0706	38.8327	27.0799	10.8903	-63.4173	402.389	-17.3924	-150.089	-6.63207	-11.755	-72.9014	67.5028	-6.2457	537.167	-116.027	126.582	-28.4973	-174.349	-11.1477	13.9624	-174.584	-371.607	-3.22989	228.191	364.187
3404	187.243	52.7302	-146.824	-119.232	80.3155	-939.147	-1.91733	-17.1329	-264.818	-23.1431	-247.078	-109.955	-103.822	-15.3833	93.8244	-145.228	2.18583	-219.812	31.774	184.326	2.35033	40.0108	32.9895	-11.6898	-16.9902	58.7197	49.2183	19.9452	-57.8641	416.637	-13.8621	-109.062	5.18286	-10.086	-62.4781	75.07	8.49506	534.791	-140.393	99.2097	-11.2438	-179.655	1.92176	9.53942	-178.641	-368.637	7.71618	199.264	384.86
3408	176.934	57.2225	-143.234	-130.064	83.0489	-905.835	3.1413	-6.45019	-232.685	-10.0921	-252.195	-124.17	-103.102	-14.349	89.6592	-138.26	11.7425	-236.551	54.2655	179.251	-1.06905	39.3361	58.6485	-12.9337	-2.09852	74.3938	60.6399	23.4923	-76.7125	414.986	4.82845	-97.7207	9.64679	-17.3761	-73.5973	66.104	0.201918	555.641	-117.392	92.8992	7.95988	-195.935	-1.83139	15.3506	-185.689	-358.933	6.83757	201.177	363.156
3412	182.999	58.1396	-126.179	-122.834	75.5798	-904.849	2.34722	-18.3739	-207.22	-23.5336	-249.266	-110.215	-93.8618	-8.71542	107.13	-128.764	36.3384	-201.045	60.8925	188.799	0.318402	53.9724	26.9751	2.20747	-10.0069	62.1933	54.5853	40.7083	-68.2058	394.193	-10.7244	-127.356	1.4772	-22.5599	-77.8269	66.4446	-22.3075	563.142	-112.154	103.52	-13.5362	-184.237	-12.9218	5.93211	-193.619	-344.868	8.21274	220.738	358.259
3416	178.806	39.895	-117.834	-113.367	83.3239	-951.57	0.476544	-20.1178	-194.325	-30.5226	-261.897	-96.5625	-131.234	-26.203	95.3858	-129.33	1.06395	-207.943	111.249	196.81	8.43119	50.864	25.4734	2.06884	15.8451	75.6103	48.2829	60.2481	-67.4258	412.604	-18.7002	-105.988	-2.22381	-38.1127	-78.8191	54.9653	2.60824	555.921	-96.7458	116.222	5.56751	-185.021	-12.1691	12.7407	-206.933	-353.172	11.5613	209.199	361.946
3420	177.924	32.5247	-140.172	-93.0454	78.5735	-1020	-2.76276	-12.511	-188.04	-28.7646	-254.947	-96.9667	-122.22	-19.8239	93.5896	-115.108	-26.6336	-216.227	114.684	197.713	7.87593	58.5994	37.8288	3.91611	-15.012	55.282	35.3371	53.7946	-65.3258	433.414	-4.727	-105.525	-4.33906	-19.5687	-71.9848	52.3922	17.0461	537.562	-122.722	134.53	17.3411	-179.633	-13.3996	9.14658	-213.194	-349.504	8.29318	221.162	364.21
3424	174.07	3.39961	-120.336	-96.7327	73.7439	-1085.5	4.2043	-25.046	-189.33	-25.9471	-254.161	-97.2842	-90.2955	-15.566	86.3382	-118.422	-17.6196	-220.708	85.034	184.38	-7.62713	39.4822	31.0199	26.9683	-20.519	60.8048	51.2852	51.4915	-58.3973	461.27	-11.6947	-112.623	-0.880325	-20.7168	-57.1096	69.1152	31.2764	529.176	-94.2137	145.834	1.43372	-185.62	-5.14801	-2.78967	-211.009	-346.394	2.41373	208.273	363.214
3428	171.859	-12.8677	-133.874	-112.927	97.8756	-1085.76	5.22055	-17.6041	-174.521	-16.0573	-252.671	-88.1477	-84.3256	-23.47	73.5652	-125.929	0.316666	-235.6	81.175	193.676	-40.712	47.6153	32.2765	28.3406	-17.3424	45.2041	25.2827	37.2723	-59.2389	464.001	-14.796	-111.608	0.26318	12.0576	-73.1466	56.2001	22.0122	528.967	-117.05	132.507	0.986068	-173.094	-22.8966	6.35724	-203.728	-351.42	24.3913	192.559	363.76
3432	171.307	-19.1298	-130.997	-111.662	148.378	-1076.76	-23.64	-21.9961	-167.844	-14.4912	-237.222	-101.817	-77.9248	-7.91582	88.7031	-150.35	20.3088	-228.022	78.7878	180.34	-25.4054	54.4431	27.9859	29.8464	-38.4119	11.8168	18.7347	50.1465	-57.5394	445.751	-2.08716	-119.303	5.54952	3.81914	-84.5142	65.0122	28.1221	555.446	-110.007	130.001	-0.152124	-162.809	-4.09187	2.79106	-205.09	-346.481	12.6829	148.534	367.182
3436	175.7	-15.1096	-133.199	-162.1	162.984	-1057.87	-20.2381	-26.5908	-236.34	-5.55388	-241.717	-103.002	-84.6952	-15.1427	102.816	-134.685	-6.44876	-234.706	108.479	191.584	-7.88478	59.7116	34.5832	10.0641	-29.4207	-6.17784	20.2302	57.5671	-55.6373	427.277	-2.27383	-94.584	5.82705	-7.68919	-63.1111	71.0735	-20.705	566.78	-85.502	143.788	-1.6685	-171.639	3.60478	-5.69385	-193.183	-359.568	19.9094	157.715	369.755
3440	176.34	-17.4284	-129.726	-161.303	146.7	-1056.76	7.33874	-18.8029	-238.265	18.7609	-239.145	-98.0011	-113.721	-6.72024	131.926	-140.428	-25.5567	-247.248	142.739	179.049	-6.62738	50.8118	12.2204	8.04781	-6.8979	1.78641	11.7485	48.2748	-72.3697	427.724	-25.9034	-74.2308	9.56954	-2.70411	-35.5588	102.206	-10.2163	548.78	-77.1996	147.661	9.01846	-165.877	-7.60448	-29.2846	-191.942	-378.602	12.2892	139.08	364.257
3444	160.33	-17.5432	-141.519	-166.282	141.729	-1066.61	-6.40758	-14.3263	-260.35	29.4325	-248.384	-94.2871	-114.827	-18.0201	87.2214	-140.221	-47.7773	-236.848	155.916	203.753	-20.0421	57.7964	8.60101	29.4212	-19.7971	18.8175	9.36963	41.6613	-65.9926	434.208	-16.6153	-116.69	-21.199	7.65446	-36.2637	117.56	-17.2143	554.11	-100.406	162.865	-6.41536	-168.948	8.24386	-4.683	-202.766	-392.863	6.34784	119.483	361.519
3448	152.261	-4.58849	-152.092	-170.334	153.993	-1093.01	-10.2341	-27.5637	-268.974	23.6018	-250.658	-94.8856	-95.2232	-23.1111	63.0329	-144.882	-37.6763	-230.985	141.23	180.77	-15.4554	54.2577	32.2331	53.0315	-17.697	10.2046	32.6171	35.0141	-59.8447	406.998	-19.599	-104.488	-0.649854	0.785315	-64.066	105.147	-17.2134	554.684	-128.461	164.453	-7.8561	-165.806	-14.8279	8.77662	-233.165	-401.81	8.96519	99.1645	369.804
3452	169.629	-16.5897	-140.055	-171.174	150.151	-1061.73	-20.3595	-29.7463	-266.225	11.5396	-257.353	-90.9189	-77.6477	-13.1978	50.9562	-142.703	-21.4968	-226.779	161.911	188.812	-6.15715	47.4275	34.7444	30.5967	-34.8268	16.209	65.2285	18.3359	-72.9573	390.31	-16.8437	-102.455	0.966452	10.0091	-71.8174	57.1078	5.65261	541.711	-136.235	133.568	-10.2866	-166.178	-11.6453	-1.26349	-213.35	-393.554	0.480847	98.3787	367.926
3456	189.894	-6.59825	-93.8297	-186.49	172.56	-1049.35	7.3778	-10.9464	-255.934	12.7966	-246.664	-75.4855	-85.3335	-7.80085	20.1583	-149.445	-14.0467	-231.213	170.419	197.621	4.71431	40.1869	26.9787	41.9124	-35.6173	6.94281	64.38	26.2335	-43.8497	417.066	-19.1608	-96.8201	-14.3656	-43.3522	-78.879	47.7688	-5.42936	527.785	-148.721	96.2132	-3.70811	-172.6	-12.5623	6.48675	-209.965	-406.402	3.27882	104.763	358.989
3460	177.695	-1.29425	-87.2316	-192.752	199.592	-1055.89	-12.4732	-32.7678	-273.272	22.407	-245.244	-93.0692	-81.7695	-33.7307	4.29973	-158.808	-17.1998	-242.632	188.75	191.544	-22.6678	44.0684	21.7064	35.469	-20.2987	-32.0348	58.6832	18.2138	-7.21795	420.772	-3.41979	-86.2796	-38.3237	-48.5077	-70.1342	53.4868	-1.8321	533.013	-131.757	127.473	9.45389	-204.429	4.48734	8.97125	-206.444	-394.466	-7.84676	94.8466	361.037
3464	181.071	-6.61988	-85.7866	-167.791	193.322	-1054.75	3.94881	-27.0031	-250.562	24.5639	-234.719	-116.671	-65.2655	-16.6871	0.317823	-134.881	-36.1626	-222.35	197.269	193.695	-13.1504	48.2356	0.449795	21.6073	-9.51183	-10.7669	68.7213	16.5964	-8.08637	464.23	-2.94185	-104.082	-51.6394	-64.4789	-66.669	69.456	7.93434	527.407	-112.204	125.263	13.0723	-195.824	2.95724	-2.49413	-205.44	-402.452	-0.571023	74.9907	370.627
3468	170.096	-10.7907	-67.3473	-177.417	202.972	-1083.63	-2.91216	-31.0245	-255.927	26.3238	-245.231	-118.567	-83.5294	-26.4808	45.0221	-141.949	-6.42831	-226.84	184.104	194.784	-17.573	42.221	6.09446	70.6741	-24.9104	-4.69743	68.6456	21.064	-12.546	429.311	-6.43173	-133.807	-60.9513	-73.456	-69.9359	66.1769	-9.08828	533.021	-84.1805	133.283	20.008	-170.495	-0.0926589	-5.85646	-210.219	-400.578	14.1518	44.8601	354.204
3472	176.272	3.03551	-77.2203	-182.786	195.626	-1084.37	-12.4882	-33.0271	-271.68	24.4519	-254.592	-106.558	-112.406	11.3757	35.0153	-146.695	3.93612	-236.874	147.519	180.249	-14.0567	54.4813	26.6448	98.6205	-5.40698	-3.73073	40.8422	48.1517	-10.3802	423.482	-10.8459	-100.714	-68.0006	-45.0056	-81.1845	68.3696	-6.79725	536.673	-90.2334	116.507	3.83693	-183.39	0.104031	8.69824	-188.164	-405.159	0.61941	27.8663	366.266
3476	178.753	-6.99259	-82.0301	-173.807	184.707	-1080.08	-1.27681	-25.8062	-256.926	34.0344	-244.093	-109.516	-119.187	32.5454	24.2041	-147.099	19.119	-218.47	138.113	181.125	-27.5584	60.0675	24.4093	105.781	-37.7335	-11.1358	34.1351	36.6395	-7.55912	452.14	-8.32502	-100.823	-19.1003	-23.0776	-59.1114	62.2691	36.6517	525.309	-112.273	84.6724	-3.2181	-181.46	-4.04338	2.69444	-193.094	-409.322	8.83997	12.7955	347.511
3480	174.556	-16.294	-80.6996	-176.946	189.912	-1105.96	-4.47295	-9.83015	-254.571	29.8679	-239.725	-104.39	-105.468	29.7055	37.8006	-149.133	3.64732	-237.762	102.242	182.43	-24.1187	49.7421	48.9284	91.8773	-36.5683	-13.9354	24.3857	35.592	-13.5833	444.368	-1.29274	-98.7478	10.275	-22.092	-68.7625	60.9965	26.1097	529.559	-133.8	80.3047	6.78796	-134.78	-7.02554	-2.86523	-199.791	-417.949	4.63608	28.5552	298.883
3484	177.58	-6.94321	-88.4297	-168.918	196.025	-1112.46	-0.927916	-21.9668	-247.918	21.1696	-263.427	-103.793	-80.7029	45.6342	29.0434	-143.715	-12.1079	-228.805	105.076	170.69	-45.0865	56.9068	47.9758	60.5458	-42.2171	-5.31179	20.0668	32.7213	-1.54049	410.933	-15.0678	-115.533	1.82321	10.7257	-57.819	68.9282	10.8111	549.112	-129.944	65.2561	-11.28	-177.996	-5.48358	-0.597973	-199.474	-410.197	0.744519	39.0521	291.325
3488	181.651	-9.02059	-62.7912	-176.086	175.654	-1133.59	-23.5861	-30.0543	-233.735	30.8165	-248.736	-104.396	-92.4911	29.5338	36.2673	-137.128	7.73286	-212.659	123.134	175.693	-35.7397	53.0498	19.8765	47.7812	-34.9555	7.95471	44.6112	23.5903	-3.75972	428.913	-3.7418	-114.271	-4.96417	-16.9169	-77.7042	61.0302	14.5035	566.13	-121.615	87.9116	8.8347	-167.435	-1.43951	-1.55361	-183.161	-440.821	-1.06483	50.3868	285.066
3492	178.664	-12.6139	-71.5933	-166.093	143.126	-1147.22	-20.246	-53.3304	-232.432	22.6586	-244.177	-88.9655	-92.9468	25.782	47.6783	-140.48	-4.70244	-242.88	100.049	170.618	-41.8722	54.0167	27.3991	63.1382	-17.357	-5.09303	30.9911	27.8124	7.69209	435.942	0.465126	-146.657	-3.41823	1.74432	-61.331	56.2216	26.654	538.991	-164.673	143.152	5.88337	-167.841	-6.92742	1.59496	-174.92	-453.707	18.0605	46.1306	268.037
3496	178.361	-8.37087	-77.2178	-160.697	136.745	-1161.44	-16.0106	-68.8564	-244.919	26.7665	-257.506	-119.307	-103.9	34.2488	33.8284	-153.52	-6.28546	-231.596	91.8791	183.891	-63.2227	46.7083	22.5216	31.2596	-25.465	6.99604	24.3215	30.2785	-6.45363	423.517	-21.7089	-169.064	2.79578	-15.2134	-58.0036	50.7152	-1.91665	511.896	-133.99	160.056	-0.399658	-194.626	-9.11558	5.88825	-188.414	-460.903	0.352729	43.8633	281.782
3500	190.422	-0.222855	-73.5097	-165.845	126.105	-1151.49	-2.6266	-115.821	-242.65	31.3696	-244.793	-133.933	-113.8	42.0656	38.795	-133.444	-25.7135	-232.577	68.5247	180.59	-78.6032	50.9849	26.8881	43.7669	-26.0798	11.056	36.2936	45.9832	-12.0383	390.52	-51.9027	-176.586	16.9375	-7.9432	-59.6725	48.2378	-5.43798	512.299	-101	151.925	-10.405	-174.194	6.39052	1.75008	-212.829	-450.572	10.9094	50.2481	258.98
3504	178.66	-7.75506	-80.3736	-161.603	127.135	-1125.62	-5.78674	-118.312	-276.003	25.0479	-247.619	-122.726	-100.136	38.9177	34.001	-143.831	22.8339	-218.698	76.7477	186.107	-49.9323	59.1318	16.3887	41.4799	-14.8956	4.75503	29.391	46.616	-13.9836	366.561	-65.1265	-179.686	5.87271	-1.04808	-65.697	52.9113	-6.39502	524.538	-92.6731	154.188	0.550826	-160.655	2.58375	0.278825	-198.546	-452.723	9.54046	55.8534	289.481
3508	184.169	-18.9089	-71.0612	-165.127	124.458	-1110.56	2.37032	-125.68	-275.971	30.1073	-250.048	-99.0198	-113.993	36.1572	29.3945	-137.134	14.3056	-231.499	95.7096	191.714	-45.9217	51.3101	-16.9692	35.9237	-15.1235	-5.29972	43.3797	31.4892	-17.6788	373.854	-37.7675	-174.627	3.55807	-33.7795	-135.261	63.9136	-7.55659	512.688	-101.01	124.102	-11.941	-184.898	-10.5812	4.89172	-190.54	-422.835	18.7539	51.1306	282.885
3512	182.55	-10.8409	-87.1513	-163.703	137.05	-1120.79	6.36022	-132.941	-282.859	10.9281	-244.157	-93.6346	-130.86	28.0707	81.4821	-155.981	10.3973	-242.808	97.7622	198.072	-71.4344	64.2262	2.29583	33.9549	-21.7202	6.3167	20.5468	33.7886	-19.9275	394.928	-27.7093	-189.438	10.9734	-7.16544	-127.837	44.7546	7.21257	546.944	-109.566	98.1816	10.4507	-174.335	-10.3462	0.526675	-177.839	-393.226	7.4053	32.3071	295.684
3516	181.554	-13.3648	-88.5506	-154.781	134.623	-1119.36	-16.299	-140.983	-261.082	22.4959	-248.554	-91.5923	-127.358	42.6285	92.0827	-201.327	15.4481	-243.387	130.712	178.102	-74.6279	45.6292	23.0993	55.8578	-31.5061	12.2928	23.05	49.7395	-5.23433	380.237	-9.2575	-175.233	6.9833	8.63538	-128.295	56.8696	-5.58657	547.949	-121.252	74.6751	13.2979	-176.633	-4.60412	-0.725329	-177.698	-393.894	8.56515	32.5003	308.564
3520	166.31	-6.67242	-75.0453	-170.913	153.32	-1089.5	-12.3396	-133.631	-255.844	21.5332	-254.489	-94.6533	-125.053	37.9104	93.6926	-207.405	-9.79075	-249.47	110.519	175.082	-75.7234	40.7951	49.452	79.0445	-25.3204	3.1949	42.6726	38.3933	-12.7827	383.948	-18.7802	-175.907	7.64968	5.21939	-84.446	62.2894	-15.1188	549.799	-105.608	79.7732	4.78368	-186.716	-5.26553	-1.20485	-174.497	-384.254	9.40455	12.3415	311.247
3524	171.645	-1.52799	-79.7264	-154.961	157.792	-1085.62	-20.182	-130.363	-277.047	32.89	-256.078	-96.1061	-128.026	26.3892	83.0268	-202.016	-3.27406	-217.811	108.193	182.882	-63.411	49.4274	26.3467	72.1606	-21.863	4.30042	59.0158	33.081	-3.71	393.418	-43.086	-195.454	-0.357542	-5.07404	-78.5644	59.7405	20.3971	550.354	-79.888	65.4808	8.41357	-199.813	-10.6872	2.02394	-167.06	-391.59	-0.84154	10.221	280.611
3528	177.834	-4.44614	-108.907	-173.163	142.945	-1047.44	-28.0932	-145.764	-274.417	20.2049	-261.233	-106.548	-112.142	-2.35898	70.148	-210.353	1.07602	-227.208	113.946	194.764	-94.1002	49.3464	13.3623	76.9677	-15.9064	17.44	35.4076	23.6485	-8.9108	370.762	-15.7843	-178.089	-11.137	2.72717	-66.1656	68.319	56.507	527.244	-73.029	50.5102	11.5828	-216.427	-5.62689	18.6945	-148.802	-395.748	-5.05959	36.7771	262.464
3532	189.275	8.35678	-103.294	-173.38	141.889	-1025.63	-13.9674	-196.583	-273.452	24.1994	-248.105	-111.719	-129.737	28.2259	80.0067	-214.911	-12.7787	-215.962	86.642	187.047	-88.1996	59.7099	11.1891	66.8627	-29.0021	0.711447	11.8471	5.61122	-3.8039	374.621	1.70365	-179.579	10.9494	-5.91131	-59.4058	67.4007	26.5449	525.141	-99.1899	55.5568	10.8586	-213.356	7.14935	12.3743	-176.632	-400.259	-12.2601	28.2793	249.449
3536	168.01	7.70382	-74.0138	-175.099	143.578	-1007.67	-15.7421	-199.922	-270.087	46.2236	-241.984	-106.615	-114.683	32.7751	87.557	-207.09	-10.4019	-233.463	103.221	176.396	-76.9564	50.4708	56.2774	36.92	-13.8306	11.3812	24.0263	7.99601	-8.20112	382.18	-36.1427	-167.748	-7.87915	-13.0706	-76.2279	101.943	26.9559	533.713	-91.3798	46.016	-2.17016	-190.898	23.7854	10.9891	-174.253	-391.017	-2.09308	50.2472	267.941
3540	177.781	6.27265	-84.2915	-153.48	141.796	-987.256	-4.47587	-180.731	-265.044	39.3288	-245.391	-100.605	-118.21	41.7638	82.3175	-203.705	-8.48647	-228.93	83.5323	185.115	-47.866	54.5898	63.2304	35.0976	-27.2493	-3.72301	-6.07773	7.56085	2.4797	357.259	-33.5938	-147.296	-2.29789	-12.7671	-73.4973	111.883	22.5062	539.516	-110.605	39.4924	4.73649	-196.016	52.0407	3.0748	-148.878	-388.999	0.813826	118.358	260.328
3544	177.797	-6.84832	-80.9444	-166.482	148.248	-955.34	-9.10627	-180.988	-253.545	17.5534	-245.724	-91.7898	-126.249	19.6883	85.4296	-196.631	13.2221	-218.469	74.7084	181.222	-40.9311	52.8511	21.336	8.18503	-18.756	-0.916876	-26.1851	-2.97268	0.298357	387.411	-14.6267	-153.724	3.24172	-5.00956	-75.6196	109.52	22.736	549.53	-112.683	50.8439	-4.51437	-184.479	41.9473	17.1916	-170.4	-357.376	9.72752	91.7864	271.189
3548	166.546	-0.0181165	-69.1875	-176.498	147.325	-939.648	-12.2618	-195.968	-248.994	20.5181	-252.895	-88.4447	-124.977	31.5801	43.9842	-187.052	6.49093	-218.443	87.1698	197.395	-43.4994	54.1885	6.28379	31.2369	-13.685	18.3576	-51.1269	-12.5449	6.0365	388.551	-19.3579	-139.281	-3.10671	4.47665	-72.2867	140.064	-0.261806	545.483	-136.779	61.6941	4.62924	-165.062	41.0434	10.7711	-173.584	-368.055	1.53198	101.325	296.406
3552	163.815	-19.2161	-72.523	-187.77	156.385	-945.5	-2.23623	-214.012	-251.31	9.79149	-239.486	-87.2352	-144.46	38.0926	52.1802	-192.057	25.1824	-215.031	83.034	190.915	-84.2944	43.4957	-0.735864	27.6536	-39.4831	46.2934	-49.4562	-4.54267	-2.80419	376.079	-18.2567	-122.533	-1.23926	2.05676	-72.4908	169.348	4.45394	550.409	-158.988	74.0731	13.1887	-186.891	63.2705	-0.570044	-184.317	-369.124	3.91324	102.691	305.351
3556	174.415	-9.48612	-89.1546	-163.325	146.139	-936.8	-6.84701	-210.05	-241.024	25.5601	-239.315	-100.523	-151.558	42.7145	29.0843	-194.405	20.2866	-214.362	67.2188	190.957	-85.6861	56.7892	7.07375	37.79	-21.1401	45.89	-32.3084	5.74049	-15.1165	389.341	-33.2512	-129.07	-9.92987	-0.0179879	-67.9721	180.608	19.9808	564.674	-141.577	112.799	11.8353	-208.745	102.572	18.4636	-173.738	-391.058	3.48382	70.3851	333.369
3560	171.809	-10.4022	-80.3787	-181.617	145.645	-923.505	5.66427	-212.464	-258.686	6.62104	-242.44	-114.084	-127.349	27.5132	27.3986	-177.234	-12.1985	-215.187	50.2563	180.475	-61.726	54.3411	16.116	69.8899	-25.2566	51.7581	20.3611	26.065	-13.3321	375.348	-14.5987	-134.706	-18.538	-7.91636	-81.3051	166.242	32.4532	560.02	-143.802	126.86	14.6468	-181.351	123.544	8.82477	-189.827	-411.718	-4.6921	76.3774	344.221
3564	169.412	-9.43083	-79.6965	-174.807	144.971	-912.207	-22.6078	-209.904	-231.92	-19.3578	-232.807	-123.688	-98.6545	43.5425	-5.54066	-183.344	5.01152	-221.321	85.051	170.819	-57.9836	50.7956	13.5125	25.9644	-25.7596	62.1502	39.5248	47.2574	2.88606	375.028	-14.827	-142.882	-5.51148	-2.2135	-76.2989	151.215	6.69307	545.816	-116.153	118.304	9.67232	-192.529	135.956	10.5114	-190.313	-418.822	2.97346	84.7322	329.774
3568	174.637	-18.0761	-81.8129	-172.68	141.983	-917.999	-4.45134	-227.667	-265.223	-20.7306	-222.699	-123.798	-75.9241	45.3149	-16.1823	-194.337	15.6712	-235.611	95.5077	174.74	-45.735	49.1925	11.5703	0.278295	-27.8237	50.6687	33.5724	45.7482	-2.83492	394.2	-3.01251	-132.304	-43.182	-4.04769	-68.3878	177.256	-19.8541	548.558	-110.375	131.6	4.07682	-166.616	100.696	5.8512	-197.824	-422.584	6.42532	104.989	309.969
3572	179.621	-18.8964	-88.5781	-189.55	123.065	-930.949	2.98772	-252.578	-272.402	-33.8705	-231.993	-121.722	-111.287	42.9999	-7.10787	-199.151	14.4015	-235.611	77.9748	173.807	-35.7524	54.6712	-4.07221	6.00023	-24.8185	55.5493	49.7767	49.2119	-5.03499	391.032	-20.2995	-136.358	-61.1798	-3.41807	-75.7907	172.444	2.04152	537.008	-95.8324	122.153	1.6968	-156.098	100.218	-7.57183	-203.953	-428.561	3.35008	73.9742	304.559
3576	173.629	-1.65591	-87.0138	-170.13	143.999	-915.225	3.30789	-196.573	-270.037	-29.6806	-222.302	-113.733	-102.982	33.9694	25.892	-208.938	2.09041	-235.611	53.3719	160.713	-48.41	48.6101	6.11419	-24.2879	-34.6734	51.3323	32.7327	21.2672	-0.274144	407.94	-15.862	-165.901	-58.602	-5.06925	-69.1632	152.789	1.78491	514.831	-57.0889	90.3619	0.378716	-170.763	99.941	4.68431	-207.583	-445.573	-2.35688	52.4346	284.877
3580	174.75	-7.39965	-104.059	-183.179	147.947	-909.929	-6.78359	-183.485	-259.988	-31.0778	-227.152	-109.43	-98.6688	30.9201	28.669	-186.696	-14.6623	-246.134	55.9261	185.816	-38.2644	60.4083	15.481	-60.2129	-16.326	72.2275	30.6998	32.8748	1.55483	436.57	-10.1906	-171.631	-63.5158	5.62289	-33.4581	176.103	-17.4915	557.401	-62.6579	5.23668	3.79094	-156.766	119.65	15.9618	-202.637	-440.89	13.2232	43.66	291.445
3584	189.028	2.09534	-68.785	-174.135	151.013	-929.199	-13.1311	-178.836	-258.505	-14.7637	-244.861	-92.8332	-127.198	33.4341	39.3563	-184.759	-27.0877	-233.588	62.8074	170.806	-47.8313	53.6218	12.5911	-36.9634	-28.5512	51.4953	43.2018	2.5804	-13.5748	447.201	-7.00602	-150.319	-74.6699	-11.613	-12.8208	171.953	-0.0815605	535.509	-82.1145	7.96382	6.3029	-176.695	121.549	31.7295	-179.201	-418.787	-8.17154	48.4261	288.298
3588	181.114	-4.96661	-62.1934	-166.713	157.937	-942.081	-10.4097	-193.326	-251.709	-21.2545	-235.477	-99.2574	-130.438	37.5731	43.6443	-196.588	-7.96278	-232.204	79.2571	185.991	-45.0487	48.2357	22.6442	-48.9172	-39.3733	51.2131	35.7411	-4.3335	-23.1659	421.24	-9.88605	-159.591	-60.2836	-7.75684	-21.3712	171.703	-15.5337	522.208	-136.772	37.4201	-0.637695	-186.646	110.039	9.60822	-168.846	-437.012	4.76519	56.4519	294.72
3592	181.426	-17.3662	-71.5088	-125.682	153.427	-925.573	-12.8626	-201.895	-238.85	-32.2915	-256.118	-104.814	-123.278	27.8053	33.5647	-204.016	4.10718	-231.913	113.487	184.716	-46.7476	48.9909	22.4324	-24.058	-40.4965	48.835	40.9414	5.59467	-9.18406	419.644	-10.6772	-155.494	-57.0304	-14.1489	-25.0159	157.939	-13.9172	522.242	-133.887	62.4738	-15.9783	-200.27	100.147	6.12988	-193.321	-463.81	12.0899	79.6262	294.74
3596	181.549	-5.21005	-80.7945	-101.188	188.374	-933.83	-16.9219	-214.027	-233.581	-37.2557	-241.846	-83.2027	-107.114	-7.42671	11.0174	-204.581	21.0189	-249.031	102.367	173.766	-64.6626	52.1586	26.2294	-8.26162	-26.4778	38.1525	59.4035	36.4456	0.610192	428.959	8.83097	-150.998	-44.3532	-36.9866	-35.2171	130.783	-19.3663	548.266	-149.912	87.7065	4.8345	-192.581	126.113	10.3884	-212.053	-463.914	-5.34815	105.176	361.021
3600	184.906	-12.5176	-97.2176	-92.3237	189.023	-951.434	-17.3426	-202.273	-193.609	-32.9601	-243.537	-101.472	-112.838	-11.0367	2.60999	-194.498	28.4834	-239.411	78.8473	184.28	-62.3999	53.5072	21.1085	-15.5571	-12.1402	63.1884	51.2904	32.0631	-13.4033	420.5	-0.213031	-143.809	-8.46449	-69.6385	-16.0213	131.791	-19.9729	552.794	-182.777	105.039	23.2746	-185.148	123.41	21.8442	-200.184	-450.724	8.42288	95.5862	351.094
3604	159.231	-4.92008	-160.988	-98.2267	144.012	-975.14	-10.804	-231.265	-172.428	-27.0552	-230.594	-106.78	-110.737	-13.7746	8.2988	-202.168	52.7122	-236.134	56.4116	188.567	-74.361	53.6073	11.1884	4.9228	-17.7721	49.7435	26.9887	27.0324	-11.7987	427.489	2.19183	-140.774	-17.7648	-63.781	-18.8084	100.204	-23.7264	557.936	-167.543	110.561	19.4342	-173.777	117.128	-2.57961	-185.207	-457.363	4.43372	99.4658	360.687
3608	164.125	-7.64464	-128.412	-96.1249	145.623	-1004.07	-15.0362	-256.443	-198.478	-12.9106	-245.925	-109.211	-95.9662	-16.1386	-4.63912	-190.473	51.7863	-245.728	75.7283	181.599	-73.6411	44.5467	12.1636	49.4201	-8.3772	33.3357	8.10104	30.1547	-11.4813	476.24	-9.42506	-124.8	3.22663	-44.9894	-17.7029	110.938	-22.8086	546.349	-183.633	114.32	10.6772	-172.148	130.595	-44.8391	-178.621	-460.425	3.25216	149.353	368.019
3612	172.151	-1.17573	-125.261	-103.514	142.823	-1007.03	-16.5085	-267.606	-228.447	-28.9542	-241.696	-118.819	-83.7949	-10.8409	-17.2533	-197.06	20.9428	-246.878	90.1816	221.859	-56.6152	47.409	33.6913	22.1382	-12.915	56.5165	-0.596867	17.1861	-9.032	523.379	-13.1229	-102.048	13.3024	-39.7769	-21.2704	117.045	-25.0645	539.367	-173.716	109.688	6.831	-196.702	114.237	-45.7598	-191.444	-451.341	13.716	159.953	371.109
3616	167.136	1.36906	-77.1523	-106.073	137.347	-999.129	42.1543	-261.674	-230.973	-32.4847	-237.577	-115.343	-95.9643	29.2145	-11.5174	-209.868	0.641725	-239.251	136.982	239.024	-94.8822	58.9081	47.7866	28.3755	-11.7091	50.3012	2.28767	-0.170437	-6.0144	536.119	-17.3599	-106.871	-6.17569	-44.1069	-10.065	96.2485	-11.378	562.245	-138.709	110.927	-3.03595	-221.025	122.463	-38.0789	-193.552	-451.958	-3.98714	126.208	352.562
3620	173.214	-11.9522	-71.9303	-110.371	177.316	-1019.24	49.7567	-235.931	-235.704	-17.5605	-224.965	-107.256	-66.6031	39.3805	4.04123	-216.015	-15.1596	-235.184	164.386	238.793	-84.4345	53.6322	34.3775	30.3714	-20.6794	51.4839	5.99899	-17.9044	-5.37305	557.732	-44.2573	-102.34	-1.14505	-61.179	-26.4194	66.6046	-3.16395	543.92	-140.872	147.353	-8.62605	-233.578	114.323	-23.3843	-177.311	-417.996	-2.05629	126.208	326.35
3624	151.684	-46.124	-73.4776	-132.98	196.527	-1009.2	42.2274	-215.145	-251.919	-22.0491	-234.286	-102.506	-75.9109	34.2545	1.27891	-198.467	-6.70871	-236.481	149.579	242.16	-57.3788	46.6445	46.0431	27.417	-38.9889	55.5381	13.4325	31.1634	-14.3012	583.001	-46.0192	-107.417	-3.2639	-23.7425	-24.1695	46.5566	-9.20638	533.846	-142.082	149.246	-12.8953	-207.064	112.751	2.417	-194.586	-418.623	-0.476229	126.208	362.304
3628	110.11	-56.4122	-78.4966	-114.163	214.238	-1012.46	52.6391	-206.007	-242.166	-27.3576	-238.447	-106.539	-71.6775	35.0893	12.5923	-207.669	-8.6186	-228.966	139.62	225.114	-50.3039	46.9917	36.2941	9.08296	-14.3996	61.992	10.4196	36.5732	-20.1805	553.122	-32.1173	-117.507	-14.8071	-24.7729	-5.41818	63.4265	-2.91162	543.338	-144.068	134.345	7.14726	-195.877	117.118	-13.403	-189.525	-407.317	-6.39087	115.264	363.86
3632	117.128	-54.7416	-80.9097	-139.181	200.027	-971.665	45.7816	-194.002	-252.196	-24.0871	-231.956	-111.634	-38.6902	43.3802	-9.9945	-187.617	-17.334	-234.589	164.101	222.637	-58.3877	49.1037	11.4978	-0.234028	-31.8339	49.6444	-24.3849	32.2233	-20.1429	544.238	-20.9545	-86.9457	-41.3188	-9.56848	-13.8623	67.8729	12.0865	539.642	-158.759	133.027	15.1772	-187.309	118.823	14.3896	-165.739	-416.766	4.42207	114.016	350.473
3636	107.852	-64.4883	-85.5741	-153.088	192.795	-939.242	24.6797	-226.824	-256.404	-25.4539	-228.281	-95.9366	-31.9047	45.0893	13.7877	-183.651	-36.4942	-240.147	149	227.732	-21.6772	47.9019	22.4418	-1.9866	-20.0965	61.744	-16.7316	41.9956	-2.47526	562.037	-2.58327	-96.4766	-57.5229	12.598	-18.1115	70.2885	21.7717	525.408	-150.449	161.801	-1.37065	-209.549	130.267	19.4019	-175.292	-409.109	8.77486	123.078	367.573
3640	105.969	-57.9219	-80.5819	-175.616	207.127	-944.024	33.3543	-238.991	-246.061	-34.107	-233.447	-104.383	-16.8885	44.8491	25.9765	-209.855	-34.6466	-258.285	152.076	228.692	-12.8287	55.4855	16.4158	24.3001	-18.7438	67.6691	15.765	42.3441	-7.91008	543.371	-19.4623	-98.2098	-60.3868	10.7727	-15.7212	52.1969	14.0078	549.426	-139.284	140.246	7.6347	-208.106	130.121	21.7556	-155.663	-387.865	2.7098	111.827	363.181
3644	110.897	-53.4891	-108.62	-195.153	213.265	-931.149	55.8208	-241.602	-245.63	-31.5221	-246.912	-104.22	-42.1145	52.5793	41.3908	-214.027	1.42564	-249.747	133.573	199.578	7.61246	47.1954	41.9005	30.0991	-16.9664	44.4259	14.7535	53.6935	0.961723	532.874	-12.4583	-108.462	-56.2459	2.19882	-12.2423	49.8526	14.7236	558.754	-135.646	130.834	16.1427	-197.299	119.323	9.10845	-181.359	-367.533	0.970688	92.1065	359.773
3648	75.999	-62.7737	-86.2782	-161.695	199.278	-922.305	52.3854	-261.029	-237.345	-11.6723	-261.47	-104.502	-78.2984	53.7852	43.4324	-200.216	-0.870771	-229.631	160.301	190.855	-1.59501	47.4888	53.7467	42.1683	-45.8569	49.9897	-21.4347	18.5827	2.37922	538.048	-15.4654	-106.24	-51.4	-7.45886	-18.6821	61.9961	4.71929	542.217	-123.589	142.149	-8.10313	-197.64	127.435	22.5234	-182.215	-395.128	-14.7804	40.7356	345.068
3652	30.3502	-62.9682	-79.0627	-178.988	180.114	-906.225	49.6466	-267.185	-229.317	-3.45524	-242.455	-111.03	-122.541	41.8714	26.2325	-208.89	4.11528	-223.086	154.444	185.925	13.9733	50.3902	46.0095	11.7997	-41.3006	60.8627	6.63591	18.5868	2.33264	532.388	-2.88549	-79.1635	-66.4525	-14.8663	-10.9904	53.1568	18.9001	538.981	-105.157	135.671	-18.8414	-181.337	106.799	7.9104	-185.732	-416.491	13.9574	48.945	360.788
3656	-1.13021	-55.1029	-91.759	-162.54	152.596	-903.947	49.1691	-245.651	-234.686	-44.0907	-241.484	-115.702	-129.567	29.7443	-12.5858	-196.691	-4.25061	-230.761	149.188	187.56	24.3417	54.4573	38.7383	23.0125	-15.2725	53.5177	39.0134	34.735	0.729215	554.337	-6.2823	-66.9993	-61.088	1.68982	-28.1144	74.042	12.2973	526.22	-122.254	144.65	-48.8924	-146.022	108.928	4.71086	-192.365	-405.121	13.4871	67.9666	364.854
3660	-16.1086	-38.6117	-78.3932	-161.465	135.485	-923.879	48.5009	-248.099	-233.938	-40.9975	-257.393	-107.576	-120.211	46.9899	7.52266	-204.087	-9.57191	-243.104	152.375	193.739	11.0664	47.792	17.5992	13.1814	-3.79309	38.0389	38.2387	12.3704	13.965	522.752	-22.9046	-96.8336	-51.9923	-0.123845	-11.8885	61.1284	-6.03344	544.12	-117.054	148.316	-38.3929	-130.751	118.465	0.155183	-175.866	-382.697	14.5889	97.9574	380.797
3664	17.6152	-39.3083	-50.7789	-171.61	136.12	-928.492	32.4997	-195.806	-235.844	-36.2363	-238.764	-116.766	-106.097	39.6231	3.47492	-206.505	-21.4863	-231.687	150.815	195.043	-2.66958	40.9618	29.1853	10.1824	-21.4564	3.00755	62.838	46.2557	4.10723	527.789	-27.9501	-98.7576	-55.0701	-4.67232	-12.9661	66.0339	4.8397	525.339	-98.651	162.518	-11.7658	-146.064	118.188	3.8703	-195.738	-385.146	15.1442	97.0127	384.611
3668	25.7152	-59.3188	-16.2386	-158.584	148.06	-931.404	50.6721	-191.569	-260.808	-44.451	-239.35	-113.197	-120.741	36.852	23.103	-219.74	-13.6076	-223.261	143.629	177.268	-7.5648	48.6206	56.108	18.5389	-35.5544	-3.74094	34.0666	47.5341	1.07641	470.926	-31.1291	-113.796	-54.2457	-34.9951	1.09016	74.0481	23.2669	515.426	-113.723	188.933	-9.18459	-168.805	103.731	21.1499	-227.037	-386.08	7.83935	122.993	374.829
3672	1.40471	-77.9375	-14.0791	-169.109	142.049	-947.475	45.2963	-199.046	-242.476	-39.8387	-231.547	-104.122	-79.2669	38.8284	42.6054	-200.258	-24.1755	-229.074	174.27	173.998	-10.5124	56.7108	47.3189	18.1883	-41.4855	-17.7229	33.6417	14.6273	-1.87964	467.1	-16.6342	-149.396	-65.7188	-67.4419	-15.896	66.4228	32.2883	517.04	-92.6796	149.252	11.1899	-162.896	99.8288	15.4558	-219.775	-367.5	6.78386	118.33	358.593
3676	-15.2039	-76.6309	-7.53419	-185.828	146.954	-967.211	45.4147	-201.382	-233.48	-32.7299	-215.608	-111.948	-90.0801	44.8701	40.8312	-185.25	-28.8041	-242.471	165.005	197.698	-8.31304	42.4214	44.2752	-2.02314	-25.259	-7.32895	10.9703	22.8792	-7.55951	467.1	-14.5279	-156.27	-60.196	-22.76	-42.3208	68.3088	-11.5465	525.707	-69.349	137.079	-5.84073	-173.677	125.656	-4.06425	-224.37	-349.037	0.773495	114.801	358.529
3680	-16.1209	-69.6301	-10.0573	-184.37	146.955	-985.783	41.0315	-200.867	-231.258	-19.3167	-229.131	-102.289	-72.0591	34.3031	58.0226	-184.296	-14.6562	-251.843	132.398	192.508	-30.3025	59.1767	40.8035	14.093	-3.48736	-9.44328	-6.77032	30.9676	3.21326	467.1	-13.4375	-122.051	-67.1815	-29.1395	-67.165	56.5277	13.8086	500.588	-88.6565	178.259	7.36587	-161.341	124.761	-18.5332	-208.963	-339.2	-0.255379	120.082	368.957
3684	-21.2172	-69.6902	-23.7856	-174.569	144.563	-1011	35.9614	-197.12	-252.269	-14.5008	-242.73	-114.123	-69.3999	37.7881	66.921	-182.267	-17.9953	-227.995	137.006	169.991	-45.8027	46.8592	34.2562	26.0666	-17.2253	-11.7965	0.309601	27.9151	2.46072	450.35	-4.51389	-105.163	-62.6952	-50.0499	-104.181	44.9302	33.1796	545.146	-75.4658	177.091	3.27172	-175.331	94.3689	1.30457	-179.579	-338.972	8.34787	107.592	383.309
3688	-6.92891	-45.8322	-25.5029	-178.625	158.671	-1009.47	47.5093	-201.574	-235.157	-30.3195	-254.209	-110.479	-51.2215	43.8013	71.2055	-205.427	-26.8946	-239.109	105.689	170.252	-30.6783	45.8505	29.9335	21.0624	-27.9356	5.99221	6.62606	5.98531	-8.65305	453.239	-33.2496	-110.646	-67.7129	-76.9064	-136.418	2.9064	30.1163	558.346	-53.0122	168.831	9.62731	-178.506	104.443	13.8454	-178.966	-334.738	8.85078	61.5986	366.724
3692	-13.0964	-13.3188	-21.6247	-178.591	155.835	-1029.95	46.7925	-210.569	-240.437	-19.7576	-246.412	-114.396	-42.407	51.913	66.671	-197.41	-43.5816	-248.052	118.606	177.355	9.91548	51.8939	38.9942	8.45296	-30.9886	-6.92724	44.556	33.8352	-8.63651	453.239	-65.9411	-115.776	-66.3216	-46.1369	-133.022	-23.3939	17.0355	556.094	-66.667	167.656	-11.3856	-180.803	113.916	7.80607	-150.003	-354.254	7.40129	55.2187	362.302
3696	-44.0216	-3.65805	-21.6509	-179.243	144.399	-1044.97	42.0916	-189.851	-239.456	15.3014	-257.859	-116.281	-49.2275	45.4616	89.907	-180.182	-12.0682	-249.449	127.384	189.983	6.89294	41.7759	40.7582	-1.1703	-25.7385	-6.32475	60.2064	22.2035	-8.35428	453.239	-45.7377	-112.991	-80.7909	-41.9321	-146.117	-13.0397	29.7488	559.228	-76.9203	149.854	4.38017	-184.629	114.836	8.69944	-163.402	-395.81	3.86898	36.4528	371.517
3700	-61.6703	6.75838	-26.5358	-162.545	130.938	-1014.45	44.2372	-215.866	-235.725	3.20992	-238.809	-124.344	-77.3296	28.1259	109.036	-179.387	-27.2416	-246.677	95.6111	196.798	3.9193	45.3198	41.3054	25.7121	-23.1786	-12.9181	56.1278	13.6473	-23.3412	437.255	-19.5829	-119.907	-52.3412	-22.43	-130.862	-14.2824	1.07024	547.878	-85.0201	110.083	6.66513	-197.679	119.161	-17.0937	-171.331	-408.619	2.09231	46.7943	369.877
3704	-57.0761	1.8858	-53.34	-155.024	145.891	-1024.71	18.0561	-205.348	-224.64	-21.1883	-248.032	-107.419	-98.5329	45.5358	118.864	-212.431	-17.6755	-276.35	71.927	176.865	-3.06683	38.31	36.8414	34.3783	-50.7356	-7.82983	58.6562	15.0828	-15.6043	409.343	-9.15701	-116.131	-66.5937	-9.13673	-128.577	-15.2064	-1.56653	537.237	-73.3006	98.0308	-8.50215	-187.529	138.643	-11.5957	-185.076	-428.623	10.9681	64.1117	356.074
3708	-59.2885	-8.64555	-75.1531	-176.611	145.938	-1050.81	4.13355	-204.267	-236.928	-19.3534	-253.432	-98.4471	-125.281	48.0489	124.642	-186.949	11.8606	-234.729	65.5965	174.998	-9.84547	46.5689	10.9009	27.5628	-40.7944	-1.79537	58.3829	11.175	-2.97059	425.403	-11.9405	-109.775	-66.5001	13.7182	-83.4796	9.01976	26.9646	539.451	-102.204	106.668	2.88145	-198.464	130.13	15.5883	-201.818	-452.769	-0.609717	64.2339	366.834
3712	-75.3843	-11.5935	-107.115	-170.873	145.321	-1080.81	-2.96965	-202.901	-251.213	-30.9229	-247.573	-95.1483	-140.32	43.4405	117.824	-192.383	28.9931	-232.955	100.186	187	-31.5565	38.6211	4.94764	12.7771	-44.9629	-1.18425	66.4774	-20.4962	-18.4727	446.633	-16.7848	-83.3793	-65.8411	-9.18868	-77.9926	37.4212	39.2356	531.941	-107.337	144.35	-2.60745	-174.264	122.908	17.8878	-185.312	-461.403	3.89572	95.9822	375.672
3716	-72.883	-12.9986	-98.2192	-179.302	154.903	-1119.06	7.96926	-203.665	-221.205	-33.3154	-235.51	-88.3207	-136.588	47.2682	147.132	-208.114	54.6745	-267.737	100.802	177.159	-61.4476	49.4954	-12.9544	18.7125	-51.2675	-2.1107	43.9362	-10.8617	-10.8223	464.001	-16.6615	-96.2651	-55.0914	-57.8313	-75.3055	56.22	13.4472	548.405	-109.785	126.089	-18.5118	-129.118	122.305	16.2896	-188.15	-449.767	17.4754	129.538	361.569
3720	-76.2306	-2.1663	-81.0861	-175.228	149.165	-1155.47	34.8576	-206.218	-236.078	-33.0558	-241.326	-89.5656	-130.705	59.445	157.441	-214.444	24.8162	-263.942	121.051	176.059	-86.956	60.3353	-20.7262	15.2773	-29.7829	41.2017	11.1138	7.0076	-10.036	483.962	-8.34934	-102.843	-63.953	-42.6215	-73.221	57.1805	2.63876	547.336	-104.284	169.809	-42.284	-113.958	128.968	15.4357	-192.228	-446.86	9.2586	105.913	359.543
3724	-67.8241	5.30609	-78.0988	-156.992	131.609	-1170.67	47.3413	-198.331	-238.607	-26.2431	-257.12	-82.1794	-137.897	38.0632	126.035	-193.057	42.2273	-238.711	116.208	181	-77.2773	59.8585	-27.6856	14.6642	-27.6804	35.5611	44.8387	19.6116	2.02104	460.165	-21.2382	-80.4406	-78.2229	-25.6116	-84.5857	52.7361	7.73859	569.5	-96.2258	204.986	-46.7886	-80.6707	135.621	10.2567	-203.956	-456.662	6.14117	74.3386	358.203
3728	-73.2749	-5.77277	-64.8526	-182.134	151.074	-1141.11	54.8837	-192.828	-232.807	-19.169	-263.966	-46.8238	-118.733	47.136	109.19	-210.86	4.80049	-233.066	101.336	188.223	-46.0774	46.8683	-4.85515	18.9783	-45.1859	42.327	31.9858	45.5683	-27.1873	470.251	-26.5967	-75.4873	-64.169	-25.2958	-76.8237	55.0309	18.7923	560.237	-100.56	201.784	-41.0334	-112.24	126.257	4.95645	-206.989	-465.814	5.48972	52.2572	352.422
3732	-77.4387	-10.0932	-16.3521	-171.555	157.126	-1146.29	41.8819	-207.028	-223.027	-28.9519	-258.572	-35.9621	-118.551	54.7583	90.8413	-195.902	-16.3421	-237.52	75.587	188.445	-28.2206	53.3944	-14.2073	6.17009	-45.2534	47.0561	24.6374	46.3523	-50.5606	443.821	-21.3339	-68.8393	-63.6166	-53.0337	-98.9461	52.5791	14.659	534.538	-96.3266	194.813	9.76425	-144.213	111.723	-7.95299	-177.07	-457.224	5.79103	59.9683	358.849
3736	-65.0463	1.24466	-16.8488	-152.387	144.332	-1151.1	39.0094	-197.973	-244.672	-36.4549	-253.406	-5.3159	-99.2521	33.6634	61.4767	-212.029	-34.3205	-262.616	80.0363	180.094	-35.6156	47.6251	-0.492771	27.0349	-18.0076	51.1819	16.5771	46.6649	-73.7146	422.137	-31.2035	-98.2213	-58.2653	-53.2308	-107.978	49.4306	25.2965	543.404	-76.0909	194.418	12.111	-150.018	112.289	7.3304	-194.573	-461.005	2.90451	77.482	357.911
3740	-72.3367	1.53688	-22.6735	-177.764	146.57	-1137.43	41.103	-196.757	-245.898	-30.1332	-249.079	19.7886	-95.8901	9.82515	33.7706	-193.972	-25.8298	-245.369	87.0605	179.121	-78.2344	50.0647	8.64991	30.7458	-9.70966	56.3606	29.2185	31.3683	-71.5842	453.722	-68.767	-110.65	-52.3406	-58.9836	-130.197	43.4321	42.1903	545.724	-85.8904	192.545	2.20057	-136.085	115.621	-2.39435	-221.331	-470.566	-0.44719	93.5983	360.51
3744	-72.7948	-2.77693	-29.3393	-165.342	147.866	-1128.02	48.4607	-200.245	-245.439	-17.2897	-243.495	70.0273	-92.9612	-18.0285	48.2766	-202.572	-36.36	-261.035	60.4841	184.962	-65.1284	42.9147	16.658	4.98481	-4.56004	47.408	21.7365	10.6795	-60.9388	465.213	-42.6914	-113.378	-57.6998	-33.2483	-138.078	64.2391	14.6018	546.537	-83.6392	189.041	19.446	-136.129	130.035	6.93672	-234.46	-456.23	3.48059	93.0598	374.676
3748	-61.6308	-8.26182	-38.7314	-177.855	149.028	-1112.05	33.9516	-240.386	-237.477	-6.77801	-254.329	76.2032	-76.4249	-17.8149	43.0548	-195.183	-5.45679	-241.781	4.45483	184.83	-47.6681	43.956	11.3837	-8.83662	-8.69972	66.3855	22.2479	-5.41765	-71.6042	444.641	-20.7521	-107.679	-64.8349	-31.225	-129.65	66.6932	44.4153	535.834	-100.923	210.343	18.8282	-157.051	115.646	-2.96292	-210.607	-456.957	8.32851	88.3456	400.554
3752	-62.1578	-7.71947	-47.5223	-177.162	140.744	-1107.82	41.2969	-262.053	-241.5	20.453	-261.085	70.6458	-119.377	-9.52331	52.2708	-199.545	32.802	-249.589	-17.4089	199.113	-69.5931	48.3957	-6.35771	-2.9795	-1.18087	68.4586	73.9366	19.9508	-68.6569	461.921	-16.8837	-128.018	-82.1708	-23.0218	-137.583	61.9042	47.5535	512.541	-120.358	239.736	5.49145	-178.554	127.099	2.33406	-198.639	-439.817	16.8183	60.1912	403.482
3756	-65.1091	-5.50354	-58.0221	-165.301	151.04	-1127.1	64.5859	-260.944	-253.645	21.0746	-263.594	91.7315	-118.534	-5.62039	38.4018	-209.274	39.1425	-261.717	-31.6143	227.01	-14.8981	46.7247	-5.21249	-15.4689	22.2852	49.3491	84.5353	32.6299	-61.6638	463.81	-16.7838	-163.776	-69.3631	-33.1084	-128.472	53.6956	72.4936	519.389	-119.977	259.597	-9.27054	-178.75	136.844	25.4871	-181.836	-462.539	2.86381	39.2179	396.235
3760	-66.8034	-17.4921	-79.0348	-168.65	136.709	-1083.04	59.2122	-271.824	-241.014	15.3305	-254.082	96.5364	-131.557	-25.4155	59.5355	-204.874	45.7336	-247.609	-40.3799	248.935	-15.9763	44.2857	2.05175	-10.6436	-14.5402	50.9128	115.862	19.8497	-71.5782	438.852	-4.62486	-172.466	-58.6751	-13.8109	-142.727	49.3045	25.1558	541.539	-108.992	291.511	2.09837	-163.543	112.495	29.5875	-194.915	-459.225	3.18111	47.4337	389.052
3764	-76.4175	-10.7331	-71.8227	-153.165	134.728	-1054.31	47.1651	-270.555	-223.983	-10.3552	-254.701	78.9951	-124.091	-21.5902	48.6398	-207.316	23.3337	-254.951	-4.86907	245.594	-25.6085	52.8382	26.4717	-7.29262	-33.6304	54.7238	125.132	20.9956	-64.6746	416.999	-9.14612	-158.998	-59.8374	-15.9954	-146.389	59.8707	17.7993	547.213	-120.545	283.362	-19.7792	-181.27	129.684	14.3746	-190.889	-453.015	-2.21131	58.3307	370.396
3768	-67.4881	-9.07506	-28.863	-169.283	132.286	-1043.96	43.4468	-276.761	-213.844	-12.1511	-246.191	69.083	-100.248	-2.10121	34.5319	-190.212	4.22473	-284.203	11.9086	237.885	-15.469	36.3408	5.41845	-12.0812	-47.8291	53.9685	134.421	29.8983	-56.0731	398.702	-3.32501	-135.916	-61.7615	-3.75732	-131.035	58.5775	30.6255	551.752	-96.1443	300.459	-7.25962	-189.498	146.343	15.4053	-176.318	-466.769	0.314943	63.6963	363.433
3772	-69.8276	2.98386	-16.5508	-185.202	130.607	-1056.09	39.7938	-265.926	-242.306	-19.3249	-257.75	75.1212	-113.454	35.3201	41.7353	-207.395	-5.94929	-268.137	-10.5849	228.367	-19.3374	37.7563	-1.95594	13.8107	-21.6042	74.885	107.913	52.4097	-66.159	437.677	7.20487	-126.817	-57.0195	-5.49066	-130.113	66.2692	-3.42969	542.139	-96.7811	318.773	17.0476	-172.525	135.696	15.4	-191.66	-465.849	6.43046	66.0681	356.626
3776	-64.6174	-7.90506	-21.0507	-176.161	130.193	-1050.72	50.2062	-263.279	-237.945	-17.1998	-265.095	70.9812	-114.897	54.3039	33.1228	-214.614	-12.1644	-248.971	-31.6264	196.202	-23.3694	45.9176	16.8145	-2.89365	-13.1372	75.9924	76.0348	-32.2714	-46.7124	426.071	-15.7391	-106.371	-58.7249	-3.61137	-131.562	60.1258	-10.0813	552.788	-109.068	360.81	-0.0843436	-164.532	120.564	1.19931	-193.508	-460.821	12.3174	97.6734	350.066
3780	-60.1437	-17.762	-31.596	-173.621	137.883	-1043.82	41.0264	-269.8	-239.698	1.81029	-259.297	70.6286	-135.935	50.1718	65.396	-194.368	-30.3337	-266.52	-3.13125	185.197	-17.5048	53.5173	12.6512	24.3307	-24.0388	63.024	69.2805	-8.47081	-7.425	424.815	-1.82314	-133.226	-50.4382	-19.3059	-130.171	43.056	14.1273	560.802	-101.43	372.574	-7.79525	-186.261	124.117	1.51278	-163.746	-455.831	2.70382	97.7609	358.767
3784	-45.1646	-17.9951	-39.3969	-175.965	141.719	-1029.31	54.4881	-199.45	-231.941	20.841	-268.039	77.9197	-137.707	49.9532	53.0242	-188.143	-26.2523	-250.381	18.6914	199.207	-2.98429	55.5459	0.307034	40.3336	-33.682	49.0771	86.5823	-1.66154	-3.26407	410.132	-7.79129	-172.367	-47.3828	-32.1145	-140.63	54.1297	-4.59899	544.246	-115.7	350.857	-6.57846	-185.652	116.205	-15.9843	-185.256	-466.245	4.18171	96.7749	364.916
3788	-8.5406	-13.97	-44.9776	-161.755	162.613	-1034.15	52.1129	-197.644	-236.959	19.3608	-244.273	70.2809	-140.909	48.1194	48.6633	-169.446	-10.9004	-251.498	23.5564	236.246	-6.39005	60.2019	-8.89124	44.3125	-44.6205	50.6517	104.55	-9.27919	-8.11089	414.694	-15.0069	-151.862	-61.6588	-73.4827	-128.285	95.7287	-6.14778	531.01	-131.202	348.988	2.65627	-178.644	124.588	-27.3582	-166.747	-470.004	16.3223	92.5668	351.266
[truncated: 11,552 more rows]
[truncated: 132 more columns]

## Sheet: Fig. 3c
Angular traces
Fig. 3c
time [ms] ↓	cumul. angle [°] →
	black trace	blue trace
0	0	0
4	18.9871	15.2792
8	8.27455	0.696416
12	2.37469	15.9872
16	3.62176	-1.93722
20	5.98661	-0.170827
24	-1.30174	12.246
28	4.9834	-3.60628
32	-20.7327	-5.28948
36	-15.3609	5.12785
40	-16.0797	11.6239
44	-17.6346	20.7427
[truncated: 15,988 more rows]

## Sheet: Fig. 3e
Angular traces
[truncated: 16,003 more rows]

[truncated: 1 more sheets: Fig. 3f]
