# Supplementary material for: A DNA origami rotary ratchet motor
Source: Nature. 2022 Jul 20;607(7919):492–8. doi: 10.1038/s41586-022-04910-y (PMC9300469; doi:10.1038/s41586-022-04910-y)
Supplement: Supplementary file 16 — Source Data Fig. 4 [file 41586_2022_4910_MOESM16_ESM.xlsx]

## Sheet: Fig. 4g
Angular traces
Fig. 4g
time [ms] ↓	cumul. angle [°] →
	trace 1	trace 2	trace 3	trace 4
0	0	0	0	0
4	-4.46563	-18.8782	-12.7828	4.48038
8	-1.93452	-20.8992	2.16157	14.0708
12	-13.1076	-16.7987	14.661	19.243
16	-2.40172	-9.61892	15.5786	30.6875
20	-2.74881	-4.12591	7.72473	33.5963
24	-30.5379	-20.2985	-6.54285	33.3387
28	-29.5305	-17.5088	2.69619	30.7403
32	-21.6908	-14.8235	-23.881	29.4719
36	-33.647	-15.7565	-9.29722	24.547
40	-31.1885	-3.62553	2.4294	23.705
44	-23.7751	1.14003	22.0211	19.3074
48	-27.0061	2.18412	40.3676	-4.64286
52	-18.5909	-7.90902	42.4001	14.3826
56	12.2382	6.91918	42.3765	44.101
60	4.78696	-2.54671	43.6866	28.5516
64	3.94092	-16.4986	39.6645	29.4028
68	15.5576	7.52878	42.1332	25.7223
72	10.2724	-5.49754	25.4398	28.5872
76	5.67631	15.0377	30.1884	22.5511
80	7.96749	32.8537	52.8234	23.8472
84	14.4253	2.72951	65.4461	40.6683
88	4.41639	3.08724	42.745	55.6134
92	2.02322	-7.7633	29.0959	59.1585
96	7.41764	14.6475	23.8391	65.3551
100	8.74863	21.0766	23.8836	91.5727
104	10.9721	21.0766	37.6804	97.9502
108	0.280979	21.0766	48.3475	112.242
112	7.50873	27.3312	35.0119	103.55
116	5.72383	39.5837	10.2871	95.1002
120	15.2106	25.4593	16.0983	106.651
124	13.4189	18.4927	7.15503	114.21
128	-4.98442	3.36535	9.88539	121.233
132	-7.30395	-0.350224	15.3246	103.905
136	-0.383946	-4.18373	22.4848	107.391
140	8.36637	4.29915	28.7696	84.2357
144	12.1565	1.04486	17.3817	83.4284
148	-8.26178	1.72739	16.8638	71.1031
152	-1.61916	15.4956	16.8638	64.8629
156	13.0727	13.1811	16.8638	77.1105
160	14.5171	22.6051	13.8012	88.7678
164	6.91879	26.7194	28.5521	90.1443
168	2.82267	29.4512	15.4876	101.712
172	13.1752	25.7004	5.91162	115.003
176	22.2901	25.7004	6.61943	121.886
180	20.395	25.7004	3.32538	135.278
184	18.1343	17.1223	-6.56818	121.887
188	2.30341	8.01567	-7.02331	119.753
192	-8.56701	4.45737	-6.34225	127.635
196	-17.0531	-6.82968	-12.5177	133.363
200	-41.5062	-6.50502	-6.6235	128.349
204	-36.3572	-24.7637	-4.67568	148.393
208	-19.0591	-9.55303	9.65864	147.023
212	-4.67027	-0.378581	1.82819	161.279
216	-4.67027	7.03656	9.41063	150.595
220	-4.67027	31.7732	5.73719	142.716
224	-12.6209	31.1219	20.9711	135.238
228	-9.61853	49.1725	15.8072	127.454
232	-7.84507	67.0895	14.0337	114.498
236	-21.8321	77.1029	-5.38804	111.71
240	-17.0529	83.142	-25.9648	100.454
244	-15.471	83.142	-3.92914	108.913
248	-7.23885	83.142	1.32968	113.515
252	-19.8919	83.3163	12.706	89.0904
256	-7.98269	77.6045	9.54756	89.515
260	-7.98269	66.772	5.03055	79.3696
264	-7.98269	64.0658	11.9647	68.2062
268	-23.4436	54.893	-3.16462	71.9263
272	-28.6739	41.1517	13.5129	73.6966
276	-16.8546	63.2288	24.022	65.5478
280	-16.5531	70.4799	19.9177	62.3609
284	-14.6302	51.5001	30.3579	80.7107
288	-1.23379	68.9941	27.423	79.6159
292	-8.1832	60.1076	19.6822	77.9398
296	-18.4083	27.3292	26.6238	81.1449
300	-22.7263	66.1428	24.5945	73.4679
304	-24.0035	56.7051	17	63.8815
308	-17.1846	47.0024	11.1595	72.1432
312	-2.07179	47.1444	19.2942	81.2676
316	-2.07179	27.5445	25.0559	72.4501
320	-2.07179	22.5235	-0.723243	67.0159
324	-10.6974	38.0748	-6.63725	71.8536
328	-5.82224	38.0644	8.99097	68.6538
332	19.0074	36.4161	0.0772881	70.613
336	19.0074	51.8993	5.75493	54.9919
340	19.0074	57.5732	-23.8737	47.6371
344	33.368	47.4819	-34.4396	49.6115
348	35.208	31.8844	-37.0754	48.5266
352	43.5229	35.0703	-35.1659	46.0377
356	33.8835	36.7597	-31.8249	26.7284
360	16.3802	52.9672	-35.0269	29.2773
364	16.2775	54.91	-37.9106	28.1815
368	4.39815	54.2178	-51.2376	36.7241
372	9.24337	43.5417	-34.6279	43.2622
376	6.51569	38.645	-31.9869	44.7031
380	3.30758	44.8023	-44.6577	29.4065
384	-6.70791	68.3605	-51.4506	26.5446
388	-10.5052	55.2121	-66.8323	28.8961
392	-25.7525	62.3088	-71.5378	43.2081
396	-15.1717	64.2335	-89.3793	42.0198
400	-33.2502	64.2162	-83.8043	37.9323
404	-33.2567	68.6002	-90.5616	62.9442
408	-40.1001	94.7584	-95.6816	62.5522
412	-59.5032	104.529	-95.6816	63.3759
416	-36.7761	99.2938	-95.6816	71.4255
420	-20.2094	118.554	-80.7653	79.5002
424	-13.9831	127.661	-80.7653	76.3784
428	-21.6723	129.336	-80.7653	100.751
432	-39.6588	147.813	-60.5689	120.581
436	-46.4105	168.741	-65.8883	114.158
440	-55.3881	150.012	-136.176	114.83
444	-60.7257	136.792	-76.1769	114.367
448	-53.9665	136.748	-58.0248	132.68
452	-43.4505	149.642	-18.2281	128.263
456	-37.4202	163.963	-7.71561	133.278
460	-51.14	160.221	-10.4801	131.595
464	-32.4118	166.606	-15.637	143.548
468	-38.2943	167.728	-31.3295	134.743
472	-43.5529	171.713	-25.7293	113.733
476	-44.5987	165.031	-29.5235	109.576
480	-46.0419	167.141	-16.2688	121.884
484	-48.2238	167.066	1.52889	138.872
488	-48.2238	173.463	1.396	139.535
492	-48.2238	347.095	1.396	138.959
496	-50.6342	523.224	1.396	134.263
500	-51.3215	508.611	1.396	144.15
504	-45.5519	518.533	1.396	150.1
508	-40.9325	524.186	7.98537	149.866
512	-56.045	522.541	-11.6266	159.846
516	-52.906	524.568	14.9698	162.014
520	-46.3875	538.517	19.1466	149.996
524	-36.7198	537.119	10.4817	140.659
528	-36.7198	540.542	9.76965	157.295
532	-36.7198	542.139	22.8974	164.283
536	-29.9601	541.323	26.9286	149.632
540	-32.6182	523.352	49.2223	136.812
544	-2.98056	532.792	49.2223	139.046
548	-17.538	517.634	49.2223	140.455
552	-24.1791	507.543	45.0564	146.612
556	-22.4736	522.14	54.1947	147.03
560	-14.2219	525.027	46.4436	140.592
564	-4.3523	527.211	47.6247	132.484
568	-1.21684	528.993	45.4721	120.185
572	17.4086	519.971	55.8716	105.345
576	26.2574	519.648	49.49	97.8769
580	29.2471	513.531	63.736	96.8258
584	30.8349	523.618	76.1065	102.341
588	38.9731	518.978	84.7294	105.921
592	27.0908	526.086	105.594	119.948
596	16.9201	519.936	19.4663	119.947
600	22.3747	529.804	-8.35962	122.189
604	17.3912	551.624	78.9238	107.988
608	28.2155	560.986	84.3828	111.422
612	20.8603	571.297	84.3828	120.593
616	18.0434	565.886	84.3828	122.271
620	13.0845	562.496	86.1924	114.003
624	39.6313	568.184	84.7765	112.566
628	47.8792	536.286	81.7793	111.831
632	52.0111	558.275	71.6254	106.836
636	65.7118	693.76	66.0936	84.3443
640	79.4896	548.127	70.6225	52.6706
644	55.4163	526.756	74.9502	53.1812
648	50.1044	528.068	93.9467	47.2279
652	52.7371	525.1	95.0479	66.5148
656	37.3519	518.855	95.0479	72.1909
660	19.609	509.111	95.0479	84.4126
664	-6.64029	510.351	110.003	68.756
668	3.0849	519.336	118.341	71.6313
672	-3.47483	521.44	106.98	82.0801
676	1.9645	518.286	129.098	90.3036
680	-9.09825	519.843	138.238	93.5145
684	-15.9424	521.703	121.306	101.177
688	-13.5893	513.966	134.528	101.894
692	-27.508	518.924	118.074	105.442
696	-42.6945	494.396	130.878	97.6516
700	-29.0106	495.059	119.32	86.8812
704	-25.3925	508.197	95.3231	82.4542
708	-31.6808	503.767	90.3423	84.0493
712	-29.962	636.483	90.3423	78.7925
716	-19.0299	491.181	90.3423	69.7497
720	-8.3692	494.027	91.3009	70.6763
724	-1.15593	507.707	88.9734	71.3664
728	-4.71519	521.676	76.4284	64.4751
732	0.40519	522.531	80.787	71.8106
736	-5.29636	503.613	68.3931	78.9742
740	-16.0422	517.831	71.1858	85.0069
744	-19.081	506.301	-65.5708	104.548
748	-21.9028	498.456	70.1572	100.954
752	-19.0069	501.453	74.1658	90.8918
756	-36.1792	498.663	81.5156	101.06
760	-34.4596	495.127	81.7728	100.945
764	-21.683	506.768	82.035	100.656
768	-21.841	510.077	84.5277	111.261
772	-32.6292	505.387	74.2163	109.906
776	-38.5441	521.009	78.3735	119.246
780	-34.4884	531.986	66.8185	123.182
784	-48.7297	536.536	84.6131	120.087
788	-48.7297	540.432	70.2375	122.835
792	-48.7297	535.207	96.4738	122.059
796	-48.8447	541.312	96.4738	137.044
800	-47.4823	530.311	96.4738	155.899
804	-46.9934	513.966	83.3181	190.152
808	-53.0714	530.697	73.8213	215.569
812	-52.2051	533.085	81.8927	203.98
816	-35.5485	511.381	83.881	205.646
820	-47.7287	486.544	87.1786	211.794
824	-47.7049	506.137	80.9871	227.458
828	-47.1433	522.169	106.876	235.314
832	-29.5154	519.287	180.514	212.934
836	-40.6506	513.768	81.0301	203.166
840	-10.6554	498.074	92.5593	205.843
844	-8.34416	508.845	92.1004	194.572
848	-1.49393	499.925	67.8909	184.465
852	6.45678	522.42	68.6645	183.556
856	27.8063	526.907	62.9297	192.744
860	33.3179	527.43	58.0185	187.963
864	25.294	541.334	59.9027	185.381
868	22.2589	533.982	81.2188	174.925
872	16.2493	534.11	64.7171	184.593
876	9.99839	530.6	59.6136	191.178
880	8.42472	514.638	53.1293	202.135
884	39.407	512.579	49.1355	185.621
888	41.568	522.112	24.1281	178.09
892	40.7196	521.053	24.1281	193.298
896	45.0228	521.561	24.1281	183.68
900	44.2055	503.511	10.0552	175.55
904	46.0058	482.17	10.0739	172.58
908	59.8658	485.504	10.0739	174.034
912	51.2927	449.892	10.0739	168.208
916	41.1841	452.663	23.1408	165.723
920	32.0694	429.92	20.4749	164.444
924	32.7461	432.636	25.767	151.737
928	28.8529	416.668	12.7981	149.39
932	29.4144	418.086	14.8384	145.762
936	34.9835	428.605	14.8384	166.78
940	32.3694	264.303	14.8384	158.73
944	21.2363	90.6541	31.2742	152.482
948	23.0856	78.1811	31.2742	145.321
952	25.4259	93.2185	31.2742	142.163
956	26.3062	103.667	27.4997	151.375
960	32.8492	108.197	42.4623	143.963
964	44.5117	126.281	19.8493	124.188
968	51.5217	125.863	12.3336	130.342
972	34.7001	99.2101	28.7916	141.69
976	38.6828	85.0555	16.132	154.057
980	54.2868	85.0555	9.43878	157.301
984	47.6917	85.0555	9.20612	162.504
988	35.9879	85.0555	6.74617	163.109
992	43.8621	85.0555	13.4289	143.59
996	52.2039	85.9334	-5.98657	138.422
1000	83.1393	101.639	-4.82668	136.486
1004	83.2922	105.122	-0.581381	143.71
1008	83.2922	89.5186	-0.581381	162.659
1012	83.2922	74.5522	-0.581381	181.337
1016	91.9589	87.0491	26.079	170.479
1020	104.873	54.9179	27.6438	178.844
1024	126.443	53.2349	21.7441	165.365
1028	147.518	42.9315	34.8962	164.833
1032	147.449	67.5322	21.7891	145.897
1036	150.857	54.2761	65.2199	147.094
1040	137.209	43.7951	48.4435	126.072
1044	136.312	43.7951	67.2679	113.962
1048	134.194	43.7951	71.6852	102.939
1052	125.24	31.0519	70.9301	103.824
1056	138.549	-1.25857	64.9898	101.229
1060	139.065	-24.1071	74.02	117.529
1064	154.464	-20.3485	47.3598	108.163
1068	150.205	82.3232	30.5542	96.2798
1072	150.21	-30.2298	34.9208	87.5845
1076	-27.7333	-25.7615	38.0207	82.199
1080	132.147	-8.15672	18.9808	79.7664
1084	126.546	-0.284308	37.2884	90.1434
1088	126.51	4.61811	23.9233	92.25
1092	113.676	125.948	10.8823	102.235
1096	119.207	125.948	37.8556	106.58
1100	124.377	125.948	22.4177	102.991
1104	123.907	144.661	-7.38555	97.5389
1108	130.775	122.923	-13.9027	112.07
1112	131.017	143.365	-18.0446	117.635
1116	120.588	164.201	-24.1495	113.82
1120	109.046	175.777	-26.264	109.35
1124	109.48	167.384	-4.28111	89.2801
1128	123.876	163.199	-16.4899	80.1412
1132	119.535	172.646	-12.9191	80.8321
1136	129.162	179.446	-21.9788	69.9505
1140	122.091	169.158	-17.8846	62.3239
1144	114.009	166.401	-22.8885	63.9661
1148	130.244	174.752	-22.894	73.2919
1152	149.758	178.268	-22.8296	83.8105
1156	140.391	188.309	-20.1676	78.47
1160	126.138	164.07	-34.6942	76.3998
1164	113.386	176.631	-27.8768	78.5165
1168	119.131	202.431	-40.7303	76.7693
1172	125.787	199.716	-24.1961	83.9887
1176	114.88	208.426	-21.2192	90.8955
1180	116.579	200.42	-26.3907	112.614
1184	122.235	191.715	-19.038	131.593
1188	127.891	182.016	-16.4173	134.729
1192	103.285	198.357	-22.553	144.741
1196	103.285	212.468	-12.0507	140.697
1200	103.285	208.765	-13.3072	150.975
1204	105.719	220.612	-139.772	134.106
1208	112.59	227.968	-139.772	143.025
1212	118.771	227.33	-139.772	135.288
1216	123.702	248.313	-154.945	125.862
1220	124.43	219.462	-136.179	134.912
1224	118.438	214.478	-134.881	144.568
1228	114.395	215.448	-116.501	153.536
1232	112.294	212.271	-122.646	158.064
1236	112.294	200.187	-122.646	137.157
1240	112.294	192.439	-122.646	132.479
1244	110.171	185.538	-180.232	123.459
1248	107.542	183.77	-154.32	128.522
1252	107.542	174.467	-145.208	146.242
1256	107.542	143.973	-133.436	154.599
1260	95.2156	151.012	-131.899	148.276
1264	102.516	139.446	-131.899	148.728
1268	117.529	148.272	-131.899	145.694
1272	111.954	150.423	-123.015	152.765
1276	119.494	69.9952	-114.416	158.522
1280	132.595	139.188	-116.958	142.419
1284	120.635	130.552	-118.891	139.364
1288	103.884	147.663	-121.191	130.104
1292	121.917	151.153	-114.654	130.911
1296	117.725	153.823	-114.654	133.884
1300	107.664	155.791	-114.654	119.323
1304	108.863	154.822	-116.442	106.576
1308	101.882	155.851	-105.174	99.6487
1312	100	155.108	-104.467	103.342
1316	81.8794	164.122	-110.279	104.785
1320	101.961	164.122	-121.499	96.4145
1324	98.6887	164.122	-113.282	87.0201
1328	80.6974	181.155	-119.859	92.5977
1332	96.935	179.689	-96.9422	76.5972
1336	96.935	179.689	-102.276	88.1667
1340	96.935	179.689	-114.374	99.5502
1344	88.543	192.225	-106.55	115.236
1348	90.9195	207.707	-111.365	111.265
1352	91.2353	193.283	-125.214	91.9446
1356	87.1532	187.099	-133.354	100.597
1360	79.6223	194.814	-222.727	101.087
1364	90.4952	194.822	-130.311	93.9017
1368	98.4691	211.431	-118.191	94.8598
1372	82.7435	199.563	-143.909	99.0299
1376	80.6663	203.674	-149.238	101.923
1380	102.785	203.924	-169.793	103.633
1384	90.8603	195.634	-168.081	87.5894
1388	72.3764	194.529	-164.858	104.479
1392	76.9319	214.194	-156.794	108.756
1396	90.9807	215.522	-179.442	117.758
1400	83.7159	215.522	-183.301	117.93
1404	231.855	215.522	-171.624	104.84
1408	74.6429	212.23	-190.578	116.255
1412	87.9334	213.869	-189.974	117.598
1416	95.9102	209.141	-193.807	109.647
1420	91.7316	206.702	-187.716	106.033
1424	100.697	214.117	-187.716	106.023
1428	104.376	213.704	-187.716	99.8074
1432	99.4963	186.385	-187.681	65.5468
1436	89.0028	196.972	-180.384	76.5738
1440	82.5253	206.477	-179.808	101.714
1444	60.2184	191.149	-174.291	94.6497
1448	73.797	184.887	-174.291	89.9389
1452	89.611	183.34	-174.291	90.8615
1456	98.9569	170.978	-201.179	79.6743
1460	85.273	167.777	-202.08	86.6321
1464	87.5871	166.21	-185.826	75.1712
1468	89.6553	166.528	-185.826	71.1362
1472	92.0709	163.638	-185.826	80.5319
1476	98.1643	154.018	-166.382	103.071
1480	94.0771	156.763	-158.713	116.595
1484	91.0983	149.195	-157.197	130.765
1488	93.1427	152.289	-175.573	133.192
1492	72.7601	143.852	-178.188	128.693
1496	92.2405	141.772	-196.845	121.5
1500	86.6088	140.628	-175.812	119.294
1504	88.0438	130.328	-177.32	105.615
1508	99.5976	124.376	-177.32	88.813
1512	90.5004	111.388	-177.32	78.1827
1516	100.455	105.457	-301.032	93.0917
1520	89.7794	113.602	-150.083	78.7004
1524	83.9477	91.4392	-154.082	55.1548
1528	102.853	110.033	-168.188	46.1674
1532	97.756	154.86	-152.524	50.5099
1536	96.1596	154.86	-173.195	61.9252
1540	96.0865	154.86	-148.072	40.519
1544	99.072	154.86	-138.214	44.5952
1548	102.134	154.86	-139.955	44.4147
1552	104.05	311.387	-152.154	54.6549
1556	105.347	319.218	-160.118	68.8895
1560	116.294	325.908	-150.895	64.5945
1564	98.4243	330.16	-154.908	64.1564
1568	119.89	331.475	-154.681	49.0217
1572	100.772	327.898	-146.464	51.6789
1576	107.183	323.726	-136.254	60.6212
1580	85.0431	315.695	-121.85	54.2486
1584	85.1938	306.193	-123.481	54.818
1588	94.9743	301.878	-124.803	56.4125
1592	97.5568	297.425	-125.365	55.5092
1596	98.683	297.425	-146.295	55.5092
1600	101.95	297.425	-159.905	55.5092
1604	80.4235	297.425	-139.772	60.538
1608	62.1371	308.603	-132.996	69.4679
1612	58.4736	311.113	-155.663	67.3842
1616	62.9004	306.683	-144.983	70.8018
1620	71.1904	307.849	-145.637	82.83
1624	71.1904	247.98	-145.637	77.0159
1628	71.1904	259.498	-145.637	80.2642
1632	78.498	254.131	-142.5	65.5748
1636	84.5675	261.89	-224.468	58.3169
1640	69.394	261.89	-138.527	69.8988
1644	68.4329	261.89	-115.105	58.1527
1648	68.4329	261.89	-123.632	49.5154
1652	68.4329	261.89	-83.5472	27.0744
1656	76.1565	266.096	-111.217	30.5959
1660	82.8093	267.784	-114.955	33.1494
1664	94.3753	266.405	-95.8692	34.0869
1668	67.7662	253.678	-90.6871	27.7454
1672	56.95	248.743	-96.5472	35.5458
1676	67.325	268.393	-103.926	5.74138
1680	71.2751	136.655	-103.53	9.6657
1684	75.0738	259.565	-114.049	24.1543
1688	61.5606	282.037	-129.607	7.7893
1692	61.3127	318.447	-138.472	-0.183562
1696	87.216	329.221	-127.827	-0.183562
1700	70.5832	316.386	31.4178	-0.183562
1704	80.2856	308.645	-115.984	14.5387
1708	67.408	310.074	-125.316	17.8681
1712	64.4526	301.157	-139.457	5.48232
1716	66.3891	300.765	-151.407	10.5374
1720	66.9819	293.807	-160.237	14.8377
1724	62.7119	312.049	-159.657	10.1706
1728	72.5216	317.974	-165.978	27.497
1732	71.1904	313.261	-158.025	35.7734
1736	74.22	308.527	-158.584	33.4591
1740	76.3772	284.858	-147.749	39.8026
1744	80.2714	284.858	-228.756	29.8121
1748	86.0526	284.858	-149.682	32.075
1752	88.4494	296.617	-148.333	39.9446
1756	76.9716	287.266	-126.378	53.9653
1760	78.6344	287.136	-139.189	65.9575
1764	84.0634	266.81	-124.283	67.4013
1768	88.5546	263.444	-121.628	63.6045
1772	32.2942	253.684	-118.436	68.8626
1776	81.4416	240.987	-129.624	73.9412
1780	73.3205	233.172	-139.004	64.5965
1784	74.0892	236.667	-139.004	66.2049
1788	72.5639	224.126	-139.004	58.6914
1792	64.64	233.063	-126.09	70.923
1796	82.0719	248.865	-149.812	89.7158
1800	73.7341	268.692	-167.695	101.005
1804	79.0415	277.532	-160.961	95.7318
1808	79.2437	286.88	-163.454	99.0796
1812	85.8358	290.328	-161.136	101.478
1816	69.541	288.162	-163.039	84.6486
1820	69.7162	287.09	-157.652	90.4238
1824	75.8746	368.371	-158.529	84.0302
1828	68.7974	268.936	-166.06	77.1284
1832	62.2923	401.327	-180.532	77.8651
1836	51.505	248.419	-189.828	77.9158
1840	55.3283	221.307	-193.46	77.0072
1844	55.3283	221.307	-191.087	65.7351
1848	55.3283	221.307	-184.222	59.2408
1852	76.2351	221.307	-197.775	59.2176
1856	76.2351	221.307	-197.597	63.5953
1860	76.2351	315.13	-207.348	68.3836
1864	76.2351	236.504	-207.348	64.274
1868	80.6567	230.542	-207.348	66.9065
1872	87.5085	69.606	-220.965	65.5239
1876	98.3036	246.633	-215.738	65.6851
1880	77.7916	246.633	-226.045	75.7782
1884	77.7916	246.633	-239.308	81.0735
1888	77.7916	265.083	-244.504	85.0875
1892	59.549	265.083	-244.504	82.2867
1896	57.0224	265.083	-244.504	79.9501
1900	55.6048	273.05	-239.767	75.1766
1904	68.8718	270.437	-237.204	67.0553
1908	90.4593	288.213	-237.204	71.2224
1912	119.007	268.611	-237.204	64.9088
1916	109.517	259.951	-246.537	68.4571
1920	126.655	294.812	-245.32	57.0075
1924	130.643	285.104	-245.32	53.1727
1928	130.643	286.864	-245.32	41.7891
1932	130.643	280.034	-245.32	37.0065
1936	140.666	292.076	-245.32	49.4891
1940	139.687	293.114	-244.63	35.7918
1944	145.084	287.458	-232.04	46.407
1948	139.587	290.164	-226.139	38.2662
1952	146.439	291.82	-224.402	37.8004
1956	130.309	468.966	-213.972	44.1842
1960	139.047	294.075	-212.322	44.2619
1964	137.593	306.349	-202.116	49.7937
1968	133.456	312.117	-197.787	38.7244
1972	134.714	312.117	-193.503	36.2232
1976	134.714	312.117	-197.953	38.5931
1980	134.714	322.773	-197.953	20.3649
1984	134.714	321.476	-197.953	11.9004
1988	138.125	311.59	-184.574	8.77605
1992	150.463	294.937	-188.213	-9.50573
1996	152.679	287.073	-183.365	4.54958
2000	158.265	281.054	-187.214	11.2664
2004	155.056	277.45	-195.557	6.95655
2008	147.208	279.328	-195.904	-10.4499
2012	147.119	288.079	-206.187	-37.2181
2016	153.691	267.519	-202.633	-37.3686
2020	157.857	267.519	-207.27	-28.3653
2024	147.732	267.519	-203.789	-32.2404
2028	133.623	267.519	-197.614	-40.1389
2032	121.353	267.519	-194.743	-36.8662
2036	125.413	267.519	-184.263	-40.136
2040	151.291	242.164	-180.853	-35.3613
2044	115.394	253.212	-190.372	-42.8712
2048	129.663	271.421	-183.66	-44.9144
2052	131.991	287.1	-173.034	-38.8355
2056	138.875	153.64	-167.747	-45.022
2060	135.87	258.926	-167.747	-39.2368
2064	130.25	269.51	-167.747	-41.6097
2068	134.015	256.6	-163.902	-50.0887
2072	134.196	266.629	-161.363	-44.6551
2076	144.944	284.27	-161.363	-65.7161
2080	164.439	377.066	-161.363	-67.151
2084	150.409	284.65	-169.02	-68.9628
2088	136.636	287.044	-174.202	-45.4363
2092	136.117	285.968	-167.194	-52.9421
2096	128.441	283.505	-157.704	-57.0954
2100	132.933	283.337	-166.125	-55.6193
2104	138.823	286.72	-166.38	-62.4586
2108	138.21	301.804	-147.672	-70.1527
2112	152.046	308.722	-150.227	-69.6852
2116	137.087	311.578	-160.265	-62.4894
2120	127.676	311.98	-171.974	-57.084
2124	145.892	295.813	-172.985	-65.1823
2128	136.524	293.54	-168.772	65.1303
2132	157.008	265.379	-177.471	-87.3576
2136	126.506	272.232	-182.421	-86.9159
2140	141.74	277.318	-183.278	-91.4894
2144	141.403	260.466	-183.278	-90.9552
2148	148.617	271.389	-183.278	-98.1436
2152	142.197	293.042	-181.221	-95.4482
2156	119.634	313.437	-182.943	-102.96
2160	148.576	328.989	-155.612	-95.1807
2164	138.736	325.957	-171.524	-85.2999
2168	156.173	320.658	-180.1	-69.8337
2172	158.044	325.422	-187.721	-74.4905
2176	147.45	307.404	-197.917	-69.3229
2180	139.639	319.816	-182.664	-63.7854
2184	138.992	308.731	-195.576	-59.5937
2188	113.643	304.102	-189.288	-57.1808
2192	104.691	390.435	-180.371	-42.9045
2196	108.932	315.308	-167.933	-42.173
2200	106.46	310.485	-167.041	-37.5191
2204	115.287	308.461	-167.041	-49.5189
2208	131.094	292.564	-167.041	-53.6765
2212	139.239	294.887	-167.041	-58.637
2216	148.96	315.581	-167.041	-60.3323
2220	139.081	314.118	-167.041	-62.43
2224	152.778	313.938	-159.256	-57.6557
2228	149.113	331.033	-169.209	-63.8958
2232	136.82	340.581	-157.449	-63.8958
2236	132.534	327.791	-167.333	-63.8958
2240	121.915	317.128	-146.083	-48.7714
2244	121.915	314.67	-148.153	-53.1236
2248	121.915	334.292	-146.223	-53.1236
2252	108.379	322.47	-137.676	-53.1236
2256	112.687	327	-146.855	-42.9797
2260	130.395	316.108	-153.973	-51.1544
2264	139.219	324.1	-144.832	-41.8221
2268	126.643	311.193	-135.703	-13.5758
2272	126.117	311.764	-277.128	7.71692
2276	105.095	313.239	-123.672	-14.6689
2280	110.012	310.455	-123.672	-17.1048
2284	102.593	314.785	-123.672	1.05611
2288	115.852	315.079	-113.998	-8.53731
2292	114.876	336.317	-117.606	-16.4105
2296	117.837	322.8	-110.847	-13.7733
2300	139.504	334.898	-96.2885	2.71112
2304	139.504	340.618	-115.602	26.9228
2308	139.504	375.559	-123.638	46.7402
2312	139.504	333.706	-119.049	45.0999
2316	315.438	410.605	-117.235	56.3184
2320	309.399	415.535	-115.55	61.8054
2324	335.342	446.425	-124.885	61.6594
2328	339.102	446.425	-129.946	78.6525
2332	318.004	446.425	-136.058	74.2807
2336	321.216	456.92	-143.25	61.8772
2340	186.894	457.923	-133.724	54.0776
2344	326.179	457.923	-138.222	73.3872
2348	321.677	457.923	-125.619	77.169
2352	326.938	457.923	-128.425	91.6554
2356	335.236	458.184	-106.033	94.1351
2360	350.239	459.04	-111.371	87.2113
2364	355.384	455.261	-100.449	78.7696
2368	372.616	455.478	-92.7997	76.713
2372	371.95	456.784	-230.634	100.748
2376	374.33	446.21	-63.9686	107.727
2380	390.863	446.21	-84.018	107.727
2384	388.432	446.21	-84.018	107.727
2388	389.701	452.16	-84.018	115.707
2392	395.284	451.215	-87.8525	91.2686
2396	389.462	484.581	-75.4696	74.6944
2400	382.59	428.672	-88.9362	68.163
2404	381.596	449.42	-79.3562	73.1394
2408	384.192	446.905	-76.0578	60.4006
2412	371.006	465.444	-73.6266	46.0237
2416	366.264	489.178	-86.6883	55.1981
2420	354.402	502.067	-74.6899	48.0091
2424	347.867	500.017	-91.4607	33.1974
2428	337.796	476.286	-87.4304	31.7947
2432	327.773	462.803	-81.3433	33.6318
2436	332.054	450.017	-61.3416	54.5787
2440	316.655	436.83	-56.8067	38.1997
2444	316.655	438.695	-61.2948	53.1953
2448	316.655	434.433	-55.7017	57.4733
2452	321.622	445.564	-42.8877	56.312
2456	321.88	445.564	-29.1924	67.2752
2460	338.707	445.564	-31.3878	86.5205
2464	330.339	472.026	-44.2081	101.588
2468	327.203	426.789	-63.5534	96.819
2472	335.208	437.762	-75.099	90.9567
2476	330.907	431.581	-73.8553	97.6715
2480	314.686	423.454	-73.8553	110.713
2484	296.979	423.657	-73.8553	110.713
2488	300.158	421.128	-56.0778	110.713
2492	311.413	413.976	-45.2366	123.036
2496	310.734	418.603	-69.4198	110.91
2500	297.518	414.278	-55.3362	117.676
2504	289.83	432.163	-76.6119	106.853
2508	302.345	432.163	-83.7112	90.0811
2512	284.037	432.163	-86.872	70.2582
2516	304.866	421.625	-88.0494	67.2215
2520	305.346	421.625	-91.3236	76.2605
2524	319.712	421.625	-72.1458	78.2946
2528	313.343	405.72	-72.0099	79.8279
2532	316.853	401.218	-72.0099	95.5846
2536	317.778	394.273	-72.0099	87.7591
2540	311.286	407.858	-75.4742	95.5548
2544	297.381	413.556	-103.183	99.4057
2548	299.694	426.698	-124.335	125.113
2552	317.742	421.649	-126.323	130.617
2556	331.389	418.697	-131.862	125.38
2560	320.979	416.115	-125.157	146.178
2564	321.018	384.862	-109.933	149.043
2568	342.122	409.284	-108.606	80.6472
2572	336.026	414.676	-105.155	141.34
2576	319.421	405.888	-94.7847	134.973
2580	316.475	414.354	-100.681	103.318
2584	318.066	397.254	-107.753	96.9746
2588	305.477	409.11	-88.3346	107.34
2592	315.934	400.05	-107.141	130.723
2596	312.873	395.73	-80.2597	144.549
2600	310.412	395.73	-76.1287	141.372
2604	324.786	395.73	-132.922	161.483
2608	332.063	398.177	-65.7378	141.836
2612	318.756	382.129	-65.6413	137.755
2616	312.383	370.968	-69.3028	144.214
2620	305.7	369.614	-58.6635	135.442
2624	300.472	372.048	-67.9052	144.969
2628	323.819	389.591	-73.2001	130.876
2632	322.881	397.893	-74.1986	122.783
2636	318.069	396.722	-72.8185	125.662
2640	324.467	406.755	-63.5727	127.428
2644	332.012	421.602	-68.9989	144.72
2648	330.558	430.979	-80.0508	263.258
2652	341.086	434.459	-86.7581	151.728
2656	332.202	453.335	-83.6645	142.321
2660	339.11	431.745	-73.8869	134.577
2664	342.002	431.216	-77.1113	124.793
2668	334.748	442.84	-70.9543	119.659
2672	325.767	442.84	-86.6601	127.79
2676	326.571	442.84	-84.1618	132.106
2680	321.235	414.402	-97.4016	114.86
2684	315.597	414.402	-102.686	110.658
2688	313.743	414.402	-98.7581	113.782
2692	313.256	418.435	-95.7396	125.485
2696	320.645	390.703	-86.9377	138.218
2700	325.188	395.555	-75.7444	133.209
2704	319.163	400.776	-73.3957	133.25
2708	337.853	407.91	-73.924	123.333
2712	334.296	413.986	-87.1771	111.924
2716	344.712	423.659	-87.1389	98.5843
2720	354.2	423.659	-69.4704	107.456
2724	352.676	423.659	-65.3873	115.265
2728	340.635	423.659	-61.702	138.817
2732	327.115	431.137	-77.6434	145.241
2736	317.802	409.782	-73.8354	132.623
2740	313.357	403.021	-80.9849	118.967
2744	322.71	381.98	-80.9849	136.784
2748	306.428	385.83	-80.9849	141.844
2752	309.975	396.458	-80.9849	146.725
2756	319.854	376.518	38.9334	159.243
2760	338.857	372.102	38.9334	168.947
2764	326.432	374.071	38.9334	165.166
2768	329.489	373.856	35.0508	163.146
2772	325.769	367.792	27.2588	154.969
2776	324.9	385.731	54.1013	149.75
2780	157.317	379.376	54.1013	159.465
2784	-12.9553	467.408	54.1013	157.632
2788	-28.1119	367.403	60.2049	146.196
2792	-29.8774	366.99	62.346	154.344
2796	-19.2621	363.144	36.0061	159.599
2800	-25.367	349.638	52.7216	148.344
2804	-40.9403	346.197	64.5218	153.154
2808	-17.5479	352.816	64.5218	153.735
2812	-20.7078	352.816	64.5218	147.222
2816	-15.5882	352.816	64.1331	163.501
2820	-26.4104	352.816	44.2282	166.501
2824	-22.6858	393.022	-12.6511	173.499
2828	-29.0736	398.346	47.6835	175.957
2832	-44.2641	392.522	50.1586	166.062
2836	-41.1495	397.282	50.1586	160.541
2840	-26.3695	407.245	50.1586	155.795
2844	-29.2179	405.371	40.2356	150.789
2848	-19.2202	416.902	25.377	161.746
2852	-11.9308	431.78	25.377	167.946
2856	-9.05586	434.787	25.377	173.505
2860	-32.3505	447.155	25.377	168.441
2864	-45.6041	457.891	30.6051	173.063
2868	-39.7333	457.371	22.2646	174.797
2872	-41.7782	457.371	14.4691	174.566
2876	-25.7618	457.371	25.833	191.152
2880	-21.3742	449.84	12.478	199.249
2884	-33.1851	448.385	12.478	207.904
2888	-25.9528	447.854	12.478	201.446
2892	-35.705	457.679	12.478	205.068
2896	-28.1139	471.215	19.5451	205.068
2900	-26.838	493.691	35.6296	205.068
2904	-39.0809	478.62	39.2755	195.749
2908	-27.0818	495.221	53.8137	216.724
2912	-17.6266	499.038	41.3199	217.736
2916	-16.4969	499.038	44.149	221.05
2920	-22.9259	499.038	55.7937	210.934
2924	-18.1059	497.57	55.0431	216.698
2928	-29.2396	510.326	51.3542	227.549
2932	-40.3396	489.248	51.3542	217.636
2936	-45.7065	496.635	51.3542	216.237
2940	-24.27	492.116	54.8667	207.047
2944	-36.3333	499.344	34.0613	192.328
2948	-37.9183	518.197	36.4524	187.422
2952	-26.5857	528.519	45.5011	184.592
2956	-31.7749	543.107	45.5011	188.923
2960	-25.4391	543.166	45.5011	188.409
2964	-32.5668	527.596	47.8463	185.211
2968	-25.25	516.636	49.6128	191.521
2972	-38.7142	504.052	45.8891	203.377
2976	-50.5484	513.287	46.7378	194.115
2980	-49.4612	511.559	46.7378	182.898
2984	-49.4612	529.89	46.7378	183.457
2988	-49.4612	523.319	33.8566	186.738
2992	-19.2596	535.358	26.4026	191.045
2996	-22.157	531.735	19.0937	181.669
3000	-22.4235	530.313	26.8713	180.451
3004	-16.8917	501.657	26.5596	196.706
3008	-20.5713	501.657	26.5596	203.931
3012	0.583053	501.657	26.5596	221.441
3016	1.75491	497.254	9.43612	220.22
3020	0.572497	494.381	1.98459	242.523
3024	-3.91718	494.381	-12.0774	235.773
3028	-7.16836	494.381	-26.5051	215.552
3032	-15.9602	602.492	-22.565	218.816
3036	-18.1128	463.622	-19.5265	210.132
3040	-10.0995	443.019	-16.4359	201.62
3044	-10.1824	440.734	-15.5433	211.079
3048	-19.7937	419.011	-15.5075	44.3643
3052	-14.6085	405.133	-9.06775	223.333
3056	-18.1857	235.99	-9.06775	210.682
3060	-25.1982	414.733	-9.06775	205.628
3064	-12.3377	412.635	3.32579	188.697
3068	-12.4193	427.519	-8.46494	184.094
3072	-25.5195	425.636	-8.84608	185.737
3076	-25.1988	434.802	-6.53412	175.751
3080	-28.3837	431.066	-6.53412	163.357
3084	-10.5106	423.497	-6.53412	174.694
3088	12.2943	433.182	8.55358	178.255
3092	11.7196	433.647	-1.45097	163.632
3096	18.976	436.444	-5.81312	179.099
3100	36.6905	430.285	-4.18523	184.547
3104	45.138	424.108	8.55245	174.183
3108	47.8285	418.884	43.5857	174.765
3112	41.1299	439.499	40.0455	170.271
3116	45.0204	457.758	24.1696	195.319
3120	45.8876	430.352	38.5156	200.77
3124	55.0806	438.021	35.1762	197.43
3128	39.1543	436.692	-139.155	198.822
3132	29.5119	445.372	-236.632	199.083
3136	36.5652	455.863	-236.632	202.265
3140	21.8211	446.129	-236.632	194.585
3144	23.6202	451.282	-230.507	176.653
3148	28.2258	452.818	-237.553	169.265
3152	40.0729	453.862	-234.007	172.68
3156	51.9626	457.465	-234.811	167.846
3160	34.6804	457.389	-233.062	170.443
3164	37.0397	456.437	-249.904	181.124
3168	38.6486	473.068	-251.801	179.737
3172	53.817	463.807	-237.746	180.206
3176	43.1392	466.153	-225.095	174.82
3180	35.8428	476.985	-206.075	183.104
3184	44.3325	448.114	-199.645	195.04
3188	33.5186	436.513	-195.813	185.629
3192	40.9336	438.543	-202.971	185.554
3196	52.8666	423.457	-222.692	198.387
3200	49.081	412.314	-217.02	191.583
3204	49.4446	421.205	-228.891	206.056
3208	39.4098	436.203	-216.433	211.469
3212	51.4851	301.366	-235.502	208.117
3216	56.4902	467.638	-247.399	208.797
3220	37.1408	469.496	-230.121	226.93
3224	37.8178	472.979	-206.634	212.25
3228	34.4167	474.031	-206.634	194.147
3232	25.4068	480.994	-206.634	198.317
3236	18.2612	482.199	-214.862	197.321
3240	28.2875	480.261	-214.468	194.196
3244	25.0854	484.951	-235.57	190.755
3248	23.1629	497.091	-230.611	195.065
3252	15.6129	479.31	-244.048	199.238
3256	23.9462	499.537	-255.611	167.124
3260	19.7899	494.048	-258.747	168.158
3264	20.462	494.439	-263.447	163.377
3268	21.2473	485.783	-262.998	146.212
3272	51.4468	485.783	-266.296	146.782
3276	45.9696	485.783	-268.666	156.566
3280	-76.1239	485.228	-263.007	140.563
3284	59.8728	495.249	-263.291	135.898
3288	41.571	482.947	-251.97	130.056
3292	46.9393	483.178	-254.68	141.005
3296	49.495	495.727	-254.102	134.762
3300	51.867	482.322	-262.527	129.724
3304	48.8143	624.325	-271.138	146.6
3308	44.014	483.612	-271.138	165.167
3312	47.1778	511.925	-271.138	135.731
3316	49.4632	513.853	-267.038	140.457
3320	49.5058	513.853	-256.564	130.147
3324	65.1285	513.853	-278.769	133.788
3328	59.2332	513.853	-272.234	140.315
3332	48.9247	343.892	-275.99	140.876
3336	54.3762	362.276	-274.788	146.493
3340	51.6078	375.164	-245.683	151.676
3344	50.3355	382.455	-251.667	147.512
3348	48.3385	381.131	-251.574	139.134
3352	69.6516	534.302	-248.447	166.605
3356	71.6823	381.808	-221.867	155.655
3360	58.5848	367.73	-214.58	151.457
3364	55.1784	372.108	-228.026	163.913
3368	54.8733	381.724	-206.942	172.357
3372	30.921	378.216	-202.041	181.974
3376	22.955	377.629	-172.889	160.004
3380	2.50982	392.952	-160.389	161.443
3384	-12.7952	392.1	-165.433	10.5714
3388	-15.9829	398.905	-168.475	163.106
3392	-15.9829	412.777	-153.371	162.7
3396	-15.9829	412.777	-137.225	150.5
3400	-15.9829	412.777	-136.873	135.167
3404	-11.3971	412.777	-135.134	130.978
3408	14.1807	412.777	-141.896	144.233
3412	-10.0425	422.889	-161.96	125.455
3416	-22.6485	411.732	-158.723	123.127
3420	-22.6485	407.206	-150.683	112.645
3424	-22.6485	385.081	-145.157	80.5074
3428	-22.6485	385.081	-148.652	87.6411
3432	-22.6485	385.081	-159.437	104.984
3436	-18.8827	354.393	-149.558	109.208
3440	-30.788	358.118	-171.303	82.5441
3444	-31.1347	366.985	-178.081	80.5096
3448	67.4866	376.4	-181.297	90.9087
3452	67.4866	392.594	-181.32	88.8889
3456	67.4866	369.297	-190.003	81.6497
3460	77.2576	400.163	-188.36	72.0257
3464	80.0853	408.547	-188.36	81.7813
3468	61.4905	390.537	-188.36	68.4464
3472	65.3936	379.907	-199.67	68.4267
3476	71.6307	378.78	-199.67	77.8899
3480	74.2206	362.747	-199.67	85.1333
3484	65.7998	355.441	-199.67	74.9083
3488	65.7998	357.695	-211.859	57.5811
3492	65.7998	342.708	-209.135	60.6948
3496	72.7564	345.359	-214.028	65.1706
3500	72.7564	350.776	-212.941	62.1312
3504	72.7564	350.551	-212.941	46.2223
3508	72.7564	367.352	-212.941	61.4302
3512	72.7564	391.847	-210.968	68.718
3516	72.7564	361.992	-210.968	76.2557
3520	72.7564	350.564	-210.968	72.1848
3524	72.7564	369.954	-210.968	78.0943
3528	76.3227	356.298	-210.968	88.8539
3532	66.1095	356.298	-203.701	105.222
3536	66.1095	356.298	-193.107	114.626
3540	66.1095	339.678	-199.978	112.671
3544	74.6502	335.553	-199.978	85.2352
3548	74.6502	331.963	-199.978	94.0994
3552	74.6502	315.532	-191.963	91.0598
3556	75.6277	323.891	-177.344	110.569
3560	77.4502	322.993	-165.253	125.096
3564	79.0309	323.54	-176.453	155.697
3568	79.0309	293.468	-183.219	170.465
3572	79.0309	297.61	-196.095	173.125
3576	88.656	281.437	-194.792	163.595
3580	78.9732	249.52	-209.67	157.46
3584	96.5491	266.371	-226.424	164.636
3588	96.5491	275.653	-212.461	168.901
3592	96.5491	280.708	-213.478	174.025
3596	96.5491	276.955	-203.185	179.232
3600	103.011	417.983	-197.879	177.773
3604	79.0041	283.757	-170.308	180.557
3608	78.6103	283.821	-180.261	174.817
3612	84.777	290.085	-174.327	183.352
3616	89.3078	308.708	-199.19	173.959
3620	86.6069	302.837	-213.057	180.25
3624	101.509	313.77	-237.678	184.553
3628	98.4848	292.696	-230.639	180.709
3632	89.2333	296.331	-221.767	193.078
3636	88.5156	299.23	-334.727	200.477
3640	84.973	291.434	-243.564	206.334
3644	105.262	291.434	-261.429	206.524
3648	114.238	291.434	-257.478	209.364
3652	115.146	141.168	-273.061	224.455
3656	115.146	125.237	-280.488	224.798
3660	115.146	130.32	-273.833	216.937
3664	115.146	131.453	-268.38	222.39
3668	26.7869	122.788	-273.192	231.79
3672	25.4076	116.633	-292.45	229.994
3676	41.7517	137.901	-304.845	219.697
3680	33.8055	161.229	-309.776	214.643
3684	31.7825	189.903	-308.116	206.473
3688	31.7825	174.36	-323.123	215.336
3692	31.7825	175.487	-331.027	218.352
3696	33.6502	175.037	-327.603	204.804
3700	47.7745	188.911	-325.897	185.006
3704	47.7745	183.188	-188.946	181.816
3708	47.7745	169.066	-296.228	155.385
3712	48.3215	158.263	-287.777	174.687
3716	30.1841	335.621	-274.339	169.368
3720	54.7636	165.292	-277.879	176.835
3724	45.0826	165.705	-277.36	171.635
3728	43.0657	150.936	-272.654	183.025
3732	36.6888	168.828	-270.088	197.476
3736	36.6888	171.642	-257.318	208.228
3740	36.6888	158.543	-237.53	207.07
3744	44.8595	143.267	-208.661	207.678
3748	44.2729	127.113	-203.794	202.534
3752	44.2729	141.153	-183.135	197.926
3756	44.2729	154.431	-194.079	193.42
3760	44.2729	158.196	-185.946	183.895
3764	44.2729	159.656	-173.72	171.88
3768	36.9987	158.258	-168.861	192.041
3772	35.9112	161.646	-171.132	201.263
3776	49.6627	167.049	-171.525	211.718
3780	41.9683	168.355	-172.415	212.666
3784	25.9167	170.609	-163.129	211.332
3788	30.1139	170.609	-154.775	210.555
3792	34.7102	170.609	-152.118	208.336
3796	22.1766	150.723	-158.174	186.146
3800	26.1146	148.35	-158.36	148.938
3804	11.0929	164.104	-160	128.865
3808	20.8862	162.934	-160	132.928
3812	49.5685	182.63	-160	134.308
3816	44.2933	176.39	-154.337	123.426
3820	46.5314	180.899	-176.46	122.71
3824	43.9692	180.899	-183.41	127.009
3828	36.4029	180.899	-203.405	105.013
3832	45.5292	191.122	-217.979	83.4358
3836	32.0641	185.915	-218.226	80.5323
3840	16.5007	260.052	-232.111	54.6574
3844	10.2008	260.052	-236.622	31.9272
3848	5.19827	260.052	-240.517	133.716
3852	5.19827	260.052	-246.445	18.4781
3856	5.19827	260.052	-276.203	28.3806
3860	4.71434	259.654	-276.203	26.8295
3864	-1.34828	259.281	-276.203	38.3451
3868	-1.34828	258.2	-277.379	40.8324
3872	-1.34828	261.739	-278.011	28.7508
3876	-1.34828	292.369	-272.643	20.4157
3880	-1.34828	275.006	-277.098	24.079
3884	-9.08889	304.078	-293.396	41.7352
3888	-9.08889	291.139	-289.051	51.2741
3892	-9.08889	291.139	-269.554	56.6586
3896	-9.37106	291.139	-271.604	67.4458
3900	-18.047	275.853	-256.63	73.4557
3904	-12.2849	262.429	-288.865	72.5102
3908	-29.8134	255.68	-291.354	60.5604
3912	-12.226	246.026	-291.354	58.8073
3916	-12.226	248.716	-291.354	53.9789
3920	-12.226	240.932	-291.354	62.8546
3924	-12.226	240.932	-280.063	80.969
3928	-11.4941	240.932	-254.055	103.172
3932	-0.992916	246.536	-269.396	107.293
3936	-7.91984	270.138	-278.871	112.876
3940	-7.91984	288.594	-263.564	119.78
3944	-7.91984	300.174	-240.981	99.7061
3948	-0.783567	301.668	-243.718	110.046
3952	26.6766	292.855	-231.864	108.588
3956	9.50869	280.806	-225.237	94.6448
3960	9.50869	279.929	-215.414	99.3479
3964	9.50869	285.443	-215.414	104.423
3968	9.50869	289.556	-215.414	98.7776
3972	9.50869	286.177	-204.324	95.8813
3976	6.73819	295.115	-232.571	87.8365
3980	6.73819	304.77	-240.172	86.3111
3984	6.73819	306.332	-231.874	81.15
3988	6.73819	290.507	-241.338	66.3063
3992	6.73819	305.546	-249.032	70.759
3996	24.866	312.675	-242.332	63.3709
4000	24.866	316.453	-240.714	64.4947
4004	24.866	307.755	-247.26	58.9214
4008	20.4809	303.67	-265.517	52.829
4012	40.1797	461.862	-265.457	50.5875
4016	50.0285	310.555	-283.821	40.0772
4020	4.56241	292.805	-282.813	35.4743
4024	22.0247	311.521	-305.25	24.457
4028	23.4029	300.722	-300.594	28.6827
4032	29.0177	276.847	-310.166	30.4259
4036	38.0625	279.702	-310.262	30.4604
4040	38.5949	277.241	-336.096	35.3582
4044	45.8445	299.462	-323.46	28.368
4048	33.7375	293.029	-328.133	24.8822
4052	13.6733	307.113	-342.478	13.6194
4056	25.0888	303.043	-342.09	31.3364
4060	37.5639	313.968	-342.09	37.1612
4064	69.1049	323.991	-342.09	40.336
4068	70.2237	342.692	-342.5	28.5146
4072	53.058	342.814	-348.558	15.9359
4076	35.2786	338.041	-348.424	19.6093
4080	35.2786	321.342	-351.407	24.2945
4084	35.2786	432.218	-343.979	22.4694
4088	35.2786	310.851	-343.979	21.2127
4092	48.4779	314.155	-343.979	28.1348
4096	48.4779	321.58	-336.526	37.3027
4100	48.4779	316.222	-318.239	37.3027
4104	44.3267	311.191	-315.314	37.3027
4108	26.3655	293.346	-304.957	31.1016
4112	32.6871	296.464	-279.667	24.6061
4116	37.4532	295.016	-280.329	20.4158
4120	23.4145	297.232	-235.767	34.9027
4124	34.9391	300.877	-223.131	21.0642
4128	27.1393	298.165	-231.542	16.0104
4132	-51.1094	302.078	-229.531	30.6542
4136	-204.004	317.56	-245.41	37.5028
4140	-314.898	299.022	-246.272	60.2898
4144	-314.898	285.927	-241.595	69.6673
4148	-314.898	291.364	-239.514	82.9801
4152	-314.898	289.964	-229.241	95.741
4156	-314.898	272.606	-233.543	79.2311
4160	-305.258	278.688	-225.296	84.2302
4164	-305.705	237.578	-219.172	91.5506
4168	-323.989	245.818	-213	101.172
4172	-330.981	249.26	-205.383	99.2097
4176	-331.228	255.028	-217.127	90.8395
4180	-322.393	271.412	-201.845	106.893
4184	-322.155	256.648	-201.845	103.125
4188	-329.935	281.507	-201.845	93.614
4192	-313.547	278.492	-190.789	74.0478
4196	-301.133	271.918	-195.389	70.2835
4200	-289.08	278.973	-200.935	57.6344
4204	-305.642	278.973	-215.275	40.6525
4208	-310.611	278.973	-216.346	59.23
4212	-315.597	298.511	-228.344	47.7377
4216	-316.745	293.164	-215.654	46.9858
4220	-316.745	298.574	-157.224	52.9105
4224	-316.745	308.29	-157.224	24.2905
4228	-322.143	299.7	-157.224	6.03309
4232	-329.122	305.796	-138.737	-2.81008
4236	-333.564	291.397	-140.607	-13.1168
4240	-342.263	283.659	-132.987	-9.64703
4244	-334.253	287.13	-131.176	-8.85669
4248	-327.345	294.45	-122.036	-17.4479
4252	-322.502	298.332	-115.79	-19.9779
4256	-319.321	298.796	-108.592	-22.1542
4260	-315.741	284.661	-108.592	-32.7494
4264	-332.888	285.832	-108.592	-41.4701
4268	-332.521	434.686	-108.592	-50.5215
4272	-332.521	286.013	-75.7078	-44.4412
4276	-332.521	133.426	-75.7078	-26.4682
4280	-320.656	213.55	-75.7078	-30.3112
4284	-317.655	287.603	-103.814	-42.7427
4288	-308.342	257.638	-112.224	-29.7961
4292	-323.221	273.489	-148.618	-32.1852
4296	-325.14	253.172	-163.786	-28.8756
4300	-325.14	259.943	-167.093	-25.8301
4304	-325.14	257.292	-178.441	-26.6206
4308	-329.506	273.079	-192.939	-32.2691
4312	-332.912	290.008	-179.039	-37.141
4316	-341.682	136.188	-168.107	-64.68
4320	-367.794	280.012	-171.387	-70.9396
4324	-486.88	291.797	-190.267	-76.7771
4328	-486.88	323.851	-202.618	-72.5206
4332	-486.88	323.089	-217.296	-57.9846
4336	-471.018	321.132	-201.191	-69.732
4340	-484.151	326.541	-203.909	-65.7425
4344	-484.209	307.615	-222.781	-65.7425
4348	-484.209	234.47	-226.702	-65.7425
4352	-484.209	325.28	-225.697	-81.1446
4356	-484.858	298.547	-230.79	-68.7109
4360	-470.226	303.663	-223.455	-64.2235
4364	-586.991	308.707	-187.453	-55.1697
4368	-470.967	313.148	-187.453	-44.9884
4372	-461.81	309.62	-187.453	-43.2695
4376	-461.81	291.547	-190.88	-53.0545
4380	-461.81	280.204	-208.081	-63.0041
4384	-465.483	257.218	-226.609	-50.9446
4388	-477.335	247.541	-233.805	-46.6027
4392	-459.954	244.217	-242.854	-54.3186
4396	-456.963	245.25	-255.524	-49.3086
4400	-450.674	238.906	-266.736	-38.1469
4404	-450.674	245.654	-265.002	-36.9024
4408	-450.674	411.752	-246.983	-41.0008
4412	-445.687	449.313	-252.645	-50.2815
4416	-443.988	612.333	-274.428	-21.3865
4420	-452.359	615.426	-282.73	-4.59695
4424	-462.498	634.185	-284.971	-0.0392687
4428	-462.498	628.729	-298.579	-2.65852
4432	-462.498	615.682	-320.159	-2.91673
4436	-450.485	610.826	-305.982	-8.07123
4440	-455.448	606.434	-295.669	-5.32652
4444	-455.448	595.627	-290.365	-5.52231
4448	-455.448	592.09	-291.267	-0.452905
4452	-455.448	615.448	-291.267	0.213093
4456	-455.448	617.294	-291.267	-9.57329
4460	-443.564	590.392	-291.267	-7.42197
4464	-459.039	577.977	-287.002	7.35167
4468	-452.111	577.977	-319.633	8.28548
4472	-461.095	577.977	-314.075	12.2274
4476	-442.843	562.912	-304.324	0.129179
4480	-447.353	572.123	-313.302	6.43694
4484	-447.883	555.496	-311.475	9.679
4488	-447.883	532.827	-312.958	4.57559
4492	-447.883	532.827	-307.705	10.01
4496	-444.541	532.827	-309.514	18.751
4500	-442.373	635.771	-325.559	23.1346
4504	-448.187	635.771	-319.231	-2.14436
4508	-448.187	635.771	-480.056	-9.38538
4512	-448.187	634.893	-485.532	-18.2051
4516	-448.187	630.424	-485.532	-24.0475
4520	-440.42	654.759	-485.532	-36.7095
4524	-437.928	653.602	-485.532	-35.9256
4528	-434.545	655.937	-485.532	-35.9689
4532	-441.143	650.688	-485.532	-37.0867
4536	-435.206	651.276	-485.532	-28.0125
4540	-437.467	646.643	-485.532	-39.4964
4544	-441.368	643.41	-485.532	-50.512
4548	-455.903	653.454	-485.532	-56.9085
4552	-454.597	658.472	-485.532	-59.2308
4556	-453.705	649.404	-485.532	-53.739
4560	-441.256	657.63	-485.532	-62.8629
4564	-433.708	683.723	-485.532	-72.253
4568	-423.769	662.451	-485.532	-53.4716
4572	-435.223	664.361	-485.532	-67.8356
4576	-435.223	671.472	-485.532	-83.9983
4580	-435.223	673.422	-485.532	-78.0725
4584	-426.596	669.935	-485.532	-83.0967
4588	-427.06	645.108	-485.532	-83.0967
4592	-433.5	655.231	-485.532	-83.0967
4596	-443.754	661.863	-485.532	-83.0967
4600	-448.026	663.555	-485.532	-83.0967
4604	-441.102	676.694	-485.532	-70.4449
4608	-441.102	688.057	-485.532	-70.4532
4612	-441.102	688.057	-485.532	-68.0726
4616	-422.01	688.057	-485.532	-50.3819
4620	-411.329	799.574	-485.532	-58.1431
4624	-412.648	788.041	-485.532	-61.3258
4628	-428.027	788.041	-481.318	-42.9948
4632	-430.727	788.041	-464.832	-41.383
4636	-407.689	760.034	-461.848	-48.1746
4640	-413.546	749.262	-439.191	-57.9802
4644	-413.546	749.262	-445.339	-228.657
4648	-413.546	749.262	-446.518	-397.255
4652	-413.546	752.984	-452.118	-400.268
4656	-413.546	738.101	-444.49	-399.281
4660	-407.151	735.346	-429.451	-390.852
4664	-414.657	710.185	-413.266	-391.706
4668	-403.342	697.366	-398.898	-390.157
4672	-397.466	684.186	-409.294	-381.042
4676	-403.795	676.314	-396.374	-371.636
4680	-395.792	690.67	-384.953	-377.769
4684	-406.349	669.93	-377.018	-385.994
4688	-410.721	686.695	-361.69	-390.887
4692	-423.253	676.507	-348.142	-415.167
4696	-401.124	678.605	-345.548	-424.573
4700	-405.407	687.976	-349.236	-437.616
4704	-405.407	698.971	-335.962	-438.066
4708	-405.407	695.581	-333.042	-433.218
4712	-395.669	732.991	-318.092	-414.668
4716	-413.407	747.905	-331.859	-417.075
4720	-408.404	747.905	-324.88	-425.764
4724	-417.008	747.905	-306.88	-427.624
4728	-417.008	743.838	-295.735	-432.2
4732	-417.008	919.904	-273.092	-426.322
4736	-417.008	761.407	-260.434	-440.208
4740	-417.008	777.493	-253.698	-433.215
4744	-430.798	777.493	-241.946	-410.416
4748	-412.61	777.493	-224.241	-414.387
4752	-428.61	794.117	-224.241	-428.933
4756	-444.208	792.575	-224.241	-442.001
4760	-444.348	821.512	-213.205	-433.06
4764	-427.312	795.796	-236.361	-439.472
4768	-442.876	795.158	-225.227	-441.506
4772	-440.817	804.655	-211.232	-568.79
4776	-452.066	814.295	-202.238	-451.002
4780	-461.176	821.523	-191.488	-455.954
4784	-443.466	832.056	-202.786	-449.141
4788	-443.466	840.872	-198.998	-443.392
4792	-443.466	839.907	-197.74	-442.316
4796	-427.98	853.588	-191.247	-434.07
4800	-417.531	841.776	-217.256	-430.466
4804	-416.86	838.018	-225.666	-435.92
4808	-417.298	821.576	-225.666	-446.475
4812	-422.329	824.73	-225.666	-448.718
4816	-418.894	838.208	-259.818	-439.197
4820	-425.612	825.069	-230.275	-449.462
4824	-422.815	819.462	-223.912	-465.81
4828	-411.107	838.541	-247.737	-469.5
4832	-405.544	839.562	-247.031	-452.242
4836	-406.398	860.535	-251.306	-448.924
4840	-421.503	845.317	-276.322	-443.367
4844	-424.457	846.647	-276.322	-427.19
4848	-424.457	845.062	-276.322	-426.752
4852	-424.457	847.096	-288.007	-446.347
4856	-416.727	832.684	-302.21	-444.197
4860	-405.364	834.571	-301.578	-442.049
4864	-403.959	833.54	-313.312	-443.695
4868	-397.599	825.78	-314.608	-451.247
4872	-377.81	837.89	-312.613	-442.526
4876	-359.482	844.671	-312.613	-431.271
4880	-367.748	840.848	-312.613	-411.559
4884	-364.751	843.131	-296.763	-409.984
4888	-393.34	802.262	-283.74	-423.047
4892	-426.059	828.202	-284.656	-431.989
4896	-426.059	827.648	-284.656	-433.108
4900	-426.059	841.285	-284.656	-457.662
4904	-426.059	859.922	-284.656	-478.812
4908	-426.204	860.577	-284.656	-485.24
4912	-440.188	856.432	-307.994	-475.407
4916	-440.188	848.814	-322.038	-479.351
4920	-440.188	849.813	-337.712	-491.393
4924	-435.659	848.596	-398.719	-497.085
4928	-441.049	844.019	-398.719	-494.294
4932	-445.2	859.294	-398.719	-476.257
4936	-445.2	866.572	-398.719	-484.581
4940	-445.2	866.945	-398.719	-499.314
4944	-396.929	872.552	-398.719	-510.392
4948	-443.663	878.027	-398.719	-515.07
4952	-443.425	879.722	-398.719	-520.174
4956	-443.425	890.23	-389.172	-524.904
4960	-443.425	889.811	-395.42	-551.053
4964	-443.425	889.811	-399.315	-549.353
4968	-443.425	889.811	-440.068	-541.786
4972	-455.081	889.811	-431.628	-531.311
4976	-468.121	889.811	-429.191	-543.652
4980	-456.36	794.704	-442.74	-536.912
4984	-483.548	870.091	-443.507	-519.846
4988	-483.548	870.091	-467.78	-499.685
4992	-483.548	870.091	-481.086	-499.828
4996	-483.548	865.334	-483.705	-484.984
5000	-485.926	838.061	-483.705	-480.038
5004	-527.176	829.705	-483.705	-477.163
5008	-515.532	819.961	-477.471	-476.231
5012	-519.633	810.668	-480.521	-454.863
5016	-514.054	799.149	-468.721	-445.062
5020	-500.866	812.451	-498.554	-440.195
5024	-500.866	809.126	-498.028	-422.462
5028	-500.866	801.796	-491.13	-412.38
5032	-500.866	809.826	-500.512	-400.728
5036	-500.866	789.112	-515.674	-401.836
5040	-500.866	779.322	-507.586	-387.69
5044	-502.031	767.313	-518.276	-390.609
5048	-511.943	779.911	-515.114	-397.151
5052	-513.986	763.618	-513.57	-402.699
5056	-504.839	735.449	-519.964	-379.836
5060	-509.288	752.802	-509.031	-396.939
5064	-507.684	749.126	-506.852	-395.47
5068	-507.684	751.188	-508.214	-408.522
5072	-507.684	729.622	-503.221	-409.571
5076	-484.849	698.24	-514.669	-395.765
5080	-496.687	706.128	-516.65	-390.596
5084	-497.623	690.49	-501.454	-392.254
5088	-513.375	813.795	-514.476	-391.452
5092	-525.446	813.795	-516.745	-372.302
5096	-531.584	813.795	-533.473	-364.548
5100	-531.811	806.846	-518.61	-355.13
5104	-539.872	798.685	-521.987	-366.746
5108	-539.872	782.128	-504.488	-369.497
5112	-539.872	800.9	-504.488	-377.995
5116	-535.228	825.747	-504.488	-385.213
5120	-543.816	844.285	-504.488	-391.551
5124	-515.837	851.976	-504.488	-397.801
5128	-514.104	860.048	-504.488	-388.719
5132	-515.823	871.832	-504.488	-383.051
5136	-523.018	900.917	-504.485	-396.548
5140	-539.427	902.056	-502.73	-393.622
5144	-525.141	919.577	-497.295	-396.174
5148	-535.987	918.861	-513.762	-385.454
5152	-512.776	904.922	-501.003	-374.535
5156	-510.085	914.043	-501.003	-373.61
5160	-523.017	916.432	-501.003	-372.255
5164	-521.682	944.653	-485.551	-366.697
5168	-525.261	946.879	-467.475	-361.832
5172	-509.802	947.098	-476.576	-371.233
5176	-509.802	945.345	-470.366	-378.472
5180	-509.802	934.194	-472.459	-376.273
5184	-509.802	938.775	-437.026	-382.317
5188	-509.802	949.793	-427.703	-395.87
5192	-396.685	941.55	-430.863	-410.884
5196	-513.819	944.695	-425.445	-418.286
5200	-501.283	947.721	-425.034	-412.836
5204	-510.512	951.34	-436.728	-399.871
5208	-510.512	945.276	-438.027	-379.099
5212	-510.512	935.495	-437.24	-371.975
5216	-501.865	945.738	-452.093	-378.195
5220	-489.779	942.095	-414.605	-381.816
5224	-480.697	937.395	-408.659	-386.625
5228	-468.956	935.915	-408.659	-395.594
5232	-463.994	929.631	-408.659	-410.757
5236	-465.78	921.651	-408.659	-427.347
5240	-465.78	927.592	-408.659	-432.994
5244	-465.78	917.573	-408.659	-421.675
5248	-492.501	937.096	-408.659	-419.89
5252	-500.012	928.659	-406.141	-426.467
5256	-492.585	996.923	-406.141	-429.505
5260	-496.154	899.931	-406.141	-432.567
5264	-492.47	918.346	-368.878	-439.438
5268	-497.7	913.39	-368.878	-450.513
5272	-477.91	932.222	-368.878	-429.989
5276	-473.199	933.787	-368.878	-417.871
5280	-473.922	928.976	-368.878	-402.922
5284	-493.397	926.99	-368.878	-414.425
5288	-486.792	923.18	-368.878	-427.119
5292	-494.027	924.212	-368.878	-428.262
5296	-514.313	920.97	-368.878	-431.19
5300	-515.164	917.859	-376.294	-434.689
5304	-515.164	920.261	-376.294	-434.557
5308	-515.164	925.903	-376.294	-450.761
5312	-534.911	939.173	-376.294	-487.632
5316	-534.873	926.899	-376.294	-621.343
5320	-547.627	925.588	-376.294	-511.651
5324	-511.866	917.102	-377.758	-507.694
5328	-511.866	951.85	-377.168	-497.291
5332	-511.866	945.969	-382.947	-496.642
5336	-522.179	952.517	-388.337	-490.05
5340	-533.49	963.43	-382.19	-504.63
5344	-530.647	960.091	-387.963	-498.873
5348	-541.797	876.106	-396.522	-505.164
5352	-566.369	952.061	-393.216	-506.549
5356	-539.584	937.58	-407.196	-509.012
5360	-539.772	938.524	-407.007	-495.176
5364	-553.155	930.723	-396.491	-487.899
5368	-560.84	937.969	-414.949	-490.577
5372	-548.842	925.971	-432.961	-524.549
5376	-536.869	946.864	-433.171	-532.941
5380	-534.006	928.944	-453.352	-542.109
5384	-533.095	922.644	-444.601	-550.123
5388	-540.152	915.765	-451.933	-549.114
5392	-529.048	920.077	-458.357	-542.858
5396	-544.326	922.058	-463.391	-544.327
5400	-544.326	926.427	-474.414	-525.98
5404	-544.326	928.636	-460.589	-524.955
5408	-541.308	933.139	-473.245	-505.218
5412	-541.308	943.939	-466.941	-497.429
5416	-541.308	939.952	-468.16	-500.899
5420	-535.093	943.006	-476.357	-499.513
5424	-535.093	940.566	-488.116	-474.96
5428	-535.093	966.427	-503.022	-472.468
5432	-535.093	975.211	-504.031	-467.242
5436	-535.093	976.888	-499.902	-472.52
5440	-535.093	971.311	-499.902	-455.292
5444	-535.093	968.25	-499.902	-429.44
5448	-535.093	964.702	-497.485	-430.588
5452	-535.093	952.385	-508.528	-423.203
5456	-541.503	939.703	-508.528	-423.73
5460	-544.811	921.718	-508.528	-419.213
5464	-548.449	907.85	-516.624	-411.052
5468	-541.806	913.423	-501.634	-405.873
5472	-533.897	891.288	-511.349	-392.607
5476	-530.467	888.679	-505.9	-393.041
5480	-535.885	937.1	-510.358	-394.427
5484	-546.349	898.279	-485.481	-370.759
5488	-553.631	925.61	-494.75	-374.391
5492	-558.156	898.249	-495.834	-377.425
5496	-562.631	896.415	-476.528	-382.269
5500	-566.643	785.886	-467.384	-383.303
5504	-583.349	926.821	-427.089	-394.565
5508	-582.842	924.562	-451.878	-401.323
5512	-570.852	921.837	-446.859	-401.68
5516	-566.125	922.944	-454.738	-405.388
5520	-574.389	925.131	-449.93	-406.02
5524	-568.541	924.997	-439.151	-394.549
5528	-568.759	923.682	-460.537	-410.023
5532	-564.524	969.629	-418.437	-415.956
5536	-553.181	937.29	-393.968	-409.944
5540	-557.26	928.652	-378.919	-394.019
5544	-559.563	899.872	-368.849	-402.857
5548	-559.563	907.538	-356.525	-386.526
5552	-559.563	746.632	-355.358	-398.056
5556	-549.84	913.143	-354.416	-389.513
5560	-549.84	905.33	-350.899	-373.704
5564	-549.84	889.788	-349.081	-375.816
5568	-553.478	894.106	-328.273	-372.784
5572	-553.478	894.106	-349.8	-390.026
5576	-553.478	894.106	-338.961	-412.216
5580	-553.478	894.106	-336.974	-406.205
5584	-533.567	894.106	-344.953	-405.572
5588	-536.608	904.782	-355.473	-395.096
5592	-535.712	865.584	-350.299	-383.136
5596	-544.106	847.691	-347.37	-374.351
5600	-530.268	843.298	-379.149	-369.797
5604	-524.365	856.603	-379.149	-378.229
5608	-520.855	856.603	-379.149	-370.881
5612	-524.045	856.603	-370.896	-368.301
5616	-513.706	862.941	-366.457	-368.333
5620	-527.65	836.496	-369.294	-369.52
5624	-515.476	855.592	-364.461	-373.1
5628	-513.955	845.404	-358.761	-363.036
5632	-521.088	845.404	-371.917	-370.428
5636	-509.034	845.404	-386.465	-359.933
5640	-526.249	855.1	-386.465	-348.858
5644	-522.483	869.364	-386.465	-350.977
5648	-528.688	859.59	-390.628	-357.306
5652	-517.405	841.712	-390.628	-340.342
5656	-495.545	828.601	-390.628	-327.26
5660	-500.696	831.858	-390.301	-320.545
5664	-494.597	803.474	-391.47	-316.614
5668	-488.295	816.887	-384.871	-307.245
5672	-480.213	807.709	-384.301	-312.972
5676	-482.628	807.709	-384.301	-320.258
5680	-464.252	807.709	-384.301	-297.943
5684	-473.633	787.343	-367.576	-300.35
5688	-428.546	810.979	-350.306	-301.817
5692	-481.891	802.326	-355.485	-314.535
5696	-488.952	801.776	-346.565	-294.248
5700	-486.762	814.641	-354.593	-272.144
5704	-494.004	833.255	-373.84	-273.898
5708	-512.325	826.49	-367.787	-267.745
5712	-527.847	654.875	-362.435	-267.104
5716	-526.756	481.919	-380.071	-257.736
5720	-513.516	481.919	-390.707	-263.129
5724	-506.658	481.919	-388.144	-265.201
5728	-506.658	473.618	-399.309	-268.989
5732	-506.658	484.875	-399.309	-258.352
5736	-521.224	468.29	-399.309	-255.825
5740	-526.967	477.315	-415.919	-281.393
5744	-526.967	521.661	-448.341	-270.053
5748	-526.967	521.211	-454.973	-243.183
5752	-524.369	524.962	-452.759	-231.938
5756	-504.619	525.517	-458.449	-224.243
5760	-528.981	520.361	-452.503	-230.96
5764	-523.391	517.656	-446.264	-230.38
5768	-523.391	515.827	-450.199	-218.007
5772	-523.391	518.239	-459.055	-219.958
5776	-541.565	539.757	-460.232	-221.007
5780	-553.688	534.966	-452.622	-219.717
5784	-540.486	530.694	-455.869	-220.413
5788	-537.504	523.512	-450.447	-223.139
5792	-533.489	532.69	-461.274	-238.693
5796	-543.269	510.813	-467.004	-245.005
5800	-513.802	510.813	-468.84	-245.647
5804	-516.148	510.813	-463.012	-268.539
5808	-500.188	493.665	-463.012	-289.718
5812	-518.308	504.458	-463.012	-283.371
5816	-517.63	485.544	-470.358	-290.198
5820	-517.63	510.925	-435.039	-293.685
5824	-517.63	521.969	-438.834	-293.808
5828	-517.63	509.628	-398.816	-318.696
5832	-502.019	504.319	-401.943	-331.72
5836	-497.981	497.773	-412.619	-337.267
5840	-505.592	484.353	-411.766	-337.728
5844	-498.995	493.712	-415.91	-357.68
5848	-511.577	483.277	-415.91	-363.893
5852	-505.785	474.241	-415.91	-365.064
5856	-512.22	611.954	-416.068	-389.507
5860	-495.533	484.769	-398.099	-412.206
5864	-659.515	476.056	-377.4	-407.316
5868	-498.375	453.923	-378.412	-407.036
5872	-489.804	447.88	-365.199	-395.756
5876	-491.359	447.537	-372.727	-406.459
5880	-495.711	436.971	-359.695	-412.17
5884	-495.711	439.579	-364.504	-390.654
5888	-495.711	439.579	-378.523	-385.916
5892	-505.187	439.579	-379.929	-386.189
5896	-505.187	594.773	-379.929	-402.879
5900	-505.187	427.349	-379.929	-401.849
5904	-505.187	428.083	-393.209	-399.263
5908	-505.187	452.921	-379.579	-409.531
5912	-505.187	450.659	-376.13	-387.95
5916	-500.307	457.017	-402.431	-394.546
5920	-500.307	439.781	-404.422	-426.681
5924	-500.307	452.68	-418.918	-451.046
5928	-500.307	585.441	-422.137	-468.231
5932	-497.668	427.879	-428.123	-471.181
5936	-512.458	428.734	-417.99	-471.181
5940	-524.004	405.015	-455.838	-471.181
5944	-528.402	397.772	-457.112	-514.859
5948	-528.402	395.16	-459.018	-550.425
5952	-528.402	409.819	-454.361	-565.051
5956	-528.402	243.732	-437.63	-561.596
5960	-528.402	81.5503	-426.601	-546.953
5964	-547.461	88.5158	-413.549	-542.066
5968	-510.491	77.5821	-416.41	-544.914
5972	-522.152	88.2113	-428.152	-564.724
5976	-522.152	77.8264	-430.323	-562.849
5980	-522.152	89.082	-441.883	-561.521
5984	-522.152	100.165	-440.097	-557.191
5988	-522.152	96.9229	-426.02	-547.668
5992	-507.159	113.356	-439.362	-537.635
5996	-515.339	108.183	-421.838	-532.986
6000	-515.339	102.931	-425.937	-529.871
6004	-515.339	112.41	-412.038	-543.221
6008	-513.005	106.715	-414.914	-548.595
6012	-513.301	69.9245	-399.75	-547.865
6016	-515.583	93.502	-399.75	-536.308
6020	-524.865	105.819	-399.75	-520.123
6024	-524.865	90.6432	-297.544	-506.162
6028	-524.865	87.5092	-390.137	-499.558
6032	-538.149	92.705	-386.344	-472.811
6036	-535.04	105.884	-371.274	-452.611
6040	-524.488	104.615	-370.956	-435.64
6044	-517.85	109.626	-238.225	-431.144
6048	-520.192	112.922	-238.225	-429.34
6052	-510.414	111.313	-238.225	-423.857
6056	-509.117	94.3193	-225.274	-416.932
6060	-504.492	103.045	-222.474	-433.178
6064	-510.354	115.116	-225.691	-436.014
6068	-515.746	123.611	-225.691	-429.126
6072	-515.746	118.644	-225.691	-434.111
6076	-515.746	134.557	-225.691	-404.702
6080	-517.114	120.393	-206.091	-404.702
6084	-489.086	109.23	-233.581	-404.702
6088	-470.647	96.0545	-236.424	-417.395
6092	-433.937	114.154	-244.555	-405.417
6096	-434.288	119.953	-241.757	-397.055
6100	-454.79	121.594	-253.643	-390.196
6104	-441.859	114.06	-281.294	-385.962
6108	-433.803	103.537	-280.577	-400.175
6112	-425.233	101.245	-283.278	-397.123
6116	-428.118	104.32	-264.612	-403.317
6120	-447.514	101.679	-265.177	-404.234
6124	-449.083	103.008	-260.334	-403.888
6128	-431.269	100.405	-260.334	-404.258
6132	-429.033	111.348	-260.334	-396.989
6136	-441.427	104.196	-260.334	-400.729
6140	-408.668	93.6472	-260.334	-406.619
6144	-393.06	91.9297	-260.334	-273.304
6148	-396.147	102.449	-260.334	-410.536
6152	-396.68	85.3382	-272.058	-433.634
6156	-383.608	67.1342	-291.866	-446.784
6160	-380.871	79.7473	-296.188	-471.118
6164	-393.611	91.4368	-288.721	-475.437
6168	-388.245	109.811	-293.514	-469.037
6172	-380.878	102.468	-301.491	-485.91
6176	-385.573	108.39	-317.115	-487.828
6180	-390.851	99.6661	-319.409	-501.041
6184	-390.851	89.7294	-298.683	-500.479
6188	-390.851	96.3808	-293.681	-474.83
6192	-390.851	98.2342	-301.607	-490.43
6196	-390.851	68.3064	-295.858	-489.275
6200	-390.851	41.44	-311.095	-486.902
6204	-398.212	23.2333	-305.657	-477.893
6208	-399.356	30.0289	-303.634	-472.578
6212	-381.064	12.1127	-318.758	-468.606
6216	-411.884	-11.5174	-332.398	-469.233
6220	-439.101	-18.6664	-341.335	-472.281
6224	-454.197	-27.4241	-345.281	-465.035
6228	-469.108	-14.0104	-351.365	-429.651
6232	-484.572	-16.158	-357.876	-257.143
6236	-481.838	-27.8741	-366.666	-402.055
6240	-478.933	4.1101	-365.668	-391.626
6244	-488.769	-10.3757	-360.26	-382.57
6248	-489.15	-10.6479	-363.961	-375.483
6252	-485.693	-19.1403	-357.664	-362.487
6256	-469.795	-23.3066	-356.376	-348.138
6260	-481.08	-41.8458	-347.578	-335.534
6264	-479.906	-45.9389	-347.698	-329.765
6268	-482.155	-31.1459	-356.484	-324.665
6272	-482.155	-33.0302	-348.742	-321.412
6276	-482.155	-33.0302	-349.604	-325.312
6280	-479.34	-33.0302	-371.456	-328.947
6284	-479.34	-25.0696	-373.247	-318.604
6288	-479.34	-43.5359	-376.992	-323.213
6292	-490.266	-26.3162	-383.092	-328.504
6296	-490.266	-25.9508	-383.092	-328.07
6300	-490.266	-29.2799	-383.092	-326.515
6304	-489.761	-4.56672	-386.437	-322.739
6308	-498.063	-0.383281	-379.772	-324.337
6312	-489.356	5.94733	-411.487	-329.684
6316	-492.197	21.1679	-391.332	-315.791
6320	-503.535	45.4908	-381.756	-302.612
6324	-504.613	25.2287	-382.125	-308.428
6328	-501.804	31.0852	-389.269	-304.648
6332	-481.687	34.2832	-403.004	-297.144
6336	-497.193	26.728	-414.51	-296.756
6340	-491.47	20.0414	-391.102	-297.136
6344	-482.731	13.6774	-384.423	-299.204
6348	-498.595	5.39958	-407.145	-287.478
6352	-497.57	-3.52926	-405.18	-272.29
6356	-487.734	-3.14698	-382.998	-254.2
6360	-475.696	-0.247463	-378.478	-277.843
6364	-461.003	-3.42923	-377.618	-280.759
6368	-478.838	-5.57487	-360.154	-279.62
6372	-481.682	-13.552	-353.14	-281.286
6376	-481.682	-13.552	-344.704	-279.13
6380	-481.682	-13.552	-351.465	-267.083
6384	-484.738	-32.6865	-346.714	-262.605
6388	-484.738	-20.55	-348.83	-283.153
6392	-484.738	-149.903	-348.83	-293.105
6396	-469.234	-45.4693	-348.83	-295.542
6400	-485.584	-51.6822	-348.114	-287.37
6404	-502.466	-62.2682	-345.017	-321.73
6408	-502.466	-80.0751	-341.962	-330.163
6412	-502.466	-80.5277	-352.477	-327.146
6416	-504.051	-73.3482	-349.532	-335.793
6420	-523.225	-84.8963	-339.224	-338.539
6424	-515.677	-102.691	-353.346	-321.669
6428	-495.331	-111.63	-367.523	-322.659
6432	-494.597	-87.317	-390.254	-333.194
6436	-499.628	-78.764	-404.138	-331.894
6440	-505.697	-80.0391	-399.289	-336.628
6444	-505.697	-69.7413	-361.57	-334.636
6448	-505.697	-76.1458	-351.718	-356.978
6452	-487.785	-67.0883	-379.394	-375.897
6456	-478.989	-76.9531	-396.108	-398.196
6460	-463.267	-72.0113	-396.108	-394.183
6464	-473.069	-82.1178	-396.108	-385.812
6468	-477.434	-79.1274	-396.108	-379.963
6472	-466.731	-96.6257	-386.872	-386.535
6476	-487.376	-86.5514	-386.872	-378.511
6480	-488.551	-90.8502	-386.872	-377.986
6484	-488.551	-91.6047	-378.292	-387.045
6488	-488.551	-81.1787	-388.125	-387.794
6492	-483.292	-66.4707	-367.963	-396.816
6496	-484.936	-51.9948	-375.977	-392.934
6500	-488.031	-70.6493	-336.852	-381.889
6504	-501.316	-59.0076	-335.611	-378.911
6508	-490.043	-47.0047	-327.421	-378.911
6512	-512.427	-53.5049	-320.817	-378.911
6516	-479.064	-30.3634	-305.602	-372.705
6520	-480.097	-9.97739	-297.265	-363.432
6524	-471.723	-18.3639	-295.773	-347.483
6528	-462.663	-14.7209	-296.372	-348.286
6532	-475.855	-19.889	-274.262	-367.431
6536	-469.716	-5.48274	-289.421	-351.845
6540	-463.306	-0.102346	-314.057	-342.018
6544	-484.343	24.6168	-314.157	-339.366
6548	-485.595	130.842	-324.873	-355.776
6552	-501.657	38.7379	-341.1	-361.291
6556	-524.702	38.7379	-324.181	-360.106
6560	-531.663	38.7379	-329.583	-358.922
6564	-531.663	44.036	-330.68	-380.775
6568	-531.663	49.3805	-326.807	-382.836
6572	-528.187	57.6751	-339.882	-385.92
6576	-540.404	44.6601	-335.767	-410.608
6580	-527.33	44.0769	-336.95	-410.608
6584	-503.975	44.0769	-327.685	-410.608
6588	-492.692	44.0769	-332.603	-378.253
6592	-485.576	23.4105	-345.592	-378.297
6596	-473.982	19.9779	-346.407	-381.521
6600	-473.326	29.6678	-367.022	-380.568
6604	-457.454	27.4861	-354.777	-379.499
6608	-433.068	39.1644	-383.593	-378.186
6612	-420.942	46.3391	-368.974	-376.547
6616	-436.099	48.6379	-396.521	-370.355
6620	-441.729	38.439	-408.468	-365.888
6624	-441.535	41.1202	-435.542	-366.335
6628	-440.99	41.9739	-428.226	-353.914
6632	-435.101	18.64	-436.4	-346.547
6636	-444.514	41.207	-442.561	-340.68
6640	-449.349	41.207	-443.919	-347.533
6644	-469.429	41.207	-430.089	-348.955
6648	-466.259	24.7326	-428.831	-362.913
6652	-452.183	2.94281	-433.374	-369.652
6656	-436.241	2.94281	-429.018	-374.147
6660	-436.241	2.94281	-453.603	-387.308
6664	-436.241	4.12009	-444.223	-399.048
6668	-589.733	6.74048	-437.63	-393.367
6672	-422.458	0.533733	-445.802	-383.024
6676	-425.559	5.22323	-455.146	-378.352
6680	-441.873	7.01906	-456.443	-380.16
6684	-451.151	28.962	-457.255	-381.368
6688	-459.201	63.8232	-462.058	-382.179
6692	-483.117	51.0061	-451.071	-366.683
6696	-486.192	51.5763	-430.341	-356.409
6700	-486.192	57.869	-440.856	-342.939
6704	-486.192	54.1383	-426.798	-337.125
6708	-485.488	66.2437	-433.109	-334.558
6712	-463.394	65.273	-436.362	-335.155
6716	-497.764	65.273	-436.362	-319.245
6720	-497.764	65.273	-436.362	-309.074
6724	-497.764	82.26	-425.574	-305.051
6728	-497.764	78.542	-416.087	-284.895
6732	-555.136	65.3227	-415.173	-270.901
6736	-501.435	65.3227	-423.591	-268.452
6740	-482.495	65.3227	-433.429	-269.55
6744	-485.541	59.6318	-426.066	-242.654
6748	-492.556	61.2745	-427.041	-227.137
6752	-518.596	61.2745	-436.115	-227.879
6756	-518.596	61.2745	-437.571	-224.616
6760	-518.596	68.2096	-431.711	-219.173
6764	-515.749	82.1138	-430.278	-205.039
6768	-493.197	89.1054	-420.242	-187.773
6772	-540.571	85.7144	-408.552	-184.162
6776	-536.809	80.1816	-401.625	-178.827
6780	-515.287	76.4793	-412.851	-192.33
6784	-515.287	86.2267	-400.279	-177.803
6788	-515.287	86.5036	-413.458	-176.968
6792	-490.642	81.3169	-402.859	-165.852
6796	-496.689	70.1266	-404.629	-161.181
6800	-512.783	62.3103	-404.991	-160.529
6804	-522.364	82.5805	-421.801	-171.101
6808	-522.364	80.1536	-414.878	-176.151
6812	-522.364	85.052	-414.878	-191.61
6816	-539.27	52.0546	-414.878	-200.728
6820	-529.126	36.0478	-414.641	-220.242
6824	-524.951	45.5499	-406.898	-208.77
6828	-524.951	32.0381	-421.319	-203.586
6832	-524.951	15.0297	-417.977	-200.56
6836	-524.885	28.4656	-401.796	-212.356
6840	-524.885	33.5688	-409.898	-213.558
6844	-524.885	36.6712	-420.509	-199.493
6848	-535.352	27.5855	-429.438	-200.045
6852	-525.079	39.0542	-445.539	-211.463
6856	-529.271	32.6543	-456.621	-214.965
6860	-554.914	19.5407	-464.335	-198.176
6864	-531.456	14.3253	-603.295	-193.214
6868	-531.456	9.18397	-603.295	-187.718
6872	-531.456	9.18397	-603.295	-198.897
6876	-531.456	9.18397	-611.456	-181.016
6880	-531.456	10.8396	-604.227	-203.691
6884	-531.455	25.3166	-607.649	-227.982
6888	-532.362	43.6974	-614.651	-224.249
6892	-554.171	32.9488	-598.727	-204.839
6896	-520.73	45.1465	-588.155	-192.33
6900	-520.73	47.0711	-600.75	-186.866
6904	-520.73	46.1702	-619.114	-184.006
6908	-520.73	37.1198	-637.95	-176.026
6912	-536.076	48.1435	-671.206	-174.977
6916	-536.076	24.1313	-655.105	-177.114
6920	-536.076	46.2607	-642.121	-167.42
6924	-532.268	51.5012	-643.515	-176.476
6928	-546.999	58.6525	-651.673	-179.711
6932	-552.125	57.8915	-675.158	-172.223
6936	-642.92	42.8015	-674.013	-170.377
6940	-535.506	57.7915	-672.947	-172.414
6944	-546.941	82.9395	-639.697	-168.284
6948	-567.777	72.0968	-665.616	-176.644
6952	-549.714	78.4284	-654.339	-183.15
6956	-533.28	80.4297	-659.408	-183.573
6960	-521.01	74.0617	-668.074	-184.539
6964	-536.554	76.8242	-657.96	-188.59
6968	-530.683	74.1815	-650.445	-207.113
6972	-522.972	86.4519	-650.982	-196.088
6976	-508.854	103.44	-641.301	-193.147
6980	-503.147	89.9246	-635.49	-184.324
6984	-491.794	74.8706	-622.264	-191.525
6988	-486.317	85.6673	-622.92	-188.303
6992	-474.188	73.1936	-619.6	-185.008
6996	-475.218	52.5783	-611.083	-184.892
7000	-486.702	52.9368	-613.633	-195.268
7004	-484.888	46.9215	-615.343	-203.183
7008	-485.466	47.09	-635.978	-315.046
7012	-488.62	44.5953	-648.786	-204.932
7016	-486.835	19.5374	-628.638	-208.421
7020	-484.077	16.4702	-608.021	-203.494
7024	-497.815	-13.586	-606.194	-206.278
7028	-509.149	-34.3028	-613.236	-204.491
7032	-503.3	-34.3028	-604.668	-214.961
7036	-518.413	-34.3028	-602.37	-213.787
7040	-523.654	-40.3152	-599.88	-218.355
7044	-523.654	-60.4186	-603.677	-213.369
7048	-523.654	-45.0998	-606.92	-185.49
7052	-523.654	-43.7584	-600.073	-174.547
7056	-526.686	-50.0079	-602.882	-173.178
7060	-530.648	-34.6637	-614.276	-169.371
7064	-552.591	-46.2484	-610.591	-178.882
7068	-535.275	-35.5041	-616.27	-173.082
7072	-535.275	-41.3671	-627.127	-174.258
7076	-535.275	-45.2557	-636.23	-173.143
7080	-535.275	-49.4517	-636.009	-175.314
7084	-535.275	-50.0699	-636.009	-177.417
7088	-536.162	-67.1448	-636.009	-172.349
7092	-572.044	-94.5766	-649.017	-166.526
7096	-563.929	-108.995	-660.882	-153.745
7100	-561.643	-107.463	-690.795	-152.387
7104	-572.086	-76.7948	-695.693	-129.746
7108	-563.454	-62.3328	-692.244	-126.883
7112	-562.442	-65.9008	-697.134	-132.36
7116	-556.005	-66.7676	-697.134	-136.029
7120	-555.672	-59.0846	-697.134	-138.192
7124	-555.672	-56.2817	-719.289	-132.228
7128	-555.672	-93.6317	-719.289	-135.456
7132	-554.348	-94.2637	-719.289	-138.768
7136	-559.689	17.3565	-719.289	-147.417
7140	-548.809	-87.0005	-719.289	-152.987
7144	-548.864	-100.042	-594.992	-144.958
7148	-557.148	-108.44	-610.16	-128.046
7152	-572.013	-118.426	-622.968	-109.818
7156	-573.013	-135.17	-639.255	-115.036
7160	-578.297	-123.26	-639.255	-143.538
7164	-585.855	-118.21	-639.255	-144.642
7168	-556.523	-124.841	-659.319	-136
7172	-551	-124.67	-626.431	-139.273
7176	-547.554	-128.304	-620.129	-145.244
7180	-552.382	-139.527	-620.129	-133.952
7184	-545.894	-124.673	-620.129	-119.096
7188	-545.894	-252.973	-620.129	-113.28
7192	-545.894	-90.412	-620.129	-114.729
7196	-545.894	-93.5713	-620.129	-120.178
7200	-557.97	-90.7839	-595.815	-112.504
7204	-567.535	-97.0319	-592.413	-115.12
7208	-559.877	-84.5174	-465.619	-121.828
7212	-553.048	-68.8797	-574.289	-132.095
7216	-555.397	-69.5138	-547.743	-112.13
7220	-548.674	-82.5637	-544.391	-119.333
7224	-536.203	-76.7008	-548.482	-135.459
7228	-529.851	-80.396	-550.711	-148.68
7232	-529.851	-101.61	-551.488	-147.875
7236	-529.851	-93.1827	-533.686	-148.661
7240	-520.674	-76.745	-529.125	-156.788
7244	-512.1	-68.8487	-524.537	-154.467
7248	-505.971	-68.7789	-534.948	-164.707
7252	-492.49	-68.7538	-520.415	-181.933
7256	-505.44	-92.1914	-529.033	-204.578
7260	-505.152	-81.0835	-512.54	-215.005
7264	-505.152	-73.6789	-492.654	-224.443
7268	-505.152	-52.7784	-493.177	-231.074
7272	-517.121	-39.6062	-499.672	-241.379
7276	-508.595	-187.449	-514.04	-244.456
7280	-518.445	-187.449	-491.884	-257.026
7284	-521.779	-187.449	-487.961	-266.982
7288	-511.436	-196.338	-483.931	-246.267
7292	-516.972	-197.924	-463.288	-241.487
7296	-514.11	-194.691	-465.448	-231.109
7300	-512.893	-180.716	-475.717	-226.359
7304	-529.684	-174.249	-448.598	-229.008
7308	-529.684	-141.92	-455.92	-219.388
7312	-529.684	-152.171	-414.448	-209.912
7316	-524.869	-177.434	-434.446	-217.54
7320	-544.123	-180.792	-418.691	-226.373
7324	-550.864	-193.406	-413.213	-217.132
7328	-724.935	-17.6025	-410.721	-222.195
7332	-596.565	-174.454	-391.763	-204.743
7336	-580.687	-181.349	-431.978	-199.49
7340	-592.671	-196.798	-426.757	-210.467
7344	-603.188	-212.298	-411.328	-215.685
7348	-603.092	-197.126	-384.828	-224.989
7352	-614.776	-339.593	-388.087	-223.387
7356	-623.63	-504.948	-384.497	-210.024
7360	-451.432	-475.02	-392.94	-202.949
7364	-606.134	-378.316	-378.754	-195.906
7368	-615.345	-445.434	-358.003	-196.409
7372	-607.533	-420.148	-368.906	-181.262
7376	-602.703	-428.759	-364.471	-175.817
7380	-611.373	-431.234	-373.661	-169.257
7384	-613.356	-426.694	-377.173	-161.789
7388	-598.143	-438.588	-386.722	-179.405
7392	-587.658	-429.372	-388.283	-100.005
7396	-580.888	-439.485	-404.885	-193.253
7400	-561.337	-439.471	-437.24	-193.758
7404	-579.157	-461.771	-468.61	-175.534
7408	-567.564	-461.771	-453.386	-170.341
7412	-576.03	-461.771	-457.759	-192.393
7416	-582.18	-461.268	-454.918	-184.011
7420	-605.143	-462.165	-438.653	-189.829
7424	-602.222	-472.85	-438.653	-208.598
7428	-602.222	-570.402	-438.653	-200.261
7432	-602.222	-484.253	-425.136	-204.146
7436	-613.658	-485.654	-406.209	-222.73
7440	-602.542	-467.474	-426.076	-230.564
7444	-606.642	-467.474	-419.512	-261.371
7448	-605.901	-467.474	-416.663	-280.669
7452	-623.488	-467.474	-400.483	-287.045
7456	-596.956	-467.474	-410.36	-287.204
7460	-596.956	-459.704	-399.155	-284.476
7464	-596.956	-454.546	-362.91	-274.707
7468	-611.986	-499.175	-362.91	-276.261
7472	-626.298	-498.575	-362.91	-286.521
7476	-613.94	-497.665	-358.199	-288.558
7480	-622.309	-496.401	-358.237	-284.272
7484	-499.616	-507.804	-527.333	-272.253
7488	-627.251	-515.761	-704.312	-253.512
7492	-636.492	-511.302	-730.084	-248.19
7496	-629.198	-502.416	-708.051	-249.586
7500	-631.11	-497.104	-701.499	-249.607
7504	-639.23	-504.516	-700.502	-232.229
7508	-645.524	-471.249	-688.392	-226.144
7512	-638.947	-482.938	-685.693	-224.878
7516	-639.036	-479.464	-683.098	-196.961
7520	-618.222	-483.523	-662.426	-213.913
7524	-618.222	-483.731	-654.012	-204.787
7528	-618.222	-480.042	-653.537	-203.84
7532	-618.222	-494.451	-652.631	-221.623
7536	-618.222	-631.867	-665.224	-221.362
7540	-618.222	-477.165	-683.714	-199.259
7544	-618.222	-473.411	-677.833	-196.237
7548	-627.442	-471.974	-659.145	-182.538
7552	-616.494	-477.436	-641.812	-178.388
7556	-616.494	-455.582	-631.599	-183.636
7560	-616.494	-466.491	-617.395	-180.353
7564	-479.354	-472.286	-608.966	-189.776
7568	-622.07	-460.453	-635.543	-212.024
7572	-631.698	-439.037	-627.374	-213.667
7576	-622.625	-425.159	-645.136	-202.251
7580	-618.106	-425.159	-638.355	-189.706
7584	-612.469	-425.159	-647.57	-216.026
7588	-621.308	-446.239	-661.861	-226.391
7592	-615.319	-438.989	-688.94	-245.424
7596	-596.274	-448.767	-693.173	-250.824
7600	-596.274	-451.351	-684.743	-257.813
7604	-596.274	-490.915	-671.568	-283.404
7608	-604.83	-510.567	-663.971	-306.351
7612	-620.201	-518.965	-665.485	-304.159
7616	-608.441	-521.882	-660.479	-307.309
7620	-605.039	-517.71	-659.133	-310.552
7624	-601.111	-494.254	-620.209	-302.096
7628	-598.753	-496.211	-612.843	-306.704
7632	-636.283	-510.037	-614.556	-318.16
7636	-612.757	-514.232	-588.38	-328.526
7640	-632.295	-504.856	-588.38	-338.811
7644	-618.911	-520.14	-588.38	-344.985
7648	-618.911	-523.01	-588.38	-335.07
7652	-618.911	-540.071	-588.38	-337.816
7656	-605.721	-558.242	-571.547	-340.951
7660	-613.659	-574.952	-581.266	-337.82
7664	-613.659	-570.082	-607.905	-330.098
7668	-613.659	-558.563	-563.143	-333.685
7672	-608.966	-564.058	-556.39	-328.042
7676	-592.82	-572.493	-550.863	-326.047
7680	-590.986	-580.384	-543.572	-305.141
7684	-590.986	-579.897	-583.56	-309.973
7688	-590.986	-564.935	-582.779	-303.357
7692	-590.986	-535.672	-592.67	-300.687
7696	-599.331	-531.087	-616.275	-296.188
7700	-597.246	-538.239	-623.639	-285.586
7704	-585.449	-509.691	-618.656	-281.607
7708	-592.928	-530.186	-654.181	-284.84
7712	-585.708	-527.782	-660.944	-270.906
7716	-597.4	-504.544	-665.815	-279.844
7720	-597.4	-497.33	-670.181	-280.336
7724	-597.4	-521.448	-654.725	-281.627
7728	-597.4	-521.448	-637.756	-285.27
7732	-592.89	-521.448	-635.619	-288.082
7736	-592.89	-521.448	-456.818	-270.178
7740	-592.89	-491	-291.358	-266.688
7744	-592.89	-493.468	-303.904	-247.77
7748	-591.619	-491.814	-301.262	-240.418
7752	-573.515	-490.178	-320.039	-239.397
7756	-573.515	-492.009	-327.273	-248.281
7760	-573.515	-484.92	-346.6	-237.055
7764	-566.49	-490.877	-366.296	-226.655
7768	-566.49	-482.48	-352.469	-211.799
7772	-566.49	-478.071	-343.168	-216.435
7776	-566.49	-506.888	-334.345	-226.482
7780	-546.706	-516.441	-334.798	-226.748
7784	-536.703	-523.558	-340.854	-247.174
7788	-546.663	-533.481	-329.128	-267.687
7792	-548.405	-551.063	-317.398	-272.387
7796	-555.427	-558.491	-326.664	-269.314
7800	-567.74	-557.891	-329.755	-265.093
7804	-565.653	-579.468	-345.419	-269.626
7808	-549.408	-574.247	-364.184	-265.179
7812	-563.913	-570.977	-364.184	-272.96
7816	-577.479	-569.955	-364.184	-256.437
7820	-573.449	-572.763	-309.778	-235.486
7824	-566.497	-548.321	-389.45	-239.407
7828	-549.265	-560.477	-387.522	-266.597
7832	-551.783	-548.836	-371.038	-259.145
7836	-562.296	-552.906	-366.758	-261.982
7840	-562.296	-560.243	-387.419	-251.564
7844	-562.296	-568.921	-388.428	-240.312
7848	-551.964	-567.08	-398.655	-233.491
7852	-551.964	-590.47	-413.856	-215.303
7856	-551.964	-581.024	-426.466	-220.882
7860	-546.29	-583.31	-440.57	-243.739
7864	-554.636	-575.794	-438.528	-261.343
7868	-584.769	-572.559	-416.319	-283.198
7872	-543.307	-566.871	-440.161	-303.554
7876	-576.338	-583.027	-442.044	-302.694
7880	-569.817	-599.477	-448.735	-270.874
7884	-562.704	-573.559	-438.696	-285.166
7888	-569.625	-580.663	-460.751	-278.005
7892	-569.625	-571.626	-466.863	-262.678
7896	-569.625	-554.311	-457.027	-250.012
7900	-569.625	-551.353	-467.088	-236.807
7904	-553.804	-693.11	-443.087	-225.563
7908	-549.355	-535.923	-440.477	-217.252
7912	-542.569	-545.223	-439.442	-214.682
7916	-534.587	-533.495	-428.572	-208.835
7920	-522.631	-531.035	-433.156	-205.281
7924	-522.631	-534.223	-431.56	-186.58
7928	-522.631	-533.317	-429.355	-199.312
7932	-515.716	-521.591	-429.501	-209.759
7936	-515.716	-506.934	-412.524	-210.281
7940	-515.716	-506.837	-412.629	-210.64
7944	-511.487	-506.11	-401.559	-204.146
7948	-511.487	-504.899	-396.654	-202.142
7952	-511.487	-502.972	-412.104	-217.868
7956	-511.487	-491.838	-403.131	-219.078
7960	-511.487	-484.676	-403.297	-226.524
7964	-531.908	-469.742	-403.062	-235.379
7968	-531.908	-470.768	-388.979	-228.089
7972	-531.908	-489.259	-385.609	-227.271
7976	-537.603	-481.251	-374.025	-228.817
7980	-537.603	-481.415	-354.331	-231.774
[truncated: 13,004 more rows]
