# Supplementary material for: A DNA origami rotary ratchet motor
Source: Nature. 2022 Jul 20;607(7919):492–8. doi: 10.1038/s41586-022-04910-y (PMC9300469; doi:10.1038/s41586-022-04910-y)
Supplement: Supplementary file 17 — Source Data Extended Data Fig. 9 [file 41586_2022_4910_MOESM17_ESM.xlsx]

## Sheet: Ext. D. Fig. 9
Angular traces
Ext. Data Fig. 9
time [ms] ↓	cumul. angle [°] →
	trace 1	trace 2	trace 3	trace 4	trace 5	trace 6	trace 7	trace 8	trace 9	trace 10	trace 11	trace 12
0	0	0	0	0	0	0	0	0	0	0	0	0
4	-4.12419	5.73606	6.60422	-0.510546	7.08851	13.7907	3.94935	0	0	0	0	9.99104
8	-14.63	11.0091	3.27847	-30.5158	2.12653	3.57524	13.9289	0	0	0	0	14.1017
12	-35.0743	2.66908	15.1619	-58.5496	-21.2925	-6.50618	27.714	0	0	0	0	-6.45148
16	-64.8553	-3.58693	4.9275	-47.3709	-4.58555	-3.49159	29.2698	0	0	0	0	-30.4845
20	-63.3612	-14.5119	14.7235	-62.622	-0.344674	7.131	17.8882	0	0	0	0	-34.4261
24	-50.5398	-8.59486	16.4674	-68.6283	6.01397	-3.8493	32.9328	0	0	0	0	-32.8902
28	-13.6836	-0.100435	-2.0667	-63.6367	-8.32494	-2.72785	19.6479	0	0	0	0	-41.4118
32	-12.2267	-8.77001	-2.74348	-72.7549	-24.7867	-5.07884	5.1607	0	0	0	0	-34.1996
36	2.85625	-7.67659	-36.6833	-67.361	6.41584	-2.56618	44.433	0	0	0	0	2.73275
40	8.52085	13.6488	-61.6547	-72.1322	-20.0116	-7.67326	37.6423	0	0	0	0	7.71646
44	13.1276	-22.7427	-59.1447	-68.2317	-35.0891	-4.11576	71.4762	0	0	0	0	-8.27125
48	-3.93434	-3.02026	-119.31	-27.5533	-45.0576	0.913211	111.993	0	0	0	0	-3.6227
52	-3.65342	-0.2122	-138.419	-36.7193	-57.1499	-18.6549	134.464	0	0	0	0	23.2068
56	-5.60136	11.0603	-170.209	-59.7479	-60.0761	-58.5849	125.853	0	0	0	0	15.8384
60	-6.03952	-7.22614	-175.479	-69.636	-71.5429	-73.2132	116.073	0	0	0	0	8.5556
64	-2.57262	-9.84345	-192.021	-70.0695	-59.0153	-80.7355	71.1402	0	0	0	0	8.31641
68	11.7619	1.92089	-217.287	-80.6349	-21.188	-51.4915	37.8407	0	0	0	0	23.2065
72	16.7944	-15.9678	-208.139	-64.6786	-22.9135	-65.023	13.2801	0	0	0	0	5.29317
76	7.10384	-4.918	-174.797	-49.879	10.0047	-49.2739	8.83615	0	0	0	0	15.6577
80	4.75063	11.5545	-142.889	-64.3126	28.9925	-39.4607	5.09462	0	0	0	0	20.3414
84	-5.29077	6.35461	-141.838	-57.6492	-7.42613	-19.2765	20.3112	0	0	0	0	16.7071
88	9.09477	-1.52499	-148.687	-61.9651	2.11096	-5.06232	11.901	0	0	0	0	19.1863
92	6.79542	27.4345	-168.965	-67.596	-1.43513	41.213	18.0352	0	0	0	0	23.6116
96	-3.23653	20.6649	-155.918	-82.2012	-17.4553	116.949	12.1508	0	0	0	0	21.6972
100	-7.0071	-18.4276	-151.004	-76.7955	-15.9918	133.118	1.03069	0	0	0	0	3.55693
104	5.29131	-13.4007	-172.49	-75.1152	-3.67552	124.665	2.92823	0	0	0	0	14.6191
108	18.586	-2.68375	-175.411	-81.3788	6.76026	122.017	13.0097	0	0	0	0	-24.8951
112	1.18314	26.9558	-177.654	-135.996	19.6038	138.313	9.75266	0	0	0	0	-44.8781
116	-5.01294	7.96592	-176.96	-128.454	0.102366	117.752	25.3916	0	0	0	0	-53.391
120	17.8642	6.64603	-179.41	-67.548	-7.17876	113.344	25.3304	5.73801	0	0	0	-49.787
124	6.96094	-9.76779	-171.016	-65.8801	1.0749	130.836	30.9815	17.483	0	0	0	-5.10617
128	2.56102	4.31026	-183.618	-71.6885	-9.00764	149.427	19.696	-1.69842	0	-25.6008	0	5.91546
132	12.669	-0.835755	-173.523	-60.9683	-12.5308	132.762	14.4502	10.1796	0	-29.7565	53.1883	-6.40401
136	1.32464	-1.15406	-159.473	-72.5877	-37.399	122.37	27.2106	2.28591	0	-16.792	31.8027	-3.45929
140	0.328385	0.682042	-161.459	-78.1186	2.86213	126.164	13.0959	-9.70914	13.7276	1.50209	18.4982	-7.44675
144	-5.67103	-20.8334	-167.832	-76.0379	8.17948	134.215	7.07588	-25.462	7.26206	-4.06211	26.9034	-10.9137
148	11.4594	-4.37306	-167.832	-84.6564	17.9381	124.753	7.18304	-4.76258	-20.4561	6.02146	44.9395	20.4752
152	3.88863	4.60309	-167.832	-80.9778	15.0788	120.488	12.7528	-18.7163	-41.7583	-17.8402	29.2684	21.0595
156	0.340629	6.33559	-152.361	-81.5214	4.63639	130.734	1.69611	-20.8582	-14.2892	1.29861	20.4595	10.316
160	17.244	9.5418	-151.972	-87.3249	-19.0524	132.123	15.8388	-18.0516	-5.65883	-6.0585	45.9044	14.7661
164	12.5149	-3.67354	-160.536	-52.4677	-44.2667	135.968	-4.17949	-44.3923	-6.64072	-20.9734	26.6493	0.119604
168	17.8624	5.23257	-161.203	-52.3854	-62.4411	134.454	-26.1425	-47.9054	6.61447	0.588005	35.8669	-1.15774
172	27.8361	5.04848	-148.45	-13.2016	-22.4361	135.442	-52.3414	-57.7794	-9.8715	13.1355	39.9504	-36.3792
176	12.1705	3.53948	-178.17	-13.3002	-12.2056	176.216	-52.863	-42.0698	-3.06686	7.03375	38.81	-9.11435
180	24.2664	-7.56868	-145.678	-7.29375	-41.3123	178.252	-55.7667	-43.7966	-22.0032	-25.9707	24.1599	2.60708
184	0.363869	-0.566845	-168.963	-12.1552	-48.2577	185.992	-48.2279	-10.2139	-31.4132	2.89488	20.7845	-4.18441
188	-4.8765	-6.26715	-182.236	-10.5828	-37.6417	193.273	-55.8606	-13.0951	-66.5143	9.75318	27.9533	7.25983
192	4.63874	13.2748	-172.102	-18.3017	-11.8952	192.201	-43.2354	-27.687	-71.0269	16.3982	38.6448	14.2725
196	6.02355	1.372	-167.678	-5.40303	-0.897766	185.844	1.89917	-13.284	-83.4527	6.56376	37.0691	-5.69571
200	-4.44918	1.89209	-140.654	-2.5367	-32.638	189.451	5.26098	-10.3759	-128.333	-8.25119	37.0691	3.24236
204	-20.3574	2.09196	-140.654	11.0664	-54.2978	190.823	18.2372	-8.6094	-100.859	2.29504	37.0691	15.2657
208	5.25615	3.84262	-140.654	1.17803	-36.9674	175.267	16.9504	15.1153	-110.663	-9.86757	37.0691	12.8881
212	-1.3966	-12.1168	-178.165	-9.04322	-6.3772	177.683	9.1781	-5.4275	-107.148	-11.0983	46.2251	3.28261
216	-2.11172	0.190467	-183.95	-14.4353	-2.55448	179.678	14.1853	-75.2924	-128.026	-1.08942	15.4331	-2.12593
220	4.03127	5.0275	-199.934	-2.84322	2.18723	169.703	5.60261	-61.6264	-115.269	0.707458	14.4761	-5.99415
224	16.6623	-0.947555	-171.582	-11.3134	-5.12891	188.895	7.63977	-55.5843	-135.455	7.85383	21.409	-25.4345
228	20.8644	2.35438	-144.656	31.3876	2.0765	177.563	9.55012	-30.588	-152.289	9.73425	24.5906	-3.96609
232	21.017	16.9879	-122.78	51.5358	10.4245	183.76	27.8756	-19.2671	-178.336	-6.16555	31.4785	-0.955833
236	10.9556	-8.71343	-135.682	58.6284	6.50542	198.319	5.01299	28.099	-182.872	-18.0686	35.8129	-5.40705
240	-6.15686	0.441976	-122.843	118.084	-7.48859	197.661	4.48566	27.1787	-176.774	-5.59731	47.6973	-24.4918
244	18.9135	-3.93607	-131.288	134.004	-20.8639	199.987	15.3428	12.458	-159.233	-6.80591	48.5973	-28.3878
248	5.85738	-3.44164	-134.189	114.05	4.66742	210.314	15.0404	54.303	-187.275	-1.16157	38.5888	-26.1637
252	10.5249	-4.89592	-140.528	113.545	6.37196	162.673	14.7288	27.081	-201.751	-19.9511	22.3545	-39.6827
256	11.0085	5.47372	-142.209	134.99	-16.1698	180.078	36.7137	25.7338	-200.528	-25.0997	44.0972	-44.2737
260	9.96201	15.36	-115.042	147.58	-6.42469	186.08	33.8248	-3.22399	-179.861	3.81867	29.1758	-47.6541
264	-34.1325	-12.7303	-113.233	167.755	-7.72892	189.496	39.0706	12.7271	-131.716	-10.8199	29.0369	-33.0805
268	-57.2338	-3.98779	-112.731	184.619	-39.4568	171.23	21.9754	-4.19064	-115.565	0.73197	11.4512	-35.7329
272	-60.4841	0.572111	-90.1602	172.112	-39.9382	162.167	-0.00271989	-18.4674	-131.307	-13.3023	19.1334	0.979331
276	-62.8134	1.62536	-99.5996	169.562	-53.4551	183.185	4.25587	-6.85382	-114.851	8.77015	21.9899	2.54989
280	-62.4588	-11.2561	-101.428	167.08	-47.4253	177.815	7.20087	14.0643	-125.846	5.25091	24.5622	-6.17573
284	-73.6008	-2.24036	-89.8988	176.687	-53.2066	175.21	28.1359	-4.86403	-143.732	8.31216	42.1973	9.6251
288	-60.7958	1.09088	-83.6424	176.081	-40.0623	163.623	15.9973	6.26764	-115.515	5.24232	30.5849	9.59247
292	-53.2981	-4.07934	-90.2191	140.49	-21.6445	192.858	24.9731	17.7035	-114.95	-14.2154	42.6461	15.7708
296	-50.0608	15.6463	-113.975	120.973	12.1668	199.565	29.8577	7.68837	-131.832	15.2232	21.2746	8.58144
300	-69.8998	-13.2869	-118.071	118.456	-0.415798	202.162	52.919	-1.53449	-117.946	-17.4588	24.0263	12.0822
304	-73.7338	1.84881	-111.783	122.003	12.3313	172.044	55.3908	-6.5528	-138.7	-4.12014	13.4332	13.2577
308	-53.1615	-10.6566	-116.575	93.875	1.08434	138.806	48.1106	3.41935	-107.631	9.62634	26.2903	11.5552
312	-19.8181	-22.9073	-104.687	65.9093	-4.61781	121.378	40.0496	-3.62144	-129.076	-9.76895	22.9583	8.77885
316	2.87336	-15.2411	-90.6891	55.026	0.921326	121.475	18.6355	15.9846	-119.254	0.725852	7.31516	-1.1473
320	19.3693	-7.05517	-67.8512	61.7997	0.341216	119.842	13.8704	5.63198	-90.2998	-26.7109	31.65	5.28592
324	11.3069	2.74879	-36.8009	81.6889	4.60399	125.964	20.051	17.3775	-109.088	-36.9567	6.37033	6.11486
328	9.62727	2.58855	19.7837	101.99	3.25162	153.074	16.6744	12.7721	-105.784	-64.8252	35.9181	6.295
332	-3.63797	4.36045	55.617	104.954	5.4536	184.713	6.43248	14.9101	-140.354	-28.7078	24.1704	-1.11422
336	11.4485	12.0602	76.2989	114.416	-6.32531	161.076	18.1174	8.28916	-131.942	-14.4215	27.502	3.36963
340	18.2345	10.9787	86.9277	127.096	-19.7023	134.762	25.3386	7.84147	-137.54	2.8864	62.569	6.93104
344	-8.9737	1.08399	91.0574	129.674	-48.2677	126.352	3.00538	-22.6227	-150.965	-22.8446	57.0453	27.7296
348	-13.7491	-5.70897	96.851	107.642	-51.9466	137.267	21.388	-43.4023	-145.941	-38.4062	20.993	27.1235
352	13.015	-22.2827	84.4029	132.618	-51.4459	118.124	-11.4429	-53.3746	-137.97	-22.4394	34.9286	10.0834
356	-9.08445	-67.0683	82.5121	136.009	-55.6373	112.877	5.07879	-62.1303	-112.826	-6.97832	19.148	21.9249
360	-8.56347	-98.5074	66.4528	115.836	-64.7768	136.643	0.595012	-73.4636	-150.139	10.982	7.37896	17.2606
364	9.32626	-131.395	85.1381	116.598	-49.3519	138.162	25.3146	-59.4215	-127.626	11.538	18.6415	3.51627
368	14.5725	-100.404	47.1346	122.157	-20.9203	134.192	28.858	-31.026	-142.57	5.51621	34.6543	10.0158
372	10.1637	-86.3866	67.5553	130.469	-6.20318	113.648	21.0272	6.48664	-115.358	25.8097	32.6662	17.4017
376	6.77047	-98.0255	89.382	113.695	-8.93308	124.509	14.2532	12.6072	-122.486	20.6827	11.6373	-2.88602
380	-13.1481	-116.545	82.2676	115.429	0.739984	132.532	7.50673	42.0046	-148.594	58.4584	1.97752	-47.8574
384	-1.41886	-108.896	54.4262	117.431	13.2414	177.839	16.7583	48.0093	-141.639	45.4539	-1.9635	-42.9131
388	2.39228	-97.0841	64.1738	115.258	11.4484	209.599	22.9533	15.7761	-139.482	45.2826	13.7194	-8.28673
392	7.675	-117.26	39.8735	91.4938	-1.08809	220.076	37.6193	29.2389	-130.351	47.8641	53.8968	6.66239
396	-2.84613	-111.222	67.2931	93.5261	5.25625	198.774	48.1092	20.5842	-127.543	67.1999	21.4213	7.86449
400	16.8911	-158.433	58.5888	97.9021	34.2089	192.745	31.9987	29.9104	-135.384	61.8312	0.555622	17.0649
404	17.4644	-171.911	52.2322	109.723	85.5569	177.724	21.6416	39.3674	-131.358	34.263	13.1642	16.7922
408	4.85755	-192.771	61.65	103.339	133.537	175.792	24.8434	22.4867	-131.721	1.70872	4.11558	7.2202
412	-15.658	-189.774	75.7033	67.882	144.053	194.745	32.6706	8.20645	-140.013	-4.46083	27.7753	-16.5301
416	4.59116	-188.237	81.4248	50.723	124.484	188.575	26.626	14.6535	-124.252	-17.4379	31.0414	6.10611
420	4.21298	-168.002	57.7956	50.4226	128.863	165.256	49.6464	7.62342	-124.292	1.32887	32.9554	11.7675
424	0.92405	-172.31	81.4718	48.5779	119.692	131.831	35.9824	4.20175	-118.164	3.72812	31.2302	21.0098
428	16.4533	-174.555	68.2988	47.1644	142.742	146.736	13.2718	-0.0761815	-129.734	-1.7571	53.3769	-1.13684
432	12.1166	-203.553	66.4933	58.6505	171.596	177.464	8.31153	-0.0574739	-124.589	1.3827	52.7795	13.0326
436	-4.06758	-190.358	74.4237	59.2728	170.31	180.827	4.66827	-29.4618	-120.383	8.40874	52.5701	10.9366
440	-6.18634	-165.701	85.7806	65.6837	150.115	164.008	10.8452	-22.8617	-104.282	-18.2634	53.7536	9.26555
444	8.11062	-179.617	51.2306	49.7659	139.318	169.767	13.8597	-17.4918	-121.657	-27.8784	21.7158	6.36114
448	-12.8741	-186.666	78.9151	54.5411	159.895	130.308	12.8792	-18.5192	-144.75	-6.48038	37.4694	-1.75964
452	6.70304	-176.462	82.5138	51.3194	183.751	133.685	12.9826	-26.592	-139.981	5.56569	28.4403	-4.39353
456	-3.25573	-182.686	74.4468	86.8664	177.146	129.623	12.0188	-35.2991	-136.568	7.01454	30.3881	2.68437
460	-5.51553	-177.682	50.3068	113.044	167.375	136.773	15.1772	-25.0981	-152.181	-10.0822	20.4368	9.24738
464	-14.4571	-169.106	51.5966	112.191	175.593	140.401	11.9752	-11.9299	-156.102	-11.3711	16.9614	35.9218
468	-1.51844	-174.712	34.7627	124.975	188.13	124.165	28.3554	-31.1114	-128.117	-18.3856	37.4405	36.6444
472	-9.11041	-161.417	52.5607	142.275	168.14	112.25	19.3116	-26.9878	-132.607	10.6688	17.9358	33.0804
476	1.47283	-147.895	86.8841	160.535	129.742	114.706	-5.37778	-27.0066	-142.797	11.9224	7.06388	13.605
480	16.4555	-175.79	78.9931	149.765	125.946	130.497	4.74536	-36.6345	-122.175	-19.2109	17.1892	25.2826
484	-0.826178	-179.199	60.5597	169.823	135.391	165.278	-6.72474	-12.5954	-127.671	1.51928	7.24531	14.9984
488	-50.8872	-174.275	52.4283	158.728	133.008	169.25	-13.7089	-43.5921	-130.121	6.66718	5.55533	-1.62956
492	-62.0504	-166.862	66.9999	174.589	140.07	145.701	1.26753	-41.6457	-130.246	2.99719	5.55533	26.5392
496	-54.4001	-159.506	65.5689	175.065	158.164	116.293	27.6202	-62.0531	-137.736	-3.86012	5.55533	25.3616
500	-19.7078	-169.371	61.7149	176.43	174.309	110.804	27.2943	-87.875	-126.166	0.879968	-8.61339	19.4778
504	-27.8273	-159.954	74.2482	171.192	145.655	128.349	6.51768	-96.0125	-163.063	-2.99841	-10.4882	3.8175
508	-38.8975	-200.87	109.162	175.411	139.711	143.748	-5.02562	-130.593	-145.414	-12.5174	10.4202	-6.90473
512	-8.69415	-182.798	102.799	170.102	130.516	119.295	26.4538	-150.129	-130.966	-30.2804	1.74846	3.64047
516	-11.6495	-196.857	89.3552	166.84	117.274	140.779	24.1522	-154.445	-147.17	-57.0711	5.26825	9.15438
520	-10.1047	-200.976	89.3552	176.451	125.167	122.321	11.8446	-200.2	-146.171	-98.0664	5.26825	16.9742
524	4.96288	-193.948	89.3552	177.509	159.874	119.619	10.1552	-178.956	-141.159	-121.346	5.26825	12.9023
528	10.3486	-181.532	86.3928	170.972	144.053	107.807	2.30564	-149.9	-123.733	-124.869	-1.42661	0.935998
532	17.1313	-177.927	82.4905	149.359	116.714	124.19	2.51426	-150.611	-105.59	-115.97	28.4874	-1.43489
536	7.41974	-167.078	69.0065	154.292	135.015	119.016	2.82458	-151.934	-121.792	-102.292	1.68318	12.9734
540	2.9622	-174.457	68.0047	167.984	142.431	133.74	9.8438	-198.397	-128.828	-118.279	15.67	11.5082
544	4.35268	-165.359	65.9446	156.31	136.116	140.188	23.9819	-209.177	-126.147	-127.81	20.5274	26.407
548	14.1749	-180.612	77.8466	129.632	141.362	124.491	30.9023	-206.23	-125.314	-119.941	12.4384	21.1247
552	-5.27739	-174.153	106.983	133.897	172.177	131.237	40.1386	-162.258	-142.427	-121.724	11.5287	17.6559
556	4.61979	-170.681	91.6417	105.684	162.241	123.391	27.492	-140.851	-145.388	-120.034	5.91866	7.77943
560	-7.63013	-164.456	86.1318	110.517	137.019	130.394	62.9921	-136.925	-170.928	-134.326	12.5282	16.783
564	2.08173	-186.419	75.8608	101.754	136.21	137.532	83.8706	-198.644	-176.926	-115.609	11.7329	26.8234
568	7.33263	-176.938	66.5741	113.648	142.165	143.422	82.6047	-218.854	-157.428	-136.714	4.23455	19.6705
572	4.86392	-177.475	50.8479	119.541	140.66	123.25	89.9539	-193.585	-163.479	-140.517	-7.52369	19.5155
576	-5.24295	-164.391	55.6019	107.908	130.671	125.402	90.6591	-221.71	-177.299	-131.351	4.47108	5.69987
580	-4.00646	-166.358	82.9853	143.734	129.215	158.476	66.3674	-229.323	-181.171	-114.841	0.0861341	7.07018
584	-1.59381	-152.799	91.3729	159.156	122.391	182.513	60.3155	-217.507	-144.553	-118.256	21.475	-2.68363
588	-9.06128	-153.161	87.1817	173.39	141.129	154.621	83.9852	-233.729	-138.869	-113.41	-6.49135	-4.29827
592	6.4991	-154.339	86.2688	141.338	155.323	154.714	84.4816	-219.747	-137.102	-115.829	12.0869	18.9655
596	16.46	-173.939	64.2979	113.9	164.476	139.034	75.7851	-200.219	-139.875	-114.563	23.5703	5.16517
600	29.3035	-165.607	77.4283	136.743	145.226	141.286	63.7718	-198.697	-148.875	-115.489	5.85342	10.1616
604	11.7019	-168.161	64.8619	158.301	108.615	136.331	61.1602	-209.989	-184.332	-122.671	19.0581	28.005
608	10.3899	-167.818	56.6584	164.207	125.798	144.196	76.7438	-141.553	-183.782	-108.643	27.8619	13.7077
612	8.98557	-161.118	68.1154	168.338	145.361	131.396	63.0765	-163.995	-192.535	-133.082	19.6194	5.42995
616	9.82059	-174.237	64.7521	166.605	167.492	139.413	72.1509	-183.7	-197.245	-134.35	20.1559	3.96191
620	0.474243	-176.168	57.361	168.067	192.227	124.353	94.7972	-184.44	-187.567	-120.942	26.0769	21.1372
624	10.928	-157.086	69.401	160.28	184.932	114.29	102.81	-155.614	-177.56	-116.055	15.9857	19.0623
628	1.27752	-160.075	49.6955	134.361	199.591	132.789	90.1178	-130.996	-138.053	-122.527	17.0525	6.21798
632	-7.02524	-164.224	64.7303	119.134	184.847	170.272	60.821	-127.717	-125.532	-128.613	17.0525	22.3384
636	-2.31557	-167.075	68.3029	112.886	185.843	185.048	16.1106	-112.494	-139.056	-137.614	17.0525	11.4197
640	-1.21453	-179.014	74.5771	103.993	176.911	200.705	9.38124	-116.271	-134.796	-170.571	24.0046	9.49856
644	2.2213	-150.625	50.8792	112.765	179.497	202.752	1.22496	-163.551	-124.595	-190.512	-5.70919	2.23041
648	1.30326	-148.28	38.2502	109.445	186.305	187.98	23.4269	-180.88	-133.46	-203.359	-5.55041	0.811636
652	2.68155	-163.497	43.4964	104.656	170.231	198.396	18.4742	-206.552	-117.715	-180.119	6.87423	-27.9002
656	-15.0349	-177.049	68.684	100.034	178.866	165.588	22.7784	-209.071	-118.159	-173.074	6.25829	-38.6712
660	8.46088	-162.282	64.7548	102.97	184.074	123.43	17.8357	-212.539	-130.647	-171.827	-4.05373	-19.506
664	-3.98586	-170.783	70.5675	92.802	178.449	116.611	4.47599	-205.875	-120.456	-177.573	-4.05373	-10.4258
668	2.81878	-159.525	86.8507	98.282	162.848	116.473	22.265	-181.295	-129.947	-193.197	-4.05373	-32.3989
672	-1.30459	-160.152	95.9196	114.407	182.38	127.436	13.6737	-195.701	-143.059	-212.238	-4.05373	-30.7897
676	27.3544	-163.269	107.593	118.991	195.414	134.33	7.39824	-152.082	-117.194	-202.246	-4.05373	-36.6477
680	-0.721711	-172.115	96.3369	151.564	201.339	137.058	7.85144	-141.088	-121.659	-181.033	-4.05373	-36.6519
684	9.33803	-173.401	98.2408	135.598	186.655	131.56	-22.6852	-133.937	-124.723	-164.433	-9.66873	-57.4179
688	1.34614	-177.436	86.1983	108.859	179.714	134.803	-9.52694	-129.197	-123.483	-171.424	-6.49563	-43.9968
692	14.3695	-165.75	54.5194	101.512	188.826	145.872	7.01986	-156.406	-133.36	-171.708	-6.49563	-38.7219
696	6.81875	-171.851	97.2069	116.778	169.541	119.102	9.96011	-149.488	-127.148	-178.218	-6.49563	-45.7613
700	5.96047	-165.442	90.3586	103.434	169.165	106.5	11.5226	-183.309	-131.856	-183.405	-12.359	-39.8379
704	-9.68287	-153.485	84.233	103.513	161.943	126.342	2.12133	-183.381	-116.462	-191.672	-15.5061	-33.6226
708	-14.6721	-164.028	101.678	97.4468	160.008	135.402	0.653643	-172.729	-121.794	-188.114	-15.1667	-57.498
712	-11.9358	-156.906	91.8142	103.766	160.008	146.503	15.6206	-148.85	-124.411	-165.176	-28.7996	-39.5925
716	-5.23859	-176.825	86.7355	101.988	160.008	129.221	13.6193	-140.155	-125.535	-167.105	-15.8462	-43.8646
720	11.1843	-165.424	87.5282	106.633	158.037	125.983	19.8966	-144.841	-121.533	-182.941	-7.50659	-52.9465
724	-2.51476	-138.281	97.5763	121.482	129.78	144.758	30.5684	-155.916	-118.161	-212.184	1.80073	-48.8224
728	-27.0628	-163.225	78.7049	108.125	137.093	130.437	19.0318	-182.872	-126.727	-240.13	-10.0846	-41.8684
732	-7.6764	-149.732	80.8621	97.644	149.995	124.228	25.4044	-187.707	-152.318	-238.479	8.47295	-20.8752
736	-7.01643	-156.932	80.8621	103.015	161.209	104.476	22.1999	-176.633	-131.378	-224.209	3.79353	-31.8953
740	11.8348	-159.76	80.8621	93.82	152.683	115.184	13.1336	-199.388	-121.38	-216.209	-11.5988	-42.7784
744	8.73644	-156.884	91.155	107.7	149.67	131.629	0.161918	-199.449	-103.065	-191.988	-25.019	-27.4441
748	-15.5271	-170.079	97.6225	171.559	161.633	114.517	-8.97876	-230.475	-107.17	-222.136	-32.4051	-18.4861
752	5.39915	-155.591	125.344	144.908	158.816	135.607	-2.86226	-227.353	-106.379	-236.774	-28.8542	10.2759
756	4.7251	-146.021	130.682	125.8	142.156	124.412	8.63521	-254.222	-133.199	-225.227	-25.8831	10.0628
760	-9.64878	-160.347	114.396	108.57	159.396	141.479	4.2561	-237.593	-112.918	-205.565	-11.9166	27.0993
764	8.81087	-171.85	129.563	102.603	166.107	148.398	12.4709	-210.68	-97.8212	-187.58	-18.654	7.56139
768	4.70264	-172.055	112.178	101.984	171.486	181.311	-0.606166	-209.472	-120.518	-191.865	-23.6651	-11.0593
772	5.80923	-172.291	101.874	119.783	160.976	184.728	-2.59273	-224.483	-134.187	-195.224	-24.1882	4.70858
776	4.92146	-168.95	105.29	121.498	151.75	190.582	15.8969	-205.696	-135.825	-201.816	-24.1882	11.9945
780	6.92695	-172.078	90.6033	152.575	162.155	202.586	14.6635	-211.066	-131.286	-196.171	-24.1882	8.68479
784	11.744	-163.302	89.9498	159.995	168.512	201.227	22.1292	-209.104	-149.989	-163.234	-24.1882	-4.48799
788	17.831	-171.854	121.13	165.076	171.463	202.077	16.9624	-193.869	-180.811	-182.526	-17.0247	12.8392
792	20.9518	-170.868	116.269	168.214	174.82	231.122	23.5158	-222.045	-180.425	-211.676	-2.2595	13.1153
796	9.66768	-176.492	113.052	161.108	149.948	232.204	12.3019	-234.253	-173.178	-222.645	-20.6889	14.3715
800	18.2213	-177.002	138.106	161.434	144.352	198.538	20.7982	-223.498	-197.828	-217.846	-30.7857	-34.8133
804	18.3813	-168.988	101.779	165.606	139.263	184.047	4.10703	-208.692	-199.383	-241.072	-19.901	-19.0111
808	-1.8757	-176.866	120.526	176.415	136.685	196.677	14.6865	-226.143	-200.739	-232.699	-20.5823	14.6048
812	-11.6042	-172.287	106.136	159.825	149.155	182.393	35.312	-234.734	-188.417	-233.348	-20.1491	3.44641
816	-1.56389	-168.11	103.235	126.913	183.787	187.93	42.0594	-255.734	-177.983	-214.88	-3.47998	-0.894569
820	9.13784	-167.705	107.336	115.247	151.452	214.915	12.1614	-260.557	-169.222	-208.979	-24.8423	3.23283
824	-9.84931	-169.137	77.3675	127.178	150.85	202.216	3.25671	-205.452	-169.203	-207.598	-6.94999	1.03207
828	-2.69208	-172.38	79.0656	118.685	152.844	181.891	18.242	-178.774	-135.387	-172.457	-25.2345	6.24926
832	-12.4225	-185.865	54.9206	126.217	149.302	179.948	17.2168	-162.55	-120.778	-169.211	-18.7316	-6.56952
836	-24.998	-165.331	67.7994	131.618	149.302	195.309	18.2876	-177.306	-108.542	-184.086	-42.4874	6.4254
840	-15.7277	-196.492	80.5856	98.1807	149.302	192.76	20.0526	-225.632	-104.059	-174.115	-35.9474	20.4459
844	-13.3641	-181.417	93.0767	103.604	151.179	153.266	15.2588	-207.861	-110.272	-188.631	-18.9534	4.37583
848	-1.17033	-169.978	94.5459	154.412	149.847	133.263	10.5258	-180.401	-116.155	-189.224	-26.8608	10.5378
852	-3.98997	-173.744	112.15	168.67	160.945	119.425	37.0331	-158.194	-103.839	-185.08	-38.5843	-23.3453
856	-8.98315	-164.982	89.1502	159.111	149.138	125.957	25.9177	-144.249	-131.083	-199.646	-25.8411	-35.6154
860	3.59914	-172.852	106.901	155.274	143.178	120.081	28.5618	-174.672	-136.022	-173.706	-5.29526	-34.421
864	7.68038	-173.624	106.824	169.947	147.097	126.576	40.0453	-226.162	-122.732	-182.684	-16.3179	-43.7846
868	-4.3549	-171.915	124.82	156.981	165.044	130.247	30.9748	-227.893	-113.425	-221.764	-24.4625	-45.9301
872	-9.19537	-167.093	104.995	151.276	189.355	130.478	9.34655	-184.036	-109.264	-233.181	-33.178	-47.1459
876	-14.9707	-166.049	131.902	126.271	181.859	144.182	5.87002	-167.619	-126.726	-234.011	3.9808	-13.1666
880	-3.25027	-176.74	88.3168	127.401	202.403	141.097	17.0775	-199.448	-139.877	-214.756	-17.3618	9.03992
884	5.09385	-163.908	69.4518	128.704	194.428	131.916	25.0994	-211.135	-152.609	-187.81	-29.0066	26.4868
888	-0.86949	-174.192	57.1458	115.814	189.688	113.635	19.3992	-185.588	-172.942	-190.404	-23.8896	11.7957
892	6.43097	-168.435	92.3014	101.049	195.815	114.985	19.0445	-213.136	-171.719	-182.584	-5.56188	9.27418
896	1.84698	-169.961	97.4862	108.669	180.073	114.985	15.902	-200.716	-191.368	-197.733	-2.69291	2.18083
900	1.51741	-188.969	96.0224	113.901	171.74	114.985	-2.45679	-194.614	-189.823	-190.112	-29.4887	-7.60239
904	-9.18502	-185.761	87.5855	115.998	180.276	100.309	30.8495	-173.375	-160.617	-177.251	-20.1053	-7.69265
908	-11.5867	-177.77	124.094	126.578	198.194	120.379	20.0037	-161.973	-108.633	-164.156	-23.9536	-20.7991
912	-24.2523	-162.578	107.562	121.964	188.22	122.198	3.77376	-188.502	-118.723	-180.38	-13.4998	-9.19057
916	-18.0962	-170.394	80.2688	113.424	172.714	114.169	16.7283	-196.819	-118.586	-177.814	-17.3285	14.6391
920	7.79147	-170.081	66.2084	115.283	187.431	130.42	-8.68643	-183.635	-123.298	-179.11	-32.602	30.3016
924	17.2223	-177.99	90.9363	112.415	140.239	92.4842	-17.2567	-164.671	-101.148	-179.636	-30.7432	22.641
928	12.1592	-163.082	78.8856	99.1503	149.445	95.5881	-4.15783	-178.448	-111.46	-192.654	-11.2506	18.8492
932	5.31408	-166.898	87.2633	102.526	168.928	120.257	-15.3773	-178.448	-131.94	-208.317	-22.1235	-0.310349
936	0.619342	-166.302	110.369	118.014	162.645	101.324	-6.79984	-178.448	-115.317	-178.516	-37.3934	-6.53851
940	2.66251	-172.767	69.7269	105.153	155.788	123.881	-0.970004	-218.699	-72.7832	-169.754	-55.0089	11.9841
944	20.3285	-170.582	76.7347	111.729	142.799	115.691	-5.32288	-230.866	-112.954	-178.816	-23.4038	17.2954
948	9.69405	-177.008	76.3693	113.602	172.153	117.792	6.55121	-228.142	-98.1098	-184.082	-6.79365	18.7829
952	-1.45242	-181.39	85.9712	112.151	182.454	122.8	-7.59911	-246.863	-92.8049	-185.38	-13.1388	17.8452
956	-9.96362	-170.845	97.7554	119.213	202.914	116.996	2.30287	-257.277	-113.482	-188.608	-5.62841	27.6205
960	-17.0189	-171.387	94.2352	161.911	211.729	105.5	0.955759	-276.549	-139.037	-234.734	-17.0514	22.0683
964	-10.7771	-179.482	82.7944	168.746	203.308	104.216	16.3168	-259.743	-142.202	-243.726	-26.5427	15.3087
968	3.19663	-180.284	108.899	180.8	195.894	96.4854	21.2136	-243.544	-128.654	-235.078	-24.162	15.555
972	7.92791	-169.492	112.759	164.655	193.216	91.2419	27.1514	-226.389	-115.252	-241.17	-32.9365	15.9638
976	5.6206	-184.848	115.484	165.696	190.202	89.5399	31.1836	-224.03	-111.569	-231.114	-16.3707	12.3573
980	6.02536	-170.444	102.504	168.665	162.035	107.298	21.7744	-211.651	-115.661	-227.807	-29.6671	3.08064
984	-5.16878	-162.924	68.8252	159.769	176.958	99.1169	11.471	-200.262	-126.768	-196.052	-29.0951	-28.3178
988	11.25	-178.165	86.898	148.542	194.779	93.4593	15.9093	-184.214	-126.218	-200.457	-33.6431	-32.5923
992	21.4369	-173.982	109.02	187.483	205.494	103.641	23.4935	-193.505	-134.151	-188.286	-2.31825	-31.8841
996	56.037	-161.16	111.491	183.322	203.643	89.8113	19.1292	-180.985	-91.9792	-170.085	-10.6536	-38.2808
1000	62.7192	-168.041	141.638	148.979	212.152	117.297	25.177	-182.502	-111.863	-163.855	-11.6146	-51.1031
1004	68.1321	-176.124	120.026	169.46	209.929	130.822	19.4655	-188.858	-129.425	-191.629	-13.3774	-32.0089
1008	70.8007	-182.065	78.0386	143.848	211.088	125.558	0.92744	-186.196	-144.467	-211.637	-24.7761	10.1913
1012	69.2265	-166.059	99.3362	162.529	217.367	114.143	20.7503	-220.187	-137.461	-220.099	-7.96545	10.4197
1016	54.5477	-159.226	97.9846	165.695	219.804	95.6528	31.0248	-208.594	-145.944	-229.201	-8.59035	-1.23568
1020	55.0425	-175.851	98.1752	131.955	197.962	104.175	9.0451	-148.71	-124.17	-234.015	24.5451	11.9813
1024	72.7312	-178.356	72.5298	126.098	181.956	121.802	9.08879	-169.831	-121.768	-206.858	19.1707	3.25599
1028	81.7559	-178.676	82.5235	138.047	197.517	128.126	15.1427	-218.434	-128.37	-181.761	-7.39535	3.80692
1032	67.672	-159.1	84.9448	163.46	203.568	136.315	15.3814	-202.112	-141.347	-195.717	-22.3913	14.5434
1036	52.3417	-159.392	85.115	130.761	191.798	124.115	1.86676	-179.76	-149.124	-218.641	-6.84781	-2.90363
1040	-4.88864	-174.491	71.6906	133.256	203.179	123.111	24.4465	-191.185	-151.624	-178.802	-9.96102	-17.9882
1044	-4.88613	-174.494	71.6921	133.258	203.181	123.111	20.1442	-195.534	-171.619	-174.275	-8.18282	-42.3723
1048	-2.54814	-177.328	71.932	110.378	201.534	120.761	12.053	-184.683	-181.482	-191.858	-23.4915	-40.398
1052	-9.76575	-172.225	87.7925	144.326	185.577	114.943	7.7029	-181.229	-181.734	-163.256	-11.8392	1.45615
1056	-3.69278	-178.814	103.015	120.339	186.591	104.301	22.9701	-172.857	-180.925	-184.581	-1.02943	17.1264
1060	3.87677	-181.551	109.065	70.1018	202.043	104.853	18.0662	-204.578	-166.622	-194.755	-13.9727	10.198
1064	6.95588	-171.531	96.2648	56.8709	199.96	92.4013	13.692	-202.826	-177.127	-208.257	-35.5692	0.121231
1068	-3.75022	-169.267	110.006	80.0174	206.607	100.73	23.7562	-220.079	-182.898	-188.168	-25.1266	18.2376
1072	-5.151	-172.201	106.26	115.624	177.912	121.965	9.38128	-228.331	-143.981	-172.225	-23.7927	-2.99561
1076	-7.06637	-175.98	73.1492	99.3559	180.677	107.902	19.1127	-214.961	-125.928	-170.187	-25.8837	5.23345
1080	1.08352	-156.354	95.896	108.963	202.656	110.088	5.76162	-178.771	-138.923	-181.564	-39.7064	20.5543
1084	-7.39454	-176.071	94.9103	108.767	200.243	114.273	12.7357	-150.515	-181.485	-178.948	-36.686	23.1818
1088	8.3934	-169.737	80.9421	110.459	215.981	116.667	14.1869	-113.977	-194.08	-191.873	-16.1118	7.21115
1092	1.3846	-179.726	101.469	109.479	196.892	98.5386	8.83084	-134.966	-171.035	-193.015	-3.93545	14.3388
1096	-0.936011	-190.53	106.37	103.168	189.498	124.778	19.1107	-129.406	-181.855	-192.291	-16.1767	11.0909
1100	6.65579	-195.953	122.055	116.65	187.296	154.184	35.2797	-144.985	-168.323	-193.216	-22.6024	13.7355
1104	8.50823	-172.777	91.9015	126.481	167.941	172.506	35.5965	-181.135	-174.257	-200.393	-22.6024	6.35525
1108	7.8982	-155.181	83.9416	119.295	171.961	189.795	33.3363	-192.41	-133.007	-215.626	-22.6024	5.15636
1112	9.26793	-187.55	81.7931	116.349	187.394	180.343	16.749	-157.336	-123.804	-243.261	-22.6024	8.10379
1116	9.75602	-193.031	86.2275	129.45	219.253	164.873	-0.376332	-168.74	-103.354	-225.76	-22.6024	3.34458
1120	18.3583	-189.697	85.3246	117.239	195.121	159.195	-7.30009	-208.72	-139.243	-255.608	-46.9552	20.1703
1124	6.94395	-163.034	69.9871	115.088	203.771	142.369	0.328022	-208.212	-135.976	-247.097	-36.1277	34.8098
1128	8.87926	-165.046	65.0162	90.5464	187.08	152.383	13.2846	-243.216	-133.674	-231.204	-31.0719	28.3156
1132	16.4278	-177.648	76.2493	100.789	175.192	173.713	-1.18376	-251.83	-120.52	-193.641	-21.3184	7.16576
1136	-1.11121	-173.473	112.128	101.757	203.716	166.642	28.8748	-260.516	-157.615	-181.372	-21.3184	16.3383
1140	-7.71851	-184.422	116.196	119.189	205.76	180.208	25.5576	-251.195	-152.854	-182.525	-21.3184	20.164
1144	15.008	-178.965	97.8467	143.584	194.331	196.107	20.5055	-271.949	-131.438	-177.55	-21.3184	13.9837
1148	10.7354	-184.179	108.967	161.046	200.446	180.764	20.5399	-277.765	-139.046	-199.989	-21.3184	2.94625
1152	-22.619	-175.296	121.025	175.747	209.535	161.762	20.1408	-253.035	-128.736	-203.778	-8.58948	1.08889
1156	-10.6995	-175.375	103.59	180.191	223.68	171.662	4.67032	-234.35	-141.618	-223.374	4.9325	22.0053
1160	11.0755	-163.549	98.7382	167.752	212.054	180.298	15.1717	-237.879	-136.306	-251.092	4.9325	21.9154
1164	-16.8597	-154.823	78.5352	195.679	191.328	170.563	10.0547	-261.913	-135.036	-263.309	4.9325	16.392
1168	-40.9851	-160.381	98.9001	167.924	191.286	167.026	30.436	-268.121	-128.347	-251.903	4.9325	24.797
1172	-38.1988	-171.706	101.341	152.99	213.558	150.342	24.0808	-251.231	-128.092	-248	27.1774	26.9243
1176	-32.7528	-169.409	83.9565	160.503	206.817	101.46	48.8161	-238.767	-115.242	-246.537	25.3012	-0.513636
1180	-28.2427	-168.409	93.255	165.689	227.918	106.496	-19.847	-226.084	-122.234	-258.22	46.9444	12.1027
1184	-63.8866	-177.123	105.923	172.12	211.313	123.297	-35.489	-210.463	-115.519	-229.826	46.9444	23.2577
1188	-72.6108	-172.346	78.5538	161.633	202.857	101.495	-11.3847	-225.682	-112.353	-195.504	46.9444	-18.516
1192	-75.6766	-166.899	80.1974	172.29	174.265	115.258	-6.8781	-229.686	-119.986	-219.011	50.382	-41.0266
1196	-113.504	-171.333	89.5755	184.21	196.904	128.817	4.56921	-238.997	-111.436	-255.796	31.9015	-27.8737
1200	-113.895	-175.724	108.005	179.618	215.036	152.19	22.1864	-258.328	-133.179	-249.688	35.1861	11.8248
1204	-123.485	-163.425	67.7749	172.245	203.555	172.702	20.374	-235.296	-135.051	-227.613	59.0668	12.9273
1208	-104.301	-167.964	87.1231	154.965	203.362	170.062	24.7426	-243.341	-133.437	-185.61	40.4222	21.9628
1212	-111.922	-181.735	106.172	165.132	210.035	174.999	61.1192	-229.13	-124.579	-174.8	47.2041	30.0533
1216	-120.964	-187.026	80.4816	162.138	203.589	156.31	40.2095	-229.454	-109.647	-186.327	47.2041	5.97915
1220	-124.426	-190.229	101.741	160.645	204.325	168.316	31.4436	-225.631	-116.648	-194.971	47.2041	6.52736
1224	-128.088	-182.861	90.8941	165.423	201.055	173.111	8.79213	-224.533	-124.531	-178.786	54.3379	5.43702
1228	-145.509	-187.063	88.2459	173.619	212.29	180.41	-8.47216	-189.51	-136.954	-185.53	57.3838	19.0823
1232	-157.389	-179.262	102.195	154.96	200.315	167.897	1.58303	-131.809	-137.811	-167.608	46.2105	36.8746
1236	-170.916	-164.219	99.0662	150.839	166.226	172.981	1.56323	-126.778	-135.164	-165.268	41.0184	34.2539
1240	-179.629	-170.79	97.423	170.922	193.975	167.769	-30.4982	-138.931	-116.796	-191.34	53.0625	16.456
1244	-164.25	-169.31	90.9247	168.39	175.352	164.767	-45.4458	-179.844	-103.654	-178.412	51.2634	22.57
1248	-163.331	-194.991	85.6554	164.239	162.613	193.001	-54.7065	-200.645	-121.783	-188.688	48.9014	29.1995
1252	-168.775	-194.708	94.6299	136.797	161.059	176.698	-60.7913	-213.468	-127.681	-228.63	49.66	34.407
1256	-171.989	-194.708	106.002	123.286	159.649	179.215	-74.495	-222.291	-126.601	-226.499	41.3872	19.9409
1260	-170.888	-194.708	104.132	123.592	145.587	166.071	-89.8769	-203.065	-115.334	-180.464	27.5142	18.1675
1264	-208.066	-194.405	62.9563	126.709	142.231	174.804	-89.4638	-207.033	-113.21	-185.631	46.6045	15.5625
1268	-243.575	-190.301	73.1129	120.489	133.285	178.703	-76.5126	-217.735	-120.818	-191.786	55.2711	6.75862
1272	-230.524	-195.362	80.8975	164.89	152.03	154.398	-69.5879	-238.677	-126.781	-191.891	60.1498	15.5415
1276	-231.535	-180.084	101.841	166.396	177.002	137.99	-59.1256	-253.251	-127.037	-184.163	33.5073	-16.9779
1280	-218.141	-178.547	103.939	174.625	187.614	126.517	-61.0648	-262.092	-105.375	-189.859	33.4919	-28.3224
1284	-228.962	-189.615	87.1904	152.272	203.296	95.7754	-101.253	-244.335	-124.719	-195.278	52.2812	-53.1824
1288	-236.351	-185.715	87.5483	163.666	207.647	100.07	-117.167	-267.068	-138.426	-222.408	34.823	-61.8956
1292	-187.302	-181.959	100.857	165.445	195.916	123.109	-101.861	-237.553	-119.191	-234.227	36.2035	-35.4063
1296	-176.533	-203.957	75.2333	185.28	188.495	101.472	-102.743	-255.965	-125.66	-245.511	41.4624	-43.9591
1300	-168.774	-182.615	97.7794	176.085	185.643	99.8368	-122.224	-249.555	-121.072	-264.038	48.9894	-47.9541
1304	-177.347	-211.641	93.336	176.327	208.741	106.499	-157.657	-199.539	-122.141	-225.84	48.5824	-51.5465
1308	-180.336	-192.336	85.4367	182.993	199.327	112.628	-157.668	-198.562	-141.607	-244.093	74.7304	-37.536
1312	-170.092	-198.726	75.3399	178.732	210.616	117.735	-187.062	-204.071	-147.665	-250.723	53.8449	-54.0302
1316	-172.046	-199.314	78.4587	165.75	193.231	122.563	-161.568	-240.503	-159.324	-246.457	47.8039	-33.7293
1320	-175.732	-210.085	72.6798	172.783	202.398	119.736	-166.384	-241.332	-137.355	-233.905	44.0191	-66.8195
1324	-184.22	-207.903	85.7961	166.316	205.217	108.422	-162.033	-225.99	-136.454	-231.051	37.4174	-50.0454
1328	-177.195	-207.588	88.4686	161.407	214.985	105.172	-169.013	-220.676	-158.354	-242.595	59.9123	-42.0031
1332	-171.128	-198.156	73.1302	155.026	210.309	115.869	-180.932	-231.392	-143.184	-234.158	45.7137	-41.6208
1336	-161.904	-172.505	67.9828	188.128	191.29	119.974	-167.522	-213.567	-130.36	-228.053	40.7754	-14.7962
1340	-170.339	-179.018	43.3481	216.617	207.479	120.863	-179.525	-223.845	-113.47	-234.1	39.2808	27.502
1344	-171.1	-190.078	65.3373	233.93	196.82	119.428	-152.708	-223.259	-113.966	-253.28	49.4645	19.4889
1348	-178.918	-189.964	91.6863	223.626	209.003	116.348	-157.383	-215.08	-126.72	-288.243	37.4083	36.5136
1352	-180.055	-187.445	103.62	218.681	196.697	116.778	-160.672	-208.054	-138.448	-287.727	20.3907	17.4267
1356	-197.278	-195.633	91.8654	218.803	195.302	118.339	-158.193	-215.576	-139.573	-288.542	42.6984	1.6992
1360	-163.232	-206.284	86.2708	237.397	199.766	115.372	-171.803	-218.395	-126.552	-299.231	61.31	10.5591
1364	-175.303	-180.606	84.8286	278.532	203.085	154.28	-172.78	-203.602	-135.983	-309.907	73.8345	2.91651
1368	-180.884	-186.617	89.9641	285.048	204.704	164.965	-156.378	-219.582	-177.858	-302.952	39.7083	11.0374
1372	-191.973	-183.209	97.6017	287.393	205.943	174.115	-162.392	-185.802	-172.467	-341.808	30.335	20.5541
1376	-217.43	-184.561	79.585	299.468	205.73	170.492	-191.116	-191.415	-171.248	-355.04	43.9861	19.4582
1380	-186.418	-178.509	94.6834	284.374	206.905	180.828	-177.667	-201.547	-180.635	-347.241	30.2855	34.5647
1384	-161.246	-187.759	126.083	293.04	202.461	163.71	-170.637	-199.501	-176.083	-358.155	29.2	38.8528
1388	-160.672	-175.93	119.215	321.313	213.852	167.603	-171.51	-211.583	-161.755	-355.808	50.293	17.485
1392	-164.308	-176.435	82.3117	296.022	206.831	173.826	-159.126	-203.38	-114.469	-356.467	61.9523	29.2901
1396	-181.384	-189.593	86.1457	293.957	226.064	166.842	-162.709	-205.705	-149.673	-353.267	63.0794	12.9272
1400	-179.029	-187.532	95.4045	287.784	211.035	153.764	-169.286	-178.096	-150.019	-350.084	49.2188	-2.97718
1404	-181.097	-177.916	91.5839	282.08	192.666	132.617	-155.756	-187.62	-157.389	-344.784	46.5293	-25.523
1408	-204.753	-207.459	97.867	276.177	193.199	95.5705	-158.824	-182.101	-166.396	-367.31	42.3328	-7.25146
1412	-181.896	-200.102	88.822	285.69	200.122	108.933	-156.089	-166.833	-165.923	-366.407	38.8651	12.0679
1416	-186.161	-192.151	96.4503	305.506	215.493	148.483	-149.776	-166.866	-147.668	-359.337	31.6928	10.9477
1420	-173.619	-194.104	77.1392	327.165	204.807	157.049	-152.803	-211.468	-115.955	-363.521	27.8033	17.9079
1424	-169.291	-185.747	106.388	326.18	200.851	161.41	-141.08	-225.635	-134.451	-378.917	28.2917	26.1261
1428	-181.749	-178.606	89.8968	323.924	203.215	173.436	-136.105	-197.362	-160.463	-370.945	41.2111	18.1513
1432	-171.529	-187.836	77.8872	294.326	185.968	167.526	-149.19	-172.851	-162.824	-360.133	46.8799	35.618
1436	-182.344	-184.444	73.515	282.516	165.522	155.919	-154.16	-173.51	-145.719	-369.437	37.2537	33.0128
1440	-179.514	-178.669	43.4489	289.826	160.995	165.867	-155.619	-180.815	-122.416	-360.674	18.996	26.5958
1444	-180.798	-197.599	46.358	285.722	185.353	181.215	-157.726	-154.967	-131.877	-380.512	23.2019	27.5178
1448	-189.605	-186.365	85.3704	288.537	189.352	181.107	-165.976	-151.124	-123.42	-360.733	6.94176	18.8088
1452	-174.932	-192.978	89.8627	310.624	215.514	173.262	-170.676	-151.031	-141.244	-344.845	-21.8024	15.141
1456	-197.158	-189.756	78.2902	302.6	218.703	174.161	-147.967	-171.807	-132.707	-378.732	15.9764	18.9918
1460	-192.522	-188.644	87.1013	308.894	198.457	181.955	-152.373	-190.363	-139.592	-381.04	58.9784	1.47083
1464	-184.781	-187.775	105.207	333.198	193.347	179.057	-164.335	-151.694	-124.912	-383.187	55.4469	16.3364
1468	-184.524	-187.033	79.6634	335.716	206.412	166.182	-173.113	-186.7	-149.005	-383.434	54.3853	-1.82387
1472	-170.366	-207.045	84.0755	336.954	205.025	179.017	-173.121	-214.996	-137.917	-364.093	54.566	17.5602
1476	-175.012	-184.695	104.446	348.581	210.912	188.571	-157.214	-245.129	-116.632	-381.217	43.2442	12.8103
1480	-188.37	-178.113	105.675	344.607	217.799	165.568	-149.101	-239.432	-126.273	-361.675	28.48	10.0715
1484	-189.768	-179.921	115.1	295.601	197.699	164.34	-149.272	-202.3	-129.788	-362.783	29.7283	23.5656
1488	-183.539	-182.816	127.638	306.374	207.411	136.299	-159.297	-181.293	-144.312	-349.79	29.7283	24.8529
1492	-176.31	-202.045	111.557	297.926	192.21	111.761	-166.602	-197.245	-115.266	-354.964	29.7283	1.4116
1496	-189.248	-190.957	101.137	291.282	199.428	104.834	-156.946	-192.968	-122.551	-346.584	40.105	-22.3802
1500	-180.893	-189.167	115.775	292.142	191.239	122.527	-173.883	-182.47	-138.013	-357.414	41.9577	-34.4271
1504	-171.674	-179.747	103.03	295.95	201.665	117.986	-162.32	-232.129	-151.365	-350.876	43.527	-32.0539
1508	-172.541	-183.831	87.2845	284.28	215.573	124.81	-161.75	-261.331	-123.39	-375.179	21.9029	0.76569
1512	-158.323	-197.198	89.2733	286.091	201.112	133.334	-153.049	-256.024	-116.821	-420.318	14.9064	0.233243
1516	-170.877	-197.617	90.2374	294.449	192.394	126.495	-148.559	-237.192	-115.254	-423.085	9.11386	13.5401
1520	-171.581	-184.842	78.9192	312.488	196.382	115.409	-150.895	-211.134	-105.19	-382.839	37.5609	-1.95562
1524	-177.472	-175.226	100.445	323.538	196.789	122.504	-168.568	-197.159	-106.647	-357.673	55.5391	3.59422
1528	-171.648	-178.709	102.291	292.673	177.444	131.246	-150.933	-190.786	-119.548	-350.506	53.5409	12.9602
1532	-172.999	-202.429	79.788	303.298	179.899	134.116	-148.334	-188.719	-131.379	-356.049	67.8128	27.3734
1536	-181.732	-190.713	82.3504	324.097	201.339	164.643	-165.008	-202.423	-128.709	-357.621	77.762	17.8507
1540	-180.842	-200.866	102.285	340.307	185.771	164.143	-138.611	-179.674	-136.347	-344.734	67.7065	-8.46572
1544	-187.249	-183.719	94.4611	347.207	195.786	159.346	-169.852	-180.072	-113.654	-353.481	57.361	11.8416
1548	-164.953	-196.378	88.2213	355.126	149.066	155.886	-163.73	-174.963	-121.597	-364.273	43.306	19.1793
1552	-164.333	-200.177	75.7006	341.293	152.861	155.393	-146.091	-168.185	-117.548	-374.739	43.306	15.9362
1556	-206.094	-204.195	69.4098	357.564	139.136	166.665	-156.193	-152.672	-102.842	-377.239	43.306	4.25589
1560	-174.602	-194.242	65.8419	351.976	151.269	157.27	-159.094	-185.033	-114.293	-401.349	43.306	28.0866
1564	-160.385	-180.283	92.0213	345.283	168.283	162.261	-156.001	-181.48	-122.163	-401.349	68.3156	17.8339
1568	-158.645	-194.293	99.7704	348.034	161.86	161.172	-131.456	-164.409	-106.041	-401.349	70.4599	-8.28171
1572	-174.601	-200.398	109.628	346.678	151.029	170.843	-145.391	-173.475	-127.819	-416.18	27.4264	-36.3062
1576	-179.2	-183.455	107.874	344.426	160.201	164.364	-159.443	-197.273	-121.23	-401.522	27.1913	-43.5486
1580	-145.574	-182.551	101.13	349.405	177.343	126.964	-170.345	-194.586	-127.132	-395.922	35.719	-37.8804
1584	-117.699	-188.725	127.629	355.968	188.214	100.561	-144.521	-204.198	-133.503	-399.111	32.113	-41.4897
1588	-108.51	-193.076	132.344	355.307	178.968	91.9967	-143.306	-225.816	-156.982	-401.889	13.711	-61.5044
1592	-118.901	-194	152.765	336.665	163.37	90.0745	-161.222	-200.021	-136.71	-395.63	29.5704	-61.2476
1596	-105.876	-197.484	148.135	342.173	153.615	90.0745	-148.45	-199.457	-109.063	-409.839	86.3649	-39.6471
1600	-125.709	-184.54	140.69	353.888	130.921	90.0745	-173.962	-210.754	-111.254	-407.09	114.811	7.70828
1604	-129.66	-199.146	109.939	353.43	122.847	106.014	-181.375	-210.833	-168.268	-415.032	97.5657	42.3883
1608	-116.092	-188.731	110.583	330.334	126.757	99.9152	-170.489	-210.239	-150.511	-431.216	89.071	76.0811
1612	-110.498	-181.476	99.6851	298.163	154.357	107.316	-168.168	-207.916	-142.47	-433.761	89.071	43.6659
1616	-116.1	-180.744	101.92	331.609	166.047	78.457	-173.609	-208.722	-135.062	-431.436	89.071	-4.80083
1620	-123.885	-191.924	106.094	327.086	196.516	106.411	-186.804	-176.599	-128.948	-413.23	100.825	-39.5555
1624	-113.055	-194.598	78.6064	308.507	199.602	107.963	-170.131	-187.044	-139.661	-408.279	90.9781	-15.8872
1628	-116.931	-202.896	89.5527	287.001	203.75	130.929	-151.24	-187.246	-160.922	-394.887	101.219	10.398
1632	-123.94	-185.991	99.3444	282.606	219.626	130.683	-173.227	-179.94	-130.352	-396.999	102.666	3.83461
1636	-121.69	-183.603	107.546	297.286	199.633	134.89	-166.063	-176.716	-133.576	-399.349	102.469	9.2101
1640	-128.444	-176.867	105.689	309.772	195.605	141.105	-176.32	-138.369	-122.135	-385.886	102.469	9.51072
1644	-170.856	-186.223	118.987	336.989	205.262	156.291	-182.499	-107.14	-117.648	-400.985	102.469	7.48854
1648	-189.649	-196.384	97.8387	338.808	224.172	172.319	-160.966	-86.492	-115.933	-403.352	102.469	-3.0379
1652	-215.442	-198.08	91.6493	353.906	204.229	168.562	-159.557	-77.8352	-108.624	-400.242	95.66	7.59863
1656	-243.339	-196.966	107.495	330.238	194.144	168.922	-157.599	-62.2555	-134.451	-432.571	96.5033	10.4264
1660	-217.36	-180.802	97.3335	314.494	199.449	155.903	-155.176	-59.1102	-138.054	-424.54	96.5033	-8.69186
1664	-171.05	-185.588	94.0661	352.821	215.732	130.261	-172.332	-77.0361	-128.537	-403.98	96.5033	-50.1028
1668	-170.337	-180.486	73.1977	345.981	206.637	119.59	-167.835	-51.8588	-119.682	-410.425	96.5033	-42.1454
1672	-192.503	-181.575	65.1903	328.928	202.854	141.299	-162.227	-44.0164	-128.074	-419.584	96.5033	-36.9687
1676	-196.192	-200.841	68.5995	323.904	213.223	150.034	-132.134	-26.1373	-114.9	-415.906	91.0292	-34.5717
1680	-173.52	-202.374	78.1008	351.089	211.497	163.347	-139.809	-33.472	-151.026	-396.088	91.0292	-28.6951
1684	-178.35	-196.798	103.991	343.164	211.462	169.555	-153.723	-44.3858	-176.07	-403.76	91.0292	-44.3539
1688	-172.024	-195.875	94.4623	291.804	181.151	177.973	-166.912	-25.5073	-184.253	-383.234	91.0292	-32.3153
1692	-168.674	-187.803	94.7569	291.571	161.13	207.159	-173.597	-47.5104	-195.694	-416.748	91.0292	-60.4144
1696	-184.959	-192.02	102.697	281.802	184.753	180.048	-172.58	-79.6398	-167.836	-445.397	97.8589	-58.7924
1700	-180.306	-194.237	92.154	300.23	199.707	175.74	-148.652	-66.7419	-157.25	-420.086	91.4281	-42.4463
1704	-177.287	-183.43	90.5803	299.947	196.521	171.441	-137.344	-51.7408	-171.957	-427.985	79.658	-35.2021
1708	-168.004	-171.562	90.8399	300.131	202.561	184.465	-170.067	-35.0006	-173.287	-420.182	90.3283	-29.1842
1712	-179.434	-178.964	115.146	281.07	217.372	176.85	-186.912	-6.61584	-181.111	-399.999	86.4359	5.78559
1716	-205.314	-195.615	134.356	298.791	230.187	166.312	-190.191	-13.5868	-192.449	-410.43	126.4	11.3231
1720	-186.404	-205.751	125.664	289.647	212.978	176.375	-154.706	-9.23837	-148.597	-393.061	130.135	1.36458
1724	-175.495	-213.226	130.122	300.611	203.373	182.472	-139.767	-46.2958	-129.377	-409.038	90.744	2.11453
1728	-194.248	-198.82	114.379	304.294	203.168	152.555	-158.751	-51.0824	-123.741	-421.231	108.965	3.85849
1732	-214.796	-198.82	80.7148	307.166	193.598	113.064	-171.873	-50.2753	-117.153	-413.672	104.219	17.351
1736	-179.236	-198.82	77.6279	322.31	165.191	112.044	-162.735	-49.3789	-126.729	-414.493	104.219	11.1385
1740	-186.543	-196.183	82.3423	334.685	142.146	119.961	-176.689	-66.3007	-107.574	-417.652	104.219	7.17246
1744	-184.392	-195.263	102.578	336.555	134.438	119.219	-175.171	-58.4755	-111.404	-416.991	92.3952	7.03597
1748	-180.961	-195.691	107.888	345.108	134.333	123.008	-160.786	-31.2764	-116.456	-417.937	82.3943	-3.84661
1752	-172.097	-199.643	112.893	343.321	174.002	117.116	-146.657	-24.6009	-104.986	-408.471	90.6531	-22.48
1756	-184.196	-206.268	139.659	342.215	163.443	120.699	-166.604	-14.4275	-116.854	-397.126	109.216	-19.1615
1760	-179.319	-192.514	150.191	309.504	203.55	125.736	-154.446	-7.93643	-121.702	-399.341	118.287	-32.3767
1764	-169.458	-198.975	140.576	293.443	203.451	121.899	-158.994	4.38651	-123.029	-402.46	133.313	6.82833
1768	-178.909	-199.3	124.083	279.571	136.266	115.835	-165.743	-4.0154	-106.153	-410.454	113.654	17.6194
1772	-174.481	-188.132	92.1861	292.074	147.544	106.584	-165.98	-19.2166	-100.632	-412.209	103.351	9.84684
1776	-162.36	-179.426	96.0875	297.79	176.723	93.2795	-160.266	-20.875	-138.219	-394.027	100.362	11.4791
1780	-163.61	-187.822	89.4905	308.446	177.028	109.086	-165.516	-20.9221	-143.056	-407.726	100.362	10.6595
1784	-158.342	-193.622	89.4762	291.663	148.061	128.588	-158.011	-11.9169	-132.422	-410.034	100.362	12.4905
1788	-171.792	-199.6	96.0617	297.589	150.665	137.814	-149.586	19.852	-134.374	-412.827	100.362	27.3425
1792	-164.635	-191.051	101.288	300.587	146.831	171.732	-141.459	34.8075	-161.909	-414.325	99.2735	-11.6592
1796	-175.208	-188.586	105.532	291.356	146.683	195.764	-142.557	20.5587	-126.302	-404.715	97.5798	-21.6752
1800	-177.234	-194.873	102.845	314.8	182.292	184.8	-141.597	16.1928	-119.324	-399.789	74.0821	1.7778
1804	-180.713	-212.314	95.2397	347.025	188.156	181.805	-169.149	-9.57225	-126.672	-403.124	74.0821	17.9225
1808	-193.785	-189.034	117.72	354.83	196.486	142.079	-175.62	-31.8078	-131.483	-400.038	74.0821	24.3155
1812	-175.633	-152.752	88.139	348.886	224.793	142.794	-177.594	-42.9033	-131.671	-406.729	74.0821	36.7789
1816	-168.686	-148.229	117.619	336.144	217.652	157.317	-154.031	-19.6619	-119.763	-398.782	72.2925	30.7897
1820	-180.455	-137.46	108.304	289.848	213.234	200.793	-139.397	-39.8692	-132.798	-396.558	74.3525	-3.67356
1824	-173.564	-122.029	107.745	297.361	207.027	227.477	-161.922	-74.4002	-117.611	-407.281	68.5323	0.366017
1828	-172.612	-116.315	71.6076	296.15	201.648	239.691	-163.492	-79.6526	-138.451	-388.87	68.5323	7.91868
1832	-181.154	-124.176	71.6076	284.901	197.375	231.021	-168.675	-76.7039	-137.944	-414.345	68.5323	-18.5421
1836	-172.963	-140.584	71.6076	292.306	202.533	233.2	-157.281	-43.6008	-122.986	-423.002	76.9034	-42.8544
1840	-181.503	-135.504	77.5608	309.263	198.572	228.408	-163.058	-15.1526	-131.449	-404.05	73.71	-7.964
1844	-173.162	-115.152	103.216	315.947	207.062	235.045	-164.387	-6.34899	-114.332	-381.58	65.6715	12.5813
1848	-176.382	-78.1283	105.956	326.826	201.057	217.659	-159.428	-14.3127	-103.206	-396.52	80.7778	9.12399
1852	-184.218	-14.4962	119.646	342.867	207.552	236.819	-159.376	-25.0217	-103.922	-415.196	77.3518	0.345175
1856	-193.027	-16.2678	90.4902	353.41	206.75	230.196	-169.211	-10.1995	-121.467	-398.667	72.9767	5.41457
1860	-187.979	-14.0865	101.453	356.569	173.019	228.023	-167.507	-18.338	-118.846	-397.858	92.9935	-3.04914
1864	-181.915	-16.3821	113.164	353.771	150.786	243.888	-159.348	-44.2352	-117.447	-412.171	103.357	3.66696
1868	-178.92	-23.8129	112.136	330.222	154.333	253.938	-174.141	-67.0099	-120.798	-404.682	85.3483	5.09577
1872	-183.631	-32.092	98.4823	339.733	152.976	226.657	-175.395	-57.0884	-136.241	-414.355	88.0787	-24.3055
1876	-191.251	-23.8804	103.907	308.171	136.585	231.596	-162.516	-53.6035	-141.484	-422.311	72.6547	-48.1543
1880	-230.233	-5.83733	118.55	291.993	166.513	216.914	-178.005	-31.0391	-137.002	-424.632	81.726	-38.1668
1884	-215.452	-1.17524	96.6367	292.602	192.391	201.262	-181.661	-58.507	-164.427	-411.41	95.7368	-40.4356
1888	-171.941	-7.06751	95.0398	291.501	197.114	171.969	-164.924	-45.9638	-177.858	-408.805	87.4215	-41.8692
1892	-180.602	-20.1913	108.184	292.532	185.131	172.608	-169.409	-39.2105	-184.788	-412.076	74.8637	-44.3904
1896	-175.242	-10.4437	127.567	304.328	179.018	175.663	-177.382	-48.5908	-191.09	-416.047	73.641	-47.9388
1900	-186.837	-8.30943	129.83	312.739	156.416	181.249	-178.746	-28.5322	-187.93	-434.187	77.0727	-25.2471
1904	-183.001	-18.5255	107.281	283.953	165.715	211.929	-163.545	-39.2979	-178.853	-426.674	86.3808	-41.9737
1908	-177.704	-23.1752	93.0282	271.448	179.071	243.732	-167.59	-41.5535	-168.523	-422.326	80.9688	-54.6966
1912	-184.553	-2.89755	91.512	271.532	201.802	221.192	-153.726	-29.7862	-169.254	-410.182	94.1871	-52.1666
1916	-183.646	-20.7843	67.7105	290.501	191.973	188.317	-150.634	-26.8816	-157.406	-403.847	96.1953	-35.8817
1920	-181.584	-19.7513	103.923	271.354	208.04	164.127	-153.648	-58.2765	-106.598	-415.565	80.6666	-25.835
1924	-183.956	-13.6314	101.491	268.581	214.658	137.097	-152.028	-60.855	-113.648	-411.269	72.5383	-39.2278
1928	-198.418	-11.3679	86.7181	291.344	203.879	126.743	-162.701	-48.14	-102.052	-405.516	72.0996	-29.5244
1932	-230.029	-14.6662	77.2033	297.457	202.605	116.401	-148.635	-44.9138	-111.533	-425.603	72.0996	20.0992
1936	-226.972	-12.334	67.7191	303.258	208.987	107.401	-150.538	-25.3097	-123.053	-417.427	72.0996	-3.5537
1940	-203.244	-23.9668	84.1021	302.355	169.934	111.082	-145.852	-53.5382	-123.856	-413.806	72.0996	11.7745
1944	-195.601	-17.1872	85.9893	282.298	163.965	131.064	-148.606	-31.8104	-127.136	-414.294	72.0996	20.5349
1948	-223.852	-7.76367	106.557	281.716	188.129	129.746	-156.673	-17.9388	-117.492	-422.574	69.3309	55.6952
1952	-247.031	-26.8761	110.838	323.746	207.258	129.845	-158.477	-16.9597	-95.1746	-425.936	67.9079	92.1681
1956	-234.24	-18.1339	123.686	341.033	190.05	117.438	-159.296	-4.85526	-118.192	-411.488	70.4363	93.3518
1960	-231.884	-14.8477	99.6148	353.037	201.591	125.692	-188.089	12.4443	-105.057	-388.319	68.2341	77.2883
1964	-280.764	-14.4008	118.734	345.236	201.543	120.157	-169.453	2.95185	-102.606	-398.705	62.7698	59.3479
1968	-299.936	-20.3152	99.1629	351.904	205.855	120.814	-175.638	-22.0233	-112.739	-385.377	75.1825	58.9744
1972	-300.935	-15.7913	107.529	353.427	206.446	115.974	-165.39	-61.2808	-137.442	-378.659	90.3314	72.7544
1976	-286.372	-16.3135	116.148	339.892	209.855	118.509	-164.734	-53.5764	-107.697	-398.276	84.9598	85.5329
1980	-303.905	-2.21199	126.63	333.401	205.891	116.177	-173.771	-60.177	-124.727	-422.123	74.3308	69.2117
1984	-286.798	-20.796	117.959	346.92	206.31	116.048	-145.599	-54.4939	-152.947	-412.419	87.415	78.0488
1988	-302.686	-23.4982	98.8025	346.92	198.803	139.826	-190.547	-32.1028	-121.704	-404.738	84.3775	75.4955
1992	-303.234	-11.981	99.8614	346.92	206.061	164.584	-155.992	-7.54994	-100.27	-407.433	92.3837	69.8378
1996	-295.571	-10.9439	93.9811	362.858	209.414	181.857	-153.415	-17.9944	-107.46	-410.661	77.4784	73.893
2000	-296.039	-27.7243	114.436	367.188	211.541	187.071	-154.74	-18.4749	-121.95	-430.278	85.9547	65.5892
2004	-264.837	-17.3882	111.156	369.176	201.824	169.068	-155.953	-27.5477	-129.353	-428.931	77.0138	69.2741
2008	-285.57	-26.934	103.43	374.515	214.757	143.889	-147.115	-34.3944	-116.133	-459.305	77.4173	77.3556
2012	-277.308	-18.0902	101.636	407.418	207.831	114.416	-166.595	-26.5722	-111.961	-462.266	82.8145	64.9814
2016	-235.141	-6.07253	78.2966	419.763	206.153	113.478	-184.114	-19.6227	-119.018	-412.381	84.2023	68.9518
2020	-225.482	-11.6921	87.51	405.113	178.275	113.812	-147.917	-0.397267	-160.518	-389.294	79.8612	61.3835
2024	-234.249	-6.28354	87.51	410.876	167.029	116.916	-155.099	-55.4839	-168.34	-388.637	62.5944	68.8652
2028	-224.449	-21.7871	87.51	376.784	177.873	114.259	-154.844	-47.327	-144.762	-392.38	55.4913	63.6893
2032	-235.664	-10.0392	98.6782	358.251	199.157	158.501	-156.237	-28.6759	-185.077	-404.77	58.4633	74.7441
2036	-242.952	-2.47301	95.3199	348.224	197.244	168.855	-164.194	-19.8944	-145.946	-420.666	95.7465	73.6575
2040	-196.321	-18.7246	85.402	350.729	153.74	159.681	-158.028	-40.7364	-131.292	-421.614	100.956	79.9643
2044	-177.674	-20.1016	63.5405	347.009	155.733	159.497	-156.373	-55.1681	-128.192	-408.394	99.6738	73.4192
2048	-183.629	-14.5529	71.5896	372.924	165.885	123.707	-160.506	-44.6508	-138.086	-407.503	105.065	75.2665
2052	-171.318	-17.7575	59.6596	388.715	150.184	120.524	-160.242	-64.1887	-133.874	-391.375	124.889	78.5672
2056	-170.309	-17.8615	56.7619	371.84	146.678	111.921	-159.125	-70.4811	-118.132	-421.29	92.346	64.9025
2060	-197.391	-37.3136	68.7295	375.539	141.945	117.235	-161.465	-41.6538	-119.55	-412.962	85.716	84.8636
2064	-179.573	-28.8511	68.3551	379.858	152.882	137.276	-165.236	-5.96973	-121.494	-417.244	85.8997	67.8959
2068	-170.017	-16.6847	77.7086	371.796	171.704	126.967	-182.081	27.8756	-114.911	-423.266	62.7379	75.2994
2072	-169.699	-15.8663	75.2865	382.275	175.993	111.969	-188.412	11.552	-118.386	-387.478	83.3601	79.3715
2076	-165.53	-14.5924	102.473	365.401	198.801	107.659	-180.575	-12.8577	-103.554	-392.267	91.1016	72.4799
2080	-173.329	-9.9309	73.7262	352.352	198.992	106.052	-160.459	-19.9614	-93.5516	-431.614	74.4609	85.8051
2084	-170.836	-17.8917	56.8545	358.159	187.124	110.016	-146.226	-33.3349	-63.0943	-443.572	55.3833	77.4033
2088	-178.355	-9.44228	72.505	352.5	202.007	121.552	-145.157	-22.6726	-60.7709	-427.059	70.408	67.0732
2092	-181.201	-10.7876	101.74	356.791	209.566	130.585	-143.254	-21.2893	-64.7143	-399.1	112.784	27.2924
2096	-178.643	-3.58294	93.7853	338.027	213.495	127.655	-153.788	-28.7935	-84.3737	-390.798	108.407	12.9654
2100	-181.525	-14.0054	109.298	326.676	194.9	122.402	-170.91	-46.3741	-145.89	-399.989	98.3918	12.9649
2104	-177.728	-11.812	71.1247	303.275	199.607	115.581	-165.394	-52.2863	-190.357	-393.787	87.1533	19.7496
2108	-178.937	-25.8902	67.6226	303.422	210.392	118.811	-172.78	-72.6501	-185.968	-452.227	86.837	8.54347
2112	-189.842	-22.2519	78.1102	325.642	214.909	114.35	-169.532	-52.4853	-170.969	-459.003	92.3912	-33.366
2116	-184.131	-26.5896	82.648	362.966	198.703	125.127	-169.817	-45.2	-159.725	-469.231	85.2182	-20.2892
2120	-182.198	-40.4114	90.2893	373.6	183.921	122.339	-169.391	-57.1961	-183.442	-472.523	60.4269	7.4973
2124	-175.977	-14.4511	107.003	372.415	150.356	118.059	-183.767	-55.6916	-187.661	-457.22	60.4269	11.9674
2128	-193.102	-26.3519	125.65	364.893	148.865	99.4201	-186.602	-73.3135	-169.023	-445.268	60.4269	6.97114
2132	-188.925	-30.259	110.152	361.515	134.11	109.405	-177.048	-59.6089	-150.083	-454.603	54.0423	7.48087
2136	-166.103	-28.3402	91.6916	371.616	136.486	127.978	-179.128	-42.913	-137.071	-416.495	57.7507	5.32417
2140	-168.014	9.4915	73.1907	372.875	156.438	133.498	-164.57	-38.6418	-146.994	-423.292	50.3364	5.34597
2144	-177.815	-18.4701	66.8033	364.834	144.597	128.76	-166.03	-34.7055	-115.64	-415.489	65.4843	0.928998
2148	-147.623	-16.042	56.9522	400.909	182.102	116.83	-120.346	-43.7779	-98.6976	-402.182	65.4843	19.8751
2152	-163.032	-24.3835	71.9175	434.822	208.631	120.993	-150.697	-28.9146	-117.715	-387.562	65.4843	21.2152
2156	-178.169	-12.8546	80.4005	367.14	202.407	122.636	-179.911	-0.0363351	-104.957	-396.801	65.4843	-7.12579
2160	-173.698	-11.6274	68.2967	366.422	206.492	112.438	-163.652	17.1283	-113.636	-400.459	68.5534	16.1358
2164	-167.32	-5.15974	75.0278	379.179	211.609	110.897	-164.85	17.3755	-145.93	-399.905	33.8048	23.7762
2168	-179.854	-16.6631	76.7078	363.489	206.504	114.729	-153.046	29.9237	-117.616	-403.068	50.2216	13.0512
2172	-172.503	-16.9436	75.3211	351.672	206.589	109.542	-154.434	35.102	-101.983	-393.365	49.3365	9.82263
2176	-181.795	-12.5856	88.3008	351.319	191.003	98.7788	-159.36	-14.3652	-124.872	-402.777	58.9971	5.76819
2180	-200.934	-15.5475	111.113	351.682	207.407	117.559	-158.884	-23.3463	-149.368	-413.232	42.8349	11.9169
2184	-190.832	-4.75164	98.5521	381.481	210.151	108.992	-153.349	0.0244574	-135.887	-405.386	64.9137	2.27958
2188	-168.493	-29.8396	80.2601	361.704	195.366	111.409	-166.357	-4.50934	-123.796	-399.584	22.3739	11.3414
2192	-169.607	-23.4698	79.4461	363.879	202.956	109.23	-155.198	3.24972	-98.0988	-408.531	40.4418	24.4574
2196	-169.795	-17.5889	96.4557	347.888	188.786	115.03	-158.546	11.277	-113.662	-392.319	43.5977	22.7526
2200	-175.375	-18.1237	87.5304	359.596	180.647	102.958	-158.599	14.851	-120.959	-396.402	42.5807	18.5449
2204	-179.208	-30.6939	103.637	345.94	204.198	104.046	-153.442	-0.284393	-144.37	-409.298	50.5991	15.4299
2208	-186.767	-32.5986	94.1446	366.19	197.251	113.507	-148.972	20.5997	-121.462	-423.585	50.5991	16.8994
2212	-178.057	-19.6694	62.3765	411.735	211.017	133.494	-150.072	33.7929	-109.861	-399.485	50.5991	12.9024
2216	-177.375	-27.4014	55.7803	411.1	211.093	137.64	-167.422	-9.06599	-108.218	-397.922	69.6298	-0.98679
2220	-178.133	-13.6049	89.9	385.451	185.637	127.066	-145.883	-8.56429	-129.789	-401.457	71.0332	8.93657
2224	-173.215	-8.56483	100.279	340.166	203.593	110.035	-150.959	-5.39566	-156.321	-403.621	53.6605	1.41517
2228	-154.437	-1.49164	105.653	341.892	195.449	106.805	-144.011	13.5232	-170.204	-410.504	51.9691	14.1608
2232	-180.971	-19.415	66.8327	339.852	184.696	114.001	-158.147	25.169	-170.908	-390.382	47.3747	12.818
2236	-180.736	-17.4274	56.3584	356.156	207.842	101.339	-185.543	37.9065	-157.804	-396.059	51.9964	25.4065
2240	-179.519	-18.2252	66.2588	349.246	208.231	119.887	-156.428	21.0113	-132.461	-403.363	62.6478	5.92512
2244	-166.741	-20.0701	86.7553	358.969	194.985	119.348	-161.796	11.1582	-124.812	-414.256	80.7136	-3.5866
2248	-168.093	-23.2344	74.1579	382.873	203.247	103.461	-158.167	27.39	-119.629	-417.407	64.8085	1.11988
2252	-159.744	-27.1854	79.8621	413.013	195.159	107.802	-156.216	14.4841	-118.993	-410.781	42.5791	7.80439
2256	-170.252	-29.4818	93.132	417.011	202.007	120.528	-164.706	19.7142	-129.686	-395.41	43.0551	-10.5932
2260	-164.394	-18.8798	69.798	413.622	205.94	106.38	-154.807	26.8535	-128.446	-420.546	36.1457	-22.0386
2264	-176.257	-28.9645	71.5401	419.186	156.194	114.75	-162.461	38.361	-133.413	-404.24	42.2703	-48.2231
2268	-175.253	-5.48971	101.209	410.315	139.054	150.495	-158.298	25.8484	-172.124	-398.959	50.2582	-52.3222
2272	-181.427	-11.9931	71.8889	388.429	136.356	159.919	-176.161	33.9445	-142.489	-400.885	57.6353	-60.1927
2276	-136.6	-14.946	51.0439	412.41	174.279	150.216	-161.724	17.7342	-143.685	-391.47	59.042	-26.3066
2280	-119.463	-20.248	50.7212	424.519	170.687	120.025	-186.072	6.82215	-144.182	-398.691	79.3204	6.40026
2284	-147.584	-12.6586	72.2138	407.417	191.344	118.199	-168.639	19.1229	-132.701	-411.252	55.7305	20.7342
2288	-164.028	-20.2725	71.8878	402.553	192.671	114.589	-168.417	36.0411	-110.611	-406.624	39.285	22.4442
2292	-183.745	-20.2739	81.4845	401.391	196.758	123.735	-165.429	30.0793	-98.4303	-417.006	45.2353	18.9536
2296	-181.682	0.688807	106.19	412.464	209.431	112.509	-177.481	45.769	-146.639	-424.504	56.6353	-1.35841
2300	-207.679	-9.88804	75.2059	419.181	203.841	106.693	-179.651	9.84247	-124.934	-398.488	47.7033	2.89275
2304	-186.826	-16.374	71.4289	414.236	201.934	122.638	-183.828	-9.25417	-105.899	-395.904	53.0343	18.0138
2308	-172.105	-12.7375	89.7662	415.179	194.58	157.205	-165.394	-18.3443	-116.702	-392.853	43.2853	-3.91121
2312	-161.824	-14.2124	82.0381	390.664	193.201	173.268	-156.37	-18.5958	-143.34	-384.419	29.7246	-1.14952
2316	-178.393	-5.488	90.266	401.478	177.854	163.486	-165.24	-5.37761	-140.849	-391.235	24.9685	26.4354
2320	-192.02	-10.5359	91.552	415.551	207.062	180.515	-173.647	-3.92733	-132.096	-399.162	36.6565	6.35034
2324	-215.794	-2.97062	76.884	416.55	200.314	178.734	-170.744	-27.2003	-141.874	-399.885	28.3219	11.5873
2328	-195.888	-25.6833	86.5513	433.683	204.171	187.621	-169.601	-26.1396	-148.451	-402.414	51.1186	-8.85036
2332	-176.436	-16.1463	89.7552	417.588	196.712	182.56	-161.149	-16.2191	-116.692	-407.718	65.8693	7.52373
2336	-178.791	-25.3868	85.1808	403.715	198.906	190.565	-157.859	-8.93927	-126.145	-414.191	66.5736	26.2003
2340	-175.711	-10.9942	73.0299	383.711	197.82	171.493	-167.993	-34.1825	-114.375	-422.908	27.803	31.0413
2344	-160.554	-12.9037	84.3134	375.115	200.861	167.301	-148.286	-25.7902	-89.7706	-425.842	64.1801	18.9326
2348	-169.947	-20.2173	64.0446	364.517	203.236	176.452	-133.277	-31.2715	-89.4527	-397.999	62.9546	21.3383
2352	-167.81	-36.4705	76.7113	357.607	212.917	177.252	-139.14	-13.1992	-109.667	-399.74	64.9896	26.8768
2356	-177.417	-25.9734	97.9982	358.687	212.969	172.685	-150.478	-14.0191	-142.876	-412.623	68.4524	8.91879
2360	-185.423	-26.9328	91.4548	357.192	203.238	166.54	-153.949	-51.3972	-167.648	-395.207	39.4156	12.0922
2364	-208.897	-11.3912	99.9956	362.04	190.179	182.77	-150.612	-61.7627	-181.416	-385.462	36.7106	14.8991
2368	-194.334	-26.0934	95.5133	376.016	187.337	176.267	-179.388	-50.8093	-187.928	-395.32	58.939	21.1809
2372	-171.084	-22.032	80.8237	358.252	192.616	183.242	-171.533	-12.9897	-182.486	-395.72	60.4968	14.0085
2376	-177.869	-11.137	55.2213	307.959	163.443	187.745	-145.143	2.14469	-172.843	-402.144	61.9256	-12.0424
2380	-181.054	-27.8149	80.5638	302.677	141.159	170.183	-150.273	-22.9796	-173.646	-405.468	82.6264	0.905086
2384	-188.348	-31.0928	59.6454	310.276	166.019	165.646	-162.558	19.9791	-114.962	-381.605	73.3429	13.62
2388	-190.079	-21.0768	74.6283	357.962	181.803	184.901	-156.182	9.67499	-110.37	-392.906	68.7011	15.9157
2392	-174.33	-47.4482	87.3977	355.409	218.104	189.978	-149.986	-6.80217	-89.2125	-389.134	69.2588	14.2712
2396	-158.033	-41.2884	96.5211	346.491	204.157	181.213	-169.984	-17.9897	-44.8151	-398.99	59.2083	-31.1724
2400	-168.493	-31.3579	106.758	363.898	205.057	182.568	-171.424	-43.4615	-15.3505	-406.514	72.6284	-41.2726
2404	-174.561	-29.2257	103.98	384.403	199.922	199.519	-172.572	-53.4192	-14.5195	-407.44	64.3733	-15.335
2408	-170.311	-23.5024	94.8295	392.697	197.391	229.379	-138.211	-85.2809	-0.682623	-405.566	36.0097	5.46567
2412	-182.081	-18.2454	61.3141	418.247	194.666	244.937	-162.571	-71.324	8.06779	-410.992	15.1694	14.9173
2416	-161.355	-31.4155	68.6328	405.664	202.146	267.508	-180.55	-76.32	0.817958	-420.223	53.4479	2.45759
2420	-168.41	-24.5538	73.1003	362.455	183.486	285.992	-166.682	-85.4449	-10.3848	-399.648	53.2354	3.86313
2424	-151.33	-23.3721	83.6972	363.835	197.597	284.628	-172.323	-77.7298	-15.7773	-453.475	49.5707	5.23946
2428	-163.1	-35.7382	103.22	360.05	189.556	284.582	-176.621	-77.031	40.9595	-454.32	57.0485	-10.3947
2432	-168.154	-32.9216	102.798	363.347	193.495	293.946	-146.035	-57.9857	41.0065	-470.928	50.1573	-12.01
2436	-201.813	-23.2845	86.9885	376.43	210.733	279.903	-155.614	-72.8596	24.4597	-464.237	64.3993	-6.03959
2440	-235.844	-18.5093	69.0254	420.734	205.458	290.155	-168.521	-71.2099	-21.9677	-435.508	72.9844	15.4525
2444	-209.419	-37.0638	107.652	427.113	203.351	288.519	-171.26	-62.824	-13.6276	-410.678	46.3805	6.18854
2448	-190.382	-25.6286	107.296	429.81	197.332	281.003	-178.933	-48.4686	-7.64658	-407.437	43.2611	-0.819988
2452	-180.786	-44.3705	97.9052	424.389	185.687	279.756	-170.603	0.327674	-0.0528084	-408.83	60.4952	-15.4671
2456	-184.24	-11.2086	68.1354	392.957	180.152	294.749	-174.073	10.364	0.359204	-384.006	50.2611	-22.6834
2460	-179.316	-26.4259	98.2608	355.462	154.76	294.49	-156.087	37.8781	7.29121	-404.527	56.6754	-2.36309
2464	-181.89	-41.6296	100.451	340.762	147.71	299.086	-158.585	32.3242	18.0422	-408.829	58.4047	7.18045
2468	-199.903	-37.5073	88.7951	370.733	144.248	298.76	-166.398	16.7376	39.2493	-435.212	58.4047	7.86252
2472	-172.988	-21.4749	75.4311	370.375	131.071	296.553	-176.838	-32.0933	50.6954	-391.66	58.4047	31.0935
2476	-157.343	-38.6854	83.0469	378.587	140.916	296.222	-149.72	2.80269	33.1907	-381.081	58.4403	18.0071
2480	-120.075	-36.6391	90.6794	368.987	164.168	310.372	-147.395	-18.6815	51.8053	-393.475	27.3014	3.94486
2484	-118.873	-36.6391	90.6794	386.434	141.782	397.699	-141.874	-44.9852	53.6903	-404.382	35.3646	3.05203
2488	-123.641	-36.6391	90.6794	377.584	140.953	408.8	-153.245	-37.1971	55.7046	-396.942	71.2247	20.4716
2492	-126.732	-38.2126	67.9322	376.326	128.685	417.031	-165.573	-22.6955	34.3485	-395.546	65.3684	10.3132
2496	-114.32	-34.4638	70.2842	363.422	154.472	449.966	-179.975	-25.4692	40.879	-405.718	49.8272	17.3907
2500	-110.317	-37.7405	63.2961	341.756	162.319	467.829	-158.432	-22.6641	62.7645	-389.99	54.7333	9.43107
2504	-110.919	-59.4669	71.1109	308.265	197.479	482.807	-167.868	-28.0384	39.5143	-382.194	54.7333	6.44413
2508	-116.134	-34.7609	62.9748	292.93	185.401	462.365	-161.353	-29.8862	47.0375	-374.216	54.7333	-37.7299
2512	-120.622	-33.8697	40.2016	290.253	205.024	459.694	-174.382	-15.6295	37.3319	-377.416	47.2852	-40.1663
2516	-123.202	-41.0562	48.4143	288.522	197.657	472.242	-177.351	-22.9205	3.14205	-391.116	54.0846	-33.6548
2520	-118.622	-37.4183	34.3934	289.857	181.275	476.383	-170.017	-27.5974	-7.86857	-390.983	66.1453	-43.468
2524	-124.662	-35.9808	4.26415	349.352	144.739	456.815	-178.705	-35.5759	-3.02237	-383.554	83.9157	-45.9725
2528	-109.661	-33.9411	19.1421	351.626	134.235	460.576	-180.889	-44.4823	-33.521	-402.695	98.5543	-48.4121
2532	-84.8161	-41.5329	1.44759	346.777	154.373	463.607	-169.286	-30.203	-5.35001	-409.641	88.0644	-44.1395
2536	-74.9144	-37.289	17.5198	345.103	159.934	470.395	-163.59	-51.9439	-9.46955	-387.707	83.0274	-50.7767
2540	-66.6368	-38.4998	88.3027	355.691	157.275	478.887	-160.018	-51.8794	-9.76487	-404.428	69.0073	-44.2611
2544	-98.6759	-44.4696	81.0197	363.442	149.977	474.899	-167.783	-72.5808	-4.50142	-399.202	62.8929	-29.9981
2548	-101.846	-42.8557	84.8527	323.905	158.331	470.961	-149.371	-68.335	15.4957	-389.667	83.5119	-22.5501
2552	-101.399	-45.4562	75.3656	337.357	152.334	480.013	-138.593	-61.1395	42.2768	-395.718	84.1348	-34.8393
2556	-109.842	-69.9683	91.1723	338.367	138.368	484.875	-154.738	-16.0327	59.1567	-388.573	82.9644	-25.235
2560	-111.667	-25.5406	84.1345	351.025	136.698	497.332	-150.839	-5.09107	42.2095	-395.914	82.9644	-50.4817
2564	-105.938	-19.726	101.807	356.137	150.209	478.805	-164.699	-41.0472	65.8593	-423.946	82.9644	-42.8482
2568	-113.629	-40.4112	67.2511	356.831	169.412	468.492	-165.011	-60.9973	45.6048	-430.603	82.9644	-27.4118
2572	-111.603	-19.1228	99.6565	357.273	207.299	484.582	-148.619	-53.2624	53.821	-433.511	82.9644	7.09723
2576	-119.525	-37.0794	99.6565	373.628	194.997	477.893	-147.302	-34.2461	28.7192	-396.462	82.9644	12.9442
2580	-165.409	-43.1452	99.6565	385.3	198.298	473.425	-185.661	0.130984	-0.164572	-386.511	82.9644	2.55359
2584	-178.136	-59.1537	99.6565	368.051	205.085	470.529	-151.074	-4.7818	-4.03955	-395.137	82.9644	1.56133
2588	-182.386	-43.1201	99.812	347.928	216.001	464.347	-169.743	31.2082	22.7337	-402.281	82.9644	-12.7713
2592	-184.447	-40.4101	111.746	363.298	204.622	501.568	-190.515	35.4505	31.7233	-411.748	74.9988	-27.5899
2596	-180.273	-21.5808	143.473	368.67	188.9	496.549	-164.785	42.7359	58.9295	-392.279	74.9988	-36.4804
2600	-166.591	-34.1221	92.5991	365.994	130.052	468.942	-162.748	48.2824	56.3316	-406.148	74.9988	-45.8174
2604	-182.483	-23.0378	115.576	344.156	133.045	489.542	-176.242	18.7767	69.61	-396.428	74.9988	15.9199
2608	-187.86	-28.6448	92.2725	352.116	142.269	500.403	-177.75	-15.2442	44.5035	-405.783	74.9988	8.58015
2612	-174.527	-39.4686	104.331	348.068	163.177	474.006	-159.801	-19.0828	48.8394	-415.237	113.015	28.1376
2616	-206.77	-48.043	89.4983	355.682	182.298	465.522	-158.223	-0.753083	56.9068	-431.36	77.82	53.1705
2620	-172.73	-49.543	100.562	356.849	199.407	481.167	-174.24	-21.7127	65.5647	-405.821	71.6918	72.3076
2624	-152.036	-15.0697	83.2206	382.964	198.638	480.077	-167.595	1.40643	69.7248	-412.048	76.6317	64.7463
2628	-183.378	-24.1638	96.3848	424.193	190.046	476.347	-166.825	15.2531	42.8877	-413.592	98.1679	68.4256
2632	-186.685	-32.2297	96.3848	428.014	185.469	483.011	-157.882	13.4172	26.8228	-416.586	98.1679	69.3706
2636	-185.638	-34.5573	96.3848	414.248	205.671	482.441	-170.724	0.356664	-10.1305	-408.198	98.1679	66.4344
2640	-179.925	-27.42	128.817	456.45	191.054	478.389	-155.763	3.02479	-24.3364	-418.949	98.1679	82.3636
2644	-168.133	-45.8482	133.85	474.177	198.253	485.246	-157.808	-9.32936	-19.0278	-414.394	104.699	78.4175
2648	-168.717	-50.5309	145.907	461.871	187.967	480.194	-160.19	-55.5803	-7.47271	-416.551	104.43	49.0724
2652	-167.071	-51.4775	123.273	418.131	211.032	475.874	-144.276	-66.6796	8.49576	-411.93	74.9872	24.1198
2656	-170.944	-45.6905	121.847	426.748	214.684	476.876	-138.581	-58.3618	-2.01996	-402.58	78.5282	16.8344
2660	-169.299	-56.1728	97.7102	411.549	199.602	527.206	-146.321	-30.7198	-15.6677	-405.438	91.5755	7.57208
2664	-193.02	-58.5332	105.18	427.344	197.325	531.532	-158.379	-28.2062	-34.006	-387.283	81.7216	9.48087
2668	-178.673	-16.2611	126.715	418.917	182.764	495.156	-154.356	17.9076	-51.3818	-387.823	96.7177	21.0415
2672	-178.03	-34.0833	113.663	417.812	156.686	467.86	-156.647	28.119	-46.8453	-396.172	94.7068	-13.3984
2676	-190.591	-25.3444	131.209	409.956	154.274	468.723	-164.55	-28.7088	1.86154	-402.403	91.6624	-46.2611
2680	-172.399	-36.1803	117.187	399.101	179.091	470.785	-158.618	-29.0358	-4.44049	-402.849	91.9179	-41.1751
2684	-188.314	-41.9137	122.438	357.427	191.29	454.312	-156.923	-26.4231	-8.64892	-391.694	98.8674	-37.4734
2688	-177.427	-39.2287	121.813	374.436	198.93	454.893	-161.336	-31.3546	29.6341	-410.543	87.7304	-53.0061
2692	-190.059	-42.9727	125.839	366.454	193.44	463.011	-160.337	-19.9649	36.0329	-399.172	87.7811	-51.6136
2696	-222.305	-28.0123	121.474	364.458	189.601	481.649	-165.491	-31.9697	42.9924	-394.919	116.742	-60.821
2700	-216.012	-36.165	134.258	358.367	163.525	499.145	-151.529	-27.5751	58.4858	-402.062	94.3832	-57.3824
2704	-171.422	-47.4216	171.383	347.123	154.923	498.311	-146.454	-12.0628	56.3258	-406.401	94.3832	-48.3815
2708	-163.179	-45.5537	135.332	357.044	165.036	512.54	-175.107	-31.1929	46.558	-387.219	94.3832	-56.9978
2712	-185.395	-36.1693	121.814	342.674	181.181	536.261	-166.713	-31.6714	52.4104	-382.225	94.3832	-26.9915
2716	-175.985	-36.7693	98.8781	350.731	203.917	526.105	-166.644	-13.2048	53.3	-405.768	79.2866	-8.40929
2720	-177.115	-44.5503	107.89	343.901	190.96	500.973	-175.158	-31.3586	48.8887	-399.074	79.2866	18.8641
2724	-176.187	-37.0902	138.495	344.914	151.521	475.545	-165.776	-10.3963	72.0351	-391.861	79.2866	13.2065
2728	-176.459	-31.4733	120.995	341.95	126.604	478.912	-153.317	-12.3733	56.8673	-386.733	79.2866	10.7345
2732	-175.608	-49.7635	102.544	341.14	145.197	478.392	-166.609	-11.4583	92.6944	-386.383	79.2866	34.4215
2736	-186.438	-39.5475	92.2479	331.831	139.543	487.909	-158.651	-6.71689	125.341	-410.237	79.2866	23.1056
2740	-182.041	-15.3295	103.526	350.634	207.108	463.817	-162.772	-12.3973	123.001	-414.769	79.2866	25.4312
2744	-174.741	-47.3053	126.741	375.396	223.298	468.798	-178.598	-13.3961	141.144	-396.933	82.873	41.6808
2748	-171.441	-38.5235	106.961	369.325	197.624	468.141	-171.106	-14.564	127.989	-411.133	88.7932	33.4153
2752	-193.419	-35.2664	127.322	338.155	200.274	494.884	-179.459	5.63934	120.694	-419.617	90.7921	23.1709
2756	-177.411	-32.0685	124.83	349.165	194.321	493.246	-167.109	15.1696	109.5	-385.82	101.074	17.7508
2760	-178.152	-33.809	127.192	340.469	195.023	500.315	-166.537	7.21845	100.228	-397.232	101.074	2.37975
2764	-204.122	-37.0081	143.422	361.227	200.154	478.542	-166.193	-13.6552	51.6894	-395.94	101.074	-11.9659
2768	-186.274	-41.7477	113.715	369.103	181.582	469.169	-164.622	-15.0536	10.4626	-391.09	92.7058	-20.1727
2772	-181.35	-44.8004	113.715	365.123	159.473	457.869	-162.515	-51.5402	8.11004	-391.589	72.215	15.5747
2776	-177.659	-29.9421	113.715	361.779	145.744	473.862	-167.929	-43.6674	22.9205	-383.627	86.7355	16.1748
2780	-168.279	-27.5379	103.466	360.276	148.764	480.006	-166.872	-26.5211	12.9623	-402.059	86.7355	12.2111
2784	-173.092	-24.1634	79.8328	365.181	150.318	477.526	-152.162	-23.1645	5.63019	-413.355	86.7355	13.7126
2788	-174.306	-33.739	90.324	383.512	143.632	494.598	-161.576	-24.3273	2.97478	-405.394	86.7355	19.7365
2792	-165.052	-60.0516	108.177	364.394	157.949	537.136	-147.241	-24.5752	-7.38617	-396.421	86.7355	62.1031
2796	-159.984	-46.6243	92.937	372.287	137.005	519.064	-159.514	-43.9468	-6.20604	-392.044	86.7355	74.6882
2800	-188.769	-33.1816	78.6526	339.087	105.059	496.092	-139.239	-58.6727	18.3561	-394.892	86.7355	71.2945
2804	-181.945	-25.1022	72.8342	361.914	110.621	479.229	-146.106	-38.26	26.3723	-395.664	86.7355	68.3406
2808	-177.392	-38.7931	91.6632	363.059	149.449	491.517	-168.118	-47.2032	18.1268	-397.123	108.02	79.0095
2812	-178.103	-50.2856	92.4949	362.428	192.058	486.538	-161.031	-29.1952	-0.980912	-391.512	107.646	71.1727
2816	-199.733	-31.8497	94.3385	359.269	206.577	462.934	-167.641	-13.3285	-12.1154	-398.802	85.5586	76.0092
2820	-184.666	-41.3327	100.374	352.693	191.599	462.738	-147.635	-7.78707	-5.52886	-405.258	68.2955	66.9866
2824	-174.9	-40.6556	74.2884	360.746	163.654	462.789	-137.105	3.42898	8.22725	-387.913	86.2577	65.5022
2828	-179.834	-32.5646	71.873	345.499	131.33	470.71	-149.891	11.0118	12.3162	-397.024	101.111	55.017
2832	-176.001	-24.8713	88.093	342.921	142.07	462.371	-165.059	30.159	-0.126987	-406.655	107.995	-17.8428
2836	-173.005	-39.6999	98.5028	344.347	145.269	467.427	-174.763	67.5419	11.5602	-399.572	112.103	-44.1014
2840	-175.657	-29.6217	80.179	360.459	132.148	492.303	-155.366	62.0471	14.5507	-399.962	85.0501	-30.6463
2844	-159.038	-39.6336	67.2495	358.659	136.892	477.949	-162.048	22.2307	20.1524	-394.032	95.3748	-0.312961
2848	-169.912	-30.0974	75.5212	351.93	179.488	472.212	-148.821	43.052	-8.49067	-426.257	113.858	13.6037
2852	-182.457	-28.7445	68.936	354.564	166.713	472.456	-166.158	64.019	17.1236	-401.642	76.4242	-29.8005
2856	-188.233	-35.5457	85.8712	359.111	148.21	496.027	-156.465	54.9572	38.5331	-390.377	75.4933	-31.0951
2860	-195.107	-27.041	92.8438	358.22	155.674	531.163	-168.305	24.9349	53.0028	-378.26	91.5745	-40.7559
2864	-190.122	-34.8473	76.6212	358.375	156.184	507.612	-156.349	50.1677	45.5132	-395.03	79.6719	-48.8872
2868	-190.629	-28.8999	72.2228	378.792	134.497	489.944	-173.014	82.4011	31.6027	-409.973	71.7199	-50.4176
2872	-178.459	-39.2779	103.204	365.464	138.841	489.924	-155.496	89.8515	50.1084	-417.881	95.9622	-50.4005
2876	-164.307	-35.9523	82.2479	379.02	160.456	481.891	-144.497	82.821	57.2952	-416.233	87.7451	-52.3606
2880	-166.55	-27.4908	84.1487	413.536	171.782	467.389	-135.542	105.023	51.787	-397.876	81.8709	-43.1583
2884	-183.543	-33.014	104.025	417.354	140.704	463.239	-143.444	135.525	28.3907	-377.552	90.2838	-49.3208
2888	-191.226	-49.3778	122.984	410.331	151.992	481.574	-132.588	145.05	7.03737	-342.157	81.2792	-62.306
2892	-249.405	-24.4527	96.9834	387.872	154.263	472.689	-159.283	104.448	-1.56484	-339.654	75.4224	-41.4645
2896	-264.668	-33.7671	82.913	371.406	153.186	472.563	-150.589	105.222	-6.44432	-336.039	95.7899	-43.6585
2900	-281.995	-31.5248	82.5178	374.437	167.216	480.914	-151.13	103.761	-0.333314	-339.337	97.8424	-44.4128
2904	-251.383	-48.5448	110.298	373.175	185.4	490.048	-144.554	105.455	-4.20271	-340.907	86.2735	-28.6595
2908	-239.826	-37.0444	64.7686	362.442	187.015	490.05	-155.254	129.946	21.8958	-330.681	86.6584	-30.0594
2912	-232.882	-29.8739	71.6744	368.961	182.59	470.017	-149.722	187.576	38.7558	-321.618	96.5918	7.04795
2916	-238.193	-29.877	77.8	351.617	188.04	475.563	-186.055	204.417	62.6258	-302.874	97.5413	5.57364
2920	-175.713	-40.282	91.291	377.79	208.931	490.441	-183.565	155.715	44.7869	-273.209	85.3155	-7.80714
2924	-164.881	-38.7474	89.0485	384.111	194.624	485.186	-166.163	148.368	41.8094	-267.032	91.415	19.8792
2928	-159.601	-40.4845	72.5263	359.841	199.156	471.475	-166.59	162.205	65.3237	-262.549	95.3829	10.4838
2932	-183.919	-26.8903	59.1233	350.081	208.521	461.153	-165.638	168.6	70.741	-268.544	92.886	12.5731
2936	-188.433	-26.1944	67.2596	341.655	179.754	423.633	-158.812	187.419	99.0551	-240.867	99.8803	30.2989
2940	-185.344	-36.6474	95.7457	343.984	164.248	406.093	-150.927	207.209	134.75	-213.296	114.061	30.3693
2944	-183.876	-36.0709	103.364	363.331	161.392	383.142	-178.671	188.021	182.59	-197.481	89.8584	33.019
2948	-179.77	-30.2027	106.305	401.113	186.433	349.391	-173.978	187.583	180.029	-201.151	101.618	22.8362
2952	-172.62	-28.2124	122.898	406.681	206.125	355.431	-166.347	200.17	184.201	-201.307	101.618	29.6772
2956	-174.581	-40.642	106.89	413.653	205.302	339.28	-170.153	188.235	204.318	-221.187	101.618	7.7338
2960	-182.273	-26.1116	91.8561	400.54	197.538	360.966	-170.66	154.478	222.141	-237.737	94.6982	6.40243
2964	-170.924	-12.5507	78.4629	349.045	194.799	359.775	-174.621	151.458	220.481	-270.546	106.562	22.9288
2968	-171.413	-48.9498	84.1686	339.952	191.283	341.082	-162.86	133.508	237.587	-267.673	106.562	3.63177
2972	-168.698	-40.0783	61.1977	356.875	170.83	320.658	-175.099	146.575	227.061	-283.26	106.562	-3.88113
2976	-162.813	-36.3661	56.8581	348.85	154.787	314.427	-177.409	154.483	231.717	-316.593	106.562	14.1341
2980	-183.058	-46.3904	63.642	351.778	197.838	317.759	-173.293	133.448	242.294	-343.836	106.562	16.5734
2984	-164.28	-44.9573	74.9131	356.726	194.628	297.834	-168.642	120.797	202.791	-349.091	106.562	25.7099
2988	-173.755	-31.293	63.3951	372.955	187.771	335.223	-160.186	96.1095	182.165	-349.274	106.28	12.3705
2992	-182.874	-33.2341	50.2213	392.858	205.73	352.031	-138.469	124.058	222.004	-332.143	109.816	-1.12876
2996	-177.568	-41.8333	70.419	408.332	214.762	372.757	-136.717	173.943	228.863	-340.847	88.7459	5.98922
3000	-170.297	-34.2106	80.3725	424.619	200.73	391.145	-174.684	128.581	226.056	-349.431	83.7438	19.8429
3004	-158.04	-32.1113	83.1543	407.724	188.678	365.488	-162.174	153.852	217.965	-347.555	95.4036	20.345
3008	-173.276	-16.4306	89.5459	408.274	217.247	369.698	-162.676	175.436	226.885	-343.983	108.443	18.5832
3012	-178.213	-23.4326	95.447	418.388	205.453	365.589	-165.499	183.84	244.482	-339.826	108.443	23.7272
3016	-150.654	-28.0856	75.7297	413.539	185.512	369.881	-160.198	163.373	211.07	-327.111	108.443	24.4104
3020	-165.045	-28.8459	73.4172	417.12	183.939	344.502	-157.212	159.742	229.645	-343.347	108.443	31.718
3024	-175.168	-33.2781	104.526	385.396	199.321	372.756	-159.006	145.456	218.332	-343.19	108.443	23.4814
3028	-181.513	-24.3705	86.2729	357.222	205.073	368.637	-189.586	115.177	232.33	-337.126	108.443	20.1882
3032	-161.606	-23.2978	79.7968	348.448	222.037	366.159	-184.435	112.996	238.303	-339.915	101.179	18.5726
3036	-165.616	-41.013	58.6967	388.461	217.723	367.749	-162.126	134.473	235.482	-280.88	94.3029	14.6214
3040	-168.67	-35.3194	89.6319	383.611	211.725	359.355	-160.248	157.309	217.83	-237.25	79.7839	15.0861
3044	-192.701	-33.5123	79.7219	363.91	195.381	327.882	-164.928	167.695	224.025	-218.12	79.7839	10.1397
3048	-177.148	-24.3925	75.3729	361.288	184.83	305.674	-170.213	167.536	239.391	-238.565	79.7839	-2.91146
3052	-186.553	-29.8648	95.0445	356.403	205.186	300.669	-150.601	142.829	250.247	-242.039	103.038	17.037
3056	-174.199	-37.2944	71.2296	361.772	189.455	293.938	-160.523	143.179	240.196	-227.906	91.7302	7.13956
3060	-156.079	-28.0089	81.1293	351.783	166.295	294.424	-203.692	126.096	230.099	-194.067	91.7302	7.93715
3064	-169.496	-36.7658	78.8803	348.861	164.178	301.484	-239.151	146.025	233.918	-196.035	91.7302	28.1278
3068	-163.199	-21.8835	87.557	337.841	155.694	299.161	-267.24	151.784	232.668	-218.592	91.7302	10.288
3072	-191.896	-42.7853	76.987	360.359	180.192	291.544	-298.296	163.407	223.767	-257.662	91.7302	7.05208
3076	-185.307	-43.1157	93.7555	357.117	191.002	291.012	-293.954	174.989	228.781	-277.611	91.7302	5.08701
3080	-182.749	-31.5219	75.5828	361.979	191.66	284.695	-288.895	203.583	221.083	-290.333	109.277	-2.13856
3084	-186.523	-30.3606	95.5547	363.925	177.614	278.077	-288.416	226.917	220.603	-293.71	109.277	21.2619
3088	-163.037	-25.1478	93.2903	352.517	199.116	293.139	-290.922	199.501	218.731	-306.096	109.277	12.4766
3092	-157.368	-28.6238	85.9484	347.231	206.648	293.257	-283.385	186.824	237.297	-331.969	109.277	3.14669
3096	-163.035	-35.8942	69.1144	359.114	199.638	283.802	-258.132	199.714	231.122	-341.149	117.786	-2.14072
3100	-186.796	-36.3876	58.2395	367.552	184.087	283.578	-279.726	186.331	230.892	-320.15	117.786	-7.54798
3104	-170.506	-27.6507	56.8059	363.143	194.443	304.555	-268.655	208.326	239.432	-333.991	117.786	2.90162
3108	-183.554	-31.0781	76.6269	367.757	214.099	304.297	-268.664	192.24	220.319	-343.918	130.914	-2.59559
3112	-189.678	-23.9666	72.9094	367.909	214.022	292.734	-285.178	188.738	242.805	-352.543	137.349	14.9381
3116	-184.886	-24.5279	72.9094	363.455	199.798	276.736	-278.048	187.993	225.66	-331.549	121.342	20.6504
3120	-174.914	-33.6635	72.9094	372.958	220.091	278.818	-273.58	191.548	222.388	-331.866	122.682	29.0793
3124	-197.25	-26.6053	99.5308	384.382	200.178	278.824	-259.408	202.53	231.061	-275.972	116.805	37.4279
3128	-222.209	-41.5539	105.529	352.137	160.745	284.275	-279.311	180.894	232.892	-272.395	126.514	26.3534
3132	-233.326	-46.9457	131.004	339.111	157.678	301.085	-283.966	132.496	228.288	-303.999	104.745	18.3128
3136	-291.328	-32.1435	148.6	341.769	145.27	304.946	-280.638	127.012	209.069	-274.112	113.088	19.9383
3140	-289.887	-40.8194	160.29	356.482	145.342	293.094	-281.637	136.097	220.514	-258.037	124.222	20.8143
3144	-289.091	-41.5142	117.957	351.543	149.424	283.556	-273.365	158.22	242.694	-231.371	103.624	7.96117
3148	-285.461	-48.2007	108.789	366.333	178.96	289.792	-271.836	140.617	222.735	-238.236	93.2371	22.1352
3152	-290.539	-36.4694	70.9992	359.401	190.026	295.229	-278.557	130.741	240.628	-244.628	117.122	18.7552
3156	-291.326	-36.936	31.0982	357.332	212.381	297.558	-267.168	139.096	245.054	-258.564	117.814	15.4955
3160	-293.224	-25.7165	86.5431	359.909	199.879	294.757	-256.78	171.828	244.121	-286.13	115.58	21.804
3164	-299.681	-36.9838	113.16	371.136	207.201	290.142	-270.355	176.089	246.568	-267.2	140.882	17.7946
3168	-287.763	-15.208	92.5054	361.655	202	292.745	-270.971	187.395	247.551	-266.93	135.509	16.1545
3172	-292.543	-35.0183	68.3964	360.658	209.32	283.545	-280.584	215.295	233.499	-263.917	119.123	28.1344
3176	-300.23	-39.1848	64.8714	353.821	223.218	298.739	-290.013	193.95	210.822	-265.148	123.099	19.1143
3180	-284.13	-28.6563	108.75	346.949	213.535	312.334	-293.859	217.685	226.29	-291.786	129.133	-8.27718
3184	-302.867	-42.1263	99.7917	331.854	200.998	313.365	-331.762	220.42	216.088	-285.411	123.833	-58.2911
3188	-300.502	-33.1527	102.719	363.188	205.934	317.112	-356.156	187.135	228.311	-259.028	112.368	-28.0787
3192	-294.823	-34.05	97.9717	354.58	224.07	328.923	-365.753	195.255	254.714	-239.363	91.636	12.315
3196	-286.219	-38.3965	68.2312	352.68	202.526	341.511	-369.625	176.72	249.05	-212.761	106.591	13.5543
3200	-303.471	-38.2263	81.0372	332.463	207.915	345.375	-330.235	146.113	230.657	-207.072	107.683	-4.40926
3204	-287.285	-43.0791	56.2551	349.817	206.293	338.669	-338.442	143.715	223.546	-212.871	131.636	-15.8194
3208	-291.68	-36.9639	27.5852	367.702	216.967	351.182	-359.171	129.035	232.546	-219.391	137.791	-37.6116
3212	-305.748	-38.9452	67.4014	363.295	189.136	373.013	-358.848	151.777	249.571	-226.982	143.88	0.395145
3216	-292.104	-34.8084	84.4173	355.516	166.702	359.593	-338.74	149.237	244.14	-228.562	129.901	7.29149
3220	-290.741	-45.2033	82.8896	367.078	163.39	358.124	-321.239	157.992	226.275	-245.617	129.901	22.9848
3224	-291.7	-47.996	80.1501	359.887	170.143	345.717	-328.603	177.944	247.345	-233.136	129.901	12.3406
3228	-289.032	-47.098	60.4511	374.776	188.716	345.685	-319.231	146.82	241.928	-235.346	129.901	5.20647
3232	-303.733	-29.118	78.0169	354.973	207.743	354.524	-338.77	129.232	234.856	-200.439	129.901	1.57299
3236	-292.086	-47.3356	78.0169	344.358	200.009	363.722	-334.633	113.913	231.455	-207.432	129.901	-8.45432
3240	-277.096	-30.1003	78.0169	359.017	180.647	367.289	-336.76	131.716	197.689	-195.699	129.901	-9.93642
3244	-239.349	-52.1712	70.818	361.158	138.834	367.454	-342.283	130.19	216.217	-204.283	129.901	13.9305
3248	-224.761	-24.7824	80.4614	345.276	146.065	358.121	-349.943	128.164	236.579	-243.444	129.901	9.30967
3252	-219.199	-23.3767	65.8105	341.406	149.815	359.462	-362.827	118.537	232.019	-222.841	129.901	9.67579
3256	-201.04	-35.3533	84.0587	361.671	157.895	350.698	-343.265	100.706	254.163	-226.908	129.901	1.27525
3260	-196.323	-30.8406	97.4967	381.064	184.324	346.189	-338.768	115.597	236.667	-253.341	118.856	6.27077
3264	-173.831	-37.173	85.8162	408.03	192.51	345.238	-337.455	128.471	219.45	-242.384	136.945	21.255
3268	-188.223	-32.5144	62.2638	420.433	191.892	348.324	-340.781	131.905	235.364	-267.272	136.945	31.6593
3272	-175.897	-37.593	64.1797	413.137	199.526	347.6	-341.382	161.162	229.347	-247.762	136.945	30.7746
3276	-182.799	-36.6467	74.9399	415.795	184.191	366.883	-346.054	163.559	193.68	-224.559	136.945	19.0969
3280	-174.588	-27.8074	65.3972	420.732	160.415	350.395	-343.026	158.028	186.305	-213.857	150.306	7.78906
3284	-182.33	-42.289	81.6397	409.847	144.053	359.639	-346.704	164.619	186.634	-220.203	163.567	16.4817
3288	-185.395	-60.6233	85.2851	412.814	144.689	355.288	-330.96	160.985	182.313	-213.269	149.314	14.4515
3292	-173.218	-30.9575	109.058	401.908	162.011	371.207	-342.402	179.566	186.306	-228.439	158.597	-4.73402
3296	-173.74	-26.6888	95.794	411.664	133.521	358.573	-348.256	187.961	190.105	-209.076	161.432	16.7312
3300	-172.966	-20.0065	61.584	410.983	152.432	354.493	-350.986	174.037	181.883	-217.467	154.031	6.51507
3304	-188.1	-33.4587	62.8209	401.677	169.256	345.591	-339.264	151.876	199.662	-225.445	144.349	8.41417
3308	-183.4	-23.7478	60.2862	378.319	165.326	340.693	-335.894	125.176	225.111	-232.482	144.349	9.39695
3312	-167.669	-21.3366	81.8372	345.029	168.446	356.688	-335.97	142.287	217.109	-221.385	144.349	3.03232
3316	-182.059	-26.5557	82.6264	359.713	183.358	365.183	-336.414	137.406	229.064	-207.97	144.349	12.2124
3320	-180.797	-27.7216	46.9747	355.351	177.624	351.815	-349.088	165.572	229.57	-196.004	144.349	19.5438
3324	-180.096	-24.2901	13.2402	385.719	202.608	348.669	-353.684	175.406	170.591	-237.024	144.349	-2.10386
3328	-175.119	-40.3002	-7.33921	357.758	208.605	351.022	-330.311	162.837	184.679	-230.232	144.349	-10.499
3332	-179.451	-39.8281	14.2083	370.967	217.17	366.169	-346.897	175.445	229.063	-217.207	144.349	-31.4038
3336	-161.662	-27.4094	40.9727	356.41	212.424	358.008	-318.648	159.752	241.027	-220.174	171.069	-37.5494
3340	-177.167	-25.7018	38.4233	355.18	193.671	342.965	-344.535	157.672	243.036	-217.327	161.902	-26.0806
3344	-198.078	-50.6903	63.9813	365.085	190.737	363.745	-345.247	142.317	246.782	-229.49	139.897	7.90461
3348	-184.449	-49.5935	45.5153	366.351	157.764	358.194	-335.914	123.402	237.203	-248.423	159.264	18.5843
3352	-166.57	-45.9537	51.3205	353.138	159.429	352.75	-346.484	122.023	173.251	-261.822	159.044	-4.79809
3356	-160.313	-35.9637	76.6718	342.61	156.46	323.773	-363.199	111.653	171.176	-240.348	142.386	-7.45523
3360	-133.01	-37.8854	104.271	358.277	158.826	338.686	-351.763	94.6283	187.003	-235.266	138.851	11.3911
3364	-108.308	-31.9388	76.6758	358.21	177.63	363.945	-330.46	121.945	186.885	-240.368	134.882	31.3416
3368	-109.557	-37.0842	73.5434	353.181	165.028	362.408	-330.983	107.269	193.691	-231.788	141.302	15.8305
3372	-130.822	-27.0952	71.424	360.167	144.899	351.836	-342.786	121.433	181.871	-233.314	135.63	15.5071
3376	-114.3	-17.8621	73.5585	357.434	138.707	341.556	-325.376	128.408	175.471	-278.373	140.044	9.08107
3380	-109.081	-25.6073	74.3982	354.594	122.353	364.176	-324.533	146.878	164.186	-308.065	151.859	-17.5075
3384	-107.25	-15.2935	77.4071	351.051	155.092	363.914	-332.874	155.829	177.46	-331.078	154.663	-49.0116
3388	-100.128	-31.6081	68.6717	330.574	151.856	357.562	-359.943	173.689	216.299	-337.13	156.598	-40.7549
3392	-113.866	-36.8111	73.836	344.765	159.743	349.499	-351.711	202.05	212.293	-336.213	132.84	-4.99167
3396	-109.268	-35.5165	71.2326	357.451	142.678	347.329	-341.102	212.781	238.071	-335.104	148.132	0.874149
3400	-107.03	-39.7192	54.5612	359.2	147.68	358.424	-320.622	209.187	236.752	-325.179	145.55	-41.125
3404	-114.066	-23.6909	69.2874	361.826	137.045	391.86	-333.454	200.219	248.867	-332.693	167.094	-52.918
3408	-124.813	-26.191	73.8593	348.011	149.822	388.705	-318.894	196.001	237.994	-354.74	158.218	-51.5104
3412	-119.231	-29.0591	70.5991	355.149	137.415	360.381	-296.597	186.114	230.749	-353.399	171.315	-43.0677
3416	-108.309	-45.7024	68.079	351.365	154.729	342.66	-299.185	172.558	232.347	-393.549	174.838	-8.35907
3420	-114.665	-52.773	34.8755	352.559	137.882	361.874	-323.749	158.855	229.227	-422.115	146.237	6.67836
3424	-91.4169	-29.5283	51.3155	349.03	160.422	348.638	-316.771	143.995	215.305	-416.681	138.17	-16.0106
3428	-105.066	-46.6565	61.3847	367.819	155.7	346.36	-330.756	149.118	236.323	-383.081	155.652	-21.5995
3432	-109.439	-40.9976	49.6198	378.701	170.721	335.876	-356.633	141.983	231.061	-400.373	156.575	-43.9699
3436	-110.091	-47.845	73.697	370.854	191.415	327.867	-338.139	143.027	208.563	-396.464	156.345	-45.7789
3440	-121.447	-42.0203	72.5757	372.918	209.811	341.958	-343.867	214.119	201.819	-401.843	148.774	-48.4338
3444	-111.236	-33.8146	77.1009	341.997	199.835	354.827	-332.972	198.752	207.019	-419.673	129.58	-46.8136
3448	-117.988	-26.5311	78.8779	342.941	191.789	348.546	-331.039	173.741	219.899	-406.349	129.91	-42.9232
3452	-127.583	-28.7124	55.048	354.488	203.63	361.306	-308.779	167.586	204.482	-398.958	129.256	-48.0203
3456	-122.842	-47.0643	50.4696	351.665	197.75	349.795	-334.095	158.887	224.547	-397.641	136.094	-54.2161
3460	-112.538	-34.7123	77.7776	348.894	186.905	366.966	-334.803	185.985	236.599	-396.043	136.094	-46.8011
3464	-111.214	-41.0564	72.9849	346.96	193.666	362.741	-334.58	182.765	225.573	-403.795	136.094	-47.9096
3468	-106.945	-34.029	52.2118	339.657	185.346	358.423	-359.297	181.021	247.36	-407.174	136.094	-30.6777
3472	-111.722	-34.3009	57.3541	347.576	187.709	366.308	-360.328	156.93	236.867	-418.083	138.704	-3.96683
3476	-105.153	-36.7394	55.0896	346.242	197.909	364.418	-336.738	157.757	244.03	-427.876	157.454	-0.251797
3480	-125.604	-35.9708	55.1146	343.164	203.513	350.863	-345.516	138.25	228.826	-427.869	165.166	-0.304915
3484	-176.44	-41.112	49.1899	358.606	195.369	353.152	-328.049	109.035	228.735	-416.843	180.908	24.1271
3488	-175.643	-37.922	58.1606	363.305	185.093	364.561	-346.231	130.978	207.247	-414.535	176.668	12.5866
3492	-168.487	-49.6431	49.2728	369.097	184.718	354.953	-358.634	137.795	219.421	-416.841	172.306	14.8654
3496	-176.757	-40.1273	58.7866	358.147	195.438	359.26	-355.42	152.083	228.134	-407.223	172.306	10.4648
3500	-170.167	-37.6798	66.618	369.033	207.914	362.829	-359.566	153.701	216.869	-411.665	172.306	20.0485
3504	-173.545	-42.3901	68.6666	348.489	196.123	362.08	-345.048	153.48	224.06	-422.713	172.306	28.2452
3508	-170.98	-38.9261	44.6161	348.712	184.906	363.219	-358.589	163.245	215.262	-404.918	172.306	4.90269
3512	-183.912	-40.6106	42.3935	352.066	184.792	365.289	-344.683	168.1	213.652	-415.186	162.359	-4.87971
3516	-180.386	-38.2639	51.8363	371.567	176.682	353.014	-340.943	149.001	217.735	-404.237	172.053	-32.7147
3520	-178.702	-44.0266	74.6116	378.305	199.383	356.433	-360.074	163.898	190.744	-404.221	170.342	0.966654
3524	-157.886	-33.6043	87.5556	386.994	216.734	378.995	-378.881	120.871	181.485	-397.857	158.449	-0.52053
3528	-171.514	-37.1569	19.4653	386.178	206.515	364.552	-344.093	127.045	161.482	-404.095	166.092	3.58428
3532	-165.943	-39.7042	7.13912	398.852	205.545	371.464	-334.204	120.1	168.735	-390.535	164.398	15.6377
3536	-176.234	-30.8235	-1.48182	411.48	210.764	368.126	-332.6	118.278	155.002	-396.19	166.096	-2.41707
3540	-200.911	-49.4688	-0.526892	404.025	208.504	366.616	-329.82	119.829	182.351	-392.789	153.215	5.85618
3544	-186.661	-43.3232	-2.2593	402.776	193.358	363.899	-331.576	115.78	178.424	-402.821	154.297	-3.22804
3548	-178.092	-26.7118	-12.1967	365.366	180.334	371.893	-345.353	106.942	227.212	-402.042	154.257	-1.97558
3552	-173.737	-45.901	8.99874	373.419	177.58	372.251	-347.12	101.117	240.395	-395.415	171.778	-9.66085
3556	-171.338	-38.2853	44.9183	352.285	163.137	363.938	-331.834	102.473	230.216	-402.929	193.991	5.53359
3560	-178.549	-27.2073	57.2101	365.191	173.471	368.08	-362.998	96.7631	229.862	-388.541	175.862	5.63301
3564	-206.57	-22.1951	62.4441	370.486	178.012	358.459	-375.681	117.98	246.789	-412.996	158.647	2.91619
3568	-233.712	-28.4733	69.8647	380.07	185.998	359.765	-374.616	112.342	255.536	-416.848	163.26	-52.5867
3572	-234.582	-33.1869	75.1018	388.493	195.99	344.416	-420.758	96.815	260.903	-405.546	170.973	-55.9949
3576	-187.389	-19.3181	78.3742	391.658	193.494	346.519	-450.014	108.368	219.244	-409.805	160.087	-46.824
3580	-183.658	-15.5172	99.2842	351.471	194.329	347.547	-441.833	109.35	184.967	-423.638	160.087	-30.9517
3584	-173.267	-34.9723	99.2842	380.404	202.263	358.004	-443.686	132.352	180.212	-416.573	160.087	14.4198
3588	-161.148	-33.3259	99.2842	369.384	186.049	356.156	-450.495	136.732	199.644	-424.03	160.087	4.45455
3592	-182.669	-31.5527	105.862	367.578	139.273	348.865	-454.011	95.1604	189.606	-450.629	160.087	2.78063
3596	-172.494	-39.0717	102.551	363.205	155.6	335.309	-486.697	103.079	178.628	-470.075	160.087	0.841322
3600	-170.445	-27.4807	85.7031	387.716	175.853	339.909	-518.179	97.1634	178.275	-491.907	160.087	-1.0967
3604	-164.323	-9.64557	94.0435	396.219	181.931	340.638	-527.193	87.6173	183.21	-535.087	160.635	-2.34224
3608	-172.151	-28.0165	109.24	385.956	166.927	336.751	-530.311	100.68	193.624	-574.595	160.635	-4.41952
3612	-191.262	-27.037	123.947	371.394	155.62	355.37	-512.52	127.518	216.149	-559.257	160.635	3.18386
3616	-186.378	-31.3363	87.9566	363.065	147.059	332.224	-505.908	143.185	214.578	-543.824	159.943	11.8153
3620	-182.489	-26.4969	55.2915	363.458	138.695	337.661	-519.995	111.877	196.069	-556.437	159.943	18.774
3624	-178.529	-23.3569	70.1794	362.2	142.85	347.389	-507.96	95.6998	224.424	-577.897	159.943	-5.78166
3628	-173.479	-34.1005	57.5375	364.002	133.851	334.082	-528.532	140.854	229.862	-585.69	158.914	-5.20761
3632	-170.304	-20.4099	48.415	372.12	147.441	324.755	-497.013	137.264	214.607	-576.532	141.804	-33.7722
3636	-177.078	-35.7372	77.7529	371.269	191.289	351.679	-517.788	159.318	221.14	-586.648	141.804	-45.6909
3640	-191.331	-42.2038	77.7529	396.488	190.561	360.219	-520.222	153.083	231.092	-568.489	141.804	-52.5136
3644	-188.948	-32.2517	77.7529	412.329	207.921	334.988	-521.327	145.422	221.938	-573.068	131.672	-40.6595
3648	-191.439	-48.8323	51.9475	404.708	185.239	316.193	-525.782	133.177	251.072	-603.696	152.716	4.55131
3652	-173.53	-40.1116	72.9278	390.546	190.376	303.102	-535.377	130.286	247.104	-606.114	119.965	15.837
3656	-185.892	-27.1586	23.6414	414.749	186.41	308.104	-518.123	110.611	222.91	-626.138	120.359	11.1408
3660	-183.384	-25.3737	8.1034	413.638	150.387	307.385	-530.909	103.616	220.498	-648.673	115.716	13.7311
3664	-172.01	-38.7077	33.4629	414.185	145.909	298.919	-527.226	97.0775	232.862	-668.407	118.157	4.86672
3668	-160.731	-41.5177	51.7417	398.478	139.044	292.37	-540.942	83.4237	240.816	-674.543	123.784	14.0807
3672	-181.298	-25.9138	41.9966	383.3	139.285	287.234	-529.765	94.5794	211.262	-644.47	148.513	19.2833
3676	-171.672	-33.953	17.799	381.81	148.773	298.185	-520.084	106.239	195.366	-632.47	135.238	11.8749
3680	-165.226	-31.4469	55.6679	371.571	147.521	300.616	-530.253	148.006	235.652	-630.687	140.721	24.3103
3684	-183.688	-38.3296	51.0001	342.723	134.26	292.801	-514.436	135.73	250.406	-651.21	151.125	13.3988
3688	-180.72	-35.4174	25.7577	338.42	138.966	292.653	-537.539	153.496	241.195	-638.22	156.967	21.2572
3692	-177.068	-48.0129	42.8586	352.826	147.466	318.019	-541.642	157.034	229.918	-642.82	142.168	76.6783
3696	-181.258	-42.4083	49.1304	368.644	133.809	336.671	-524.264	134.369	240.534	-642.82	137.053	78.4497
3700	-173.24	-45.996	72.6452	361.569	168.805	353.724	-528.03	142.337	245.965	-642.82	135.718	56.3652
3704	-166.942	-35.3381	84.2948	364.908	164.107	362.882	-527.071	172.604	245.424	-616.005	131.008	80.4701
3708	-172.743	-33.3591	68.6436	355.566	185.618	362.134	-537.31	160.087	241.076	-621.238	132.872	82.8961
3712	-171.949	-30.0472	51.935	379.743	191.048	351.786	-531.873	151.462	234.252	-618.268	141.607	82.8836
3716	-193.6	-34.426	-6.95404	408.562	199.134	375.278	-525.405	139.247	198.652	-624.309	136.588	78.9574
3720	-193.773	-53.1315	1.0268	426.937	206.971	355.55	-531.995	144.259	166.84	-629.025	143.17	65.4743
3724	-189.456	-44.4339	38.1748	435.753	201.727	336.839	-527.19	104.563	171.7	-622.865	151.197	60.184
3728	-181.946	-42.4061	37.2707	431.781	179.243	346.087	-523.06	113.166	187.382	-599.162	144.492	58.2828
3732	-180.486	-41.6739	63.3716	429.201	158.936	336.499	-531.268	139.902	195.737	-601.843	146.7	17.0268
3736	-188.554	-36.4412	44.9826	421.737	148.08	354.545	-520.982	158.3	193.228	-609.835	110.529	-2.73459
3740	-202.902	-43.8646	76.4823	410.402	149.218	365.561	-519.983	162.736	200.116	-662.777	128.73	-35.0765
3744	-185.536	-46.8554	81.5202	416.761	147.22	364.869	-514.877	166.789	221.943	-650.976	115.761	-37.1775
3748	-171.605	-51.6513	65.5365	400.276	162.418	355.371	-518.781	120.418	231.629	-662.911	127.805	-33.2244
3752	-167.213	-58.3521	34.3317	397.393	161.607	365.21	-526.884	115.302	230.282	-674.459	114.563	-22.1878
3756	-184.522	-23.4921	38.4857	409.828	183.754	355.678	-522.72	130.562	241.248	-680.871	146.773	6.18672
3760	-174.232	-23.3162	67.6474	424.962	212.712	357.041	-505.571	135.259	228.688	-629.408	154.048	19.1462
3764	-183.946	-28.4054	69.6331	411.084	203.63	356.856	-510.65	99.7862	248.847	-614.868	156.87	26.3194
3768	-184.3	-45.3649	63.3996	378.498	194.543	355.632	-516.822	107.202	230.652	-614.576	168.78	9.47894
3772	-170.75	-41.5497	71.9336	362.739	189.061	355.218	-535.474	120.58	235.788	-598.854	139.389	25.4268
3776	-172.215	-20.2837	61.3658	353.827	204.727	393.815	-551.04	122.133	238.115	-603.723	128.975	14.9477
3780	-196.057	-23.3619	68.7733	351.317	208.826	396.001	-543.543	123.397	248.508	-601.618	142.388	25.6068
3784	-176.826	-52.7717	40.9812	337.473	192.573	359.787	-542.175	134.815	254.1	-591.46	144.417	14.1172
3788	-195.805	-52.5297	42.4706	354.916	182.447	363.842	-532.495	142.984	240.278	-613.279	148.049	20.4242
3792	-182.054	-51.7024	57.7104	362.477	182.468	344.769	-526.789	131.527	238.88	-633.376	155.788	21.8562
3796	-161.222	-36.0111	50.6531	368.024	205.131	355.171	-530.508	112.572	226.11	-635.484	136.941	1.58187
3800	-180.784	-33.4126	51.161	360.11	190.483	362.506	-516.935	122.031	223.237	-606.23	133.946	-23.9531
3804	-178.597	-21.802	62.6267	362.774	172.363	350.012	-495.253	152.752	218.357	-596.594	140.172	-20.7794
3808	-168.19	-34.2882	66.3051	364.566	183.044	346.427	-512.493	158.122	231.618	-599.762	121.947	-32.6444
3812	-174.503	-41.2738	83.5161	361.239	152.679	349.089	-512.767	164.663	231.785	-595.965	138.048	-53.9988
3816	-181.615	-49.458	134.802	379.843	139.332	353.855	-515.549	165.602	222.155	-616.054	126.381	-35.4542
3820	-178.05	-48.8098	131.299	410.076	130.211	325.315	-509.301	138.759	211.946	-606.349	121.149	-51.3509
3824	-186.754	-34.7981	126.17	414.294	159.244	291.839	-521.96	129.078	191.338	-581.589	126.5	-40.9913
3828	-187.509	-33.9625	99.5758	419.902	154.504	279.848	-526.145	111.135	194.447	-612.341	142.249	-63.5436
3832	-171.266	-38.7755	64.7448	398.323	146.924	284.936	-523.846	132.878	183.084	-622.767	130.95	-60.9618
3836	-171.531	-20.1156	79.5577	405.425	152.246	289.172	-519.824	142.491	170.423	-624.506	138.238	-54.4146
3840	-175.514	-20.1156	76.5139	427.681	174.205	286.393	-509.644	122.535	173.583	-609.718	116.032	-47.3089
3844	-189.179	-20.1156	68.5384	440.289	205.876	302.473	-534.612	116.283	150.422	-600.415	123.662	-31.2556
3848	-181.079	-30.8754	68.0131	428.297	192.634	323.497	-510.051	144.343	110.785	-613.318	122.76	-24.4796
3852	-175.245	-29.0843	56.1465	416.169	177.331	344.619	-497.964	172.051	102.679	-611.417	136.259	-16.6054
3856	-167.822	-22.4992	58.8217	389.824	190.788	362.395	-496.628	179.908	91.3099	-618.409	126.501	12.0942
3860	-172.142	-23.0445	77.2648	364.42	205.708	356.252	-512.385	173.166	64.8358	-614.385	125.644	-22.821
3864	-178.94	-29.9455	91.1301	360.359	176.854	364.697	-516.235	187.228	60.6412	-649.638	134.795	-44.6792
3868	-176.883	-21.423	84.0272	363.571	150.278	368.074	-512.804	151.947	70.5451	-668.148	120.475	-13.9261
3872	-180.085	-30.9433	87.6132	372.996	162.766	356.44	-534.246	139.958	81.7954	-645.014	116.571	-3.22481
3876	-187.783	-37.5585	96.1208	348.942	147.998	360.032	-540.508	113.361	57.4742	-639.241	142.655	-6.59792
3880	-164.699	-44.2721	84.428	362.284	130.926	354.564	-522.402	94.8501	44.3678	-640.695	145.794	20.2099
3884	-170.778	-26.8397	73.8211	347.637	135.932	353.425	-526.254	90.6257	47.57	-627.586	143.14	10.1156
3888	-171.615	-33.714	75.4786	363.066	133.368	350.201	-529.491	109.104	65.2822	-619.407	117.213	27.07
3892	-173.701	-28.3318	53.7426	356.339	175.418	357.519	-525.212	134.879	60.0156	-618.879	83.2468	17.6755
3896	-187.443	-36.8046	42.8096	371.275	211.232	359.428	-525.422	144.029	52.6084	-593.044	79.9608	14.7414
3900	-181.811	-32.3445	27.2891	372.838	183.624	355.407	-511.892	131.671	18.4474	-595.904	66.4609	15.1214
3904	-165.061	-45.9491	19.3372	358.647	193.438	365.084	-514.486	126.654	4.08755	-594.329	55.7645	8.09075
3908	-176.264	-47.6881	36.3866	367.4	217.063	360.746	-532.41	123.582	-10.4711	-606.953	42.155	12.8576
3912	-154.44	-38.8847	46.5301	364.618	211.176	355.458	-520.104	116.662	-11.3216	-620.618	40.9793	10.9351
3916	-153.014	-20.5472	77.1468	349.825	195.367	341.09	-527.717	136.161	0.995758	-577.618	25.4358	24.9632
3920	-172.855	-28.0741	83.5308	351.187	202.296	356.15	-520.139	152.242	-4.97351	-606.186	16.9054	11.9742
3924	-184.812	-28.0229	86.8199	353.465	216.763	341.512	-515.431	163.291	10.0468	-616.563	22.2047	11.9392
3928	-169.07	-7.7781	107.501	358.782	194.115	352.893	-507	151.738	0.0897905	-605.579	14.3121	14.7273
3932	-165.505	-27.103	83.7654	358.072	163.26	352.455	-506.347	148.749	14.7054	-606.574	22.4296	12.2707
3936	-159.082	-26.0421	84.4475	362.189	143.634	328.42	-509.425	142.275	-0.417356	-612.553	21.1249	12.5732
3940	-176.698	-19.7409	89.1965	349.702	197.471	344.859	-520.633	133.484	3.63416	-628.08	17.0977	13.4299
3944	-170.61	-16.9521	85.0122	349.323	219.416	359.427	-530.078	142.12	10.8832	-621.777	-7.24642	28.9844
3948	-170.861	-36.5612	85.4535	360.217	213.364	355.298	-514.376	152.511	-13.0959	-599.872	-21.6516	27.4199
3952	-181.612	-30.9067	75.3349	377.105	207.129	317.535	-535.971	151.278	-12.3807	-607.881	-22.3348	17.5223
3956	-175.869	-31.0687	67.4189	402.629	217.773	310.508	-524.877	149.945	-17.6837	-612.429	-47.3287	-25.4216
3960	-179.901	-46.2117	45.184	430.347	210.958	327.072	-519.43	140.382	-12.1115	-612.673	-47.681	-32.3584
3964	-189.611	-28.6105	28.6475	409.283	208.395	342.737	-476.146	139.656	-9.72364	-615.599	-25.8323	-40.2548
3968	-185.63	-34.9689	56.218	392.396	218.959	368.463	-454.584	165.876	-1.83561	-589.566	-28.492	-1.24162
3972	-184.422	-29.0948	46.2906	402.852	218.543	353.801	-461.333	156.523	-8.78632	-594.66	-33.8671	13.6381
3976	-185.028	-53.451	80.5975	397.914	219.038	346.742	-453.082	145.17	-16.0118	-601.567	-25.3239	12.9527
3980	-172.917	-54.785	120.37	369.372	207.388	319.64	-451.245	133.57	0.501748	-606.7	-26.0249	25.0983
3984	-181.247	-32.843	86.1593	362.547	211.806	343.07	-453.679	131.556	7.28781	-606.918	-46.5707	25.7189
3988	-186.255	-27.5722	60.9201	364.269	201.019	362.224	-462.097	146.236	22.2428	-605.324	-40.8523	8.70071
3992	-180.678	-20.9062	80.2587	357.044	202.414	377.532	-447.195	141.606	24.4605	-616.678	-48.779	18.4123
3996	-194.848	-26.2995	74.7836	357.755	212.542	374.764	-468.581	157.207	8.12272	-624.336	-52.8605	6.64405
4000	-197.637	-7.13858	75.7352	344.4	206.66	375.002	-526.5	195.838	6.41722	-613.615	-50.7018	21.629
4004	-212.219	-14.3524	62.1662	344.95	214.983	364.583	-539.143	205.07	-7.47873	-619.001	-36.1375	17.5167
4008	-243.723	-23.5425	52.994	343.488	211.058	377.78	-537.585	198.21	-12.292	-613.725	-9.11304	31.6369
4012	-269.319	-22.639	66.9438	300.662	217.451	419.642	-550.009	206.843	0.705285	-621.439	-14.355	54.2643
4016	-300.457	-18.5337	53.0997	337.738	213.583	419.431	-546.367	202.215	3.30081	-623.225	-34.102	94.0201
4020	-288.308	-24.1941	60.2678	350	195.281	434.027	-530.891	216.682	-3.80125	-626.641	-44.5872	99.2191
4024	-278.825	-25.7678	71.3261	353.502	212.748	469.759	-523.044	222.131	74.6782	-624.052	-32.0452	93.9475
4028	-289.679	-37.0694	68.631	354.476	215.349	455.527	-585.06	228.745	61.717	-617.253	-37.3749	99.9112
4032	-296.471	-28.9866	68.631	343.275	188.311	468.613	-575.466	228.537	33.7077	-618.772	-38.3336	90.8998
4036	-295.994	-28.3709	68.631	314.557	187.308	436.762	-532.004	216.856	10.9186	-623.974	-4.35574	86.3154
4040	-298.782	-37.7825	78.2393	302.341	197.947	417.31	-530.376	244.849	2.66661	-627.703	-16.84	81.4099
4044	-282.955	-27.2253	63.4871	291.087	192.624	427.564	-545.823	266.637	11.2463	-608.115	-33.0616	89.0857
4048	-293.65	-15.9285	59.9106	301.211	182.794	418.501	-540.377	252.355	1.58369	-626.633	-13.7181	133.802
4052	-302.606	-20.0311	42.6332	292.293	202.215	424.462	-542.185	234.918	5.22618	-634.364	-30.2843	128.224
4056	-278.479	-12.3928	53.8366	289.994	201.811	424.219	-534.935	220.94	0.196443	-626.965	-22.6278	129.551
4060	-251.671	-35.3316	38.2044	293.744	210.2	416.21	-552.989	210.338	-12.0446	-629.756	9.1522	129.962
4064	-287.894	-29.1391	42.7814	311.414	182.538	418.66	-541.72	218.918	0.363149	-651.124	25.8771	144.257
4068	-293.335	-24.3965	50.2822	293.5	193.864	417.439	-541.936	238.43	-10.413	-651.129	10.9555	161.569
4072	-289.953	0.696187	69.3501	298.143	204.578	410.303	-540.277	272.902	-13.5485	-622.792	-19.82	158.509
4076	-287.859	11.1508	70.3869	298.727	215.279	409.785	-552.238	285.911	4.83015	-628.023	-34.047	162.045
4080	-288.977	28.3717	61.956	292.045	220.687	468.342	-565.575	286.474	15.6831	-612.835	-31.6947	173.178
4084	-295.85	55.1377	40.9654	313.888	205.448	463.061	-557.403	306.795	-9.00179	-609.999	-39.6606	173.847
4088	-283.326	53.4167	42.7365	361.102	214.988	480.524	-560.887	308.444	-17.5281	-609.978	-57.9659	162.823
4092	-283.326	9.0748	51.4786	381.112	215.148	527.496	-524.101	328.46	9.20849	-570.045	-53.9358	181.491
4096	-283.326	-29.891	93.0328	401.835	201.841	563.568	-528.485	347.285	8.94785	-500.977	-61.4755	190.785
4100	-295.696	-45.0682	79.7338	430.217	220.847	562.039	-501.375	341.57	9.34157	-475.442	-62.0293	203.317
4104	-302.362	-40.8307	79.5522	430.379	182.311	582.558	-506.307	335.829	12.3429	-480.474	-50.0788	211.746
4108	-289.787	-50.3562	81.0765	437.563	206.017	603.001	-502.049	361.574	32.8229	-452.491	-40.3581	206.268
4112	-290.257	-51.0826	116.315	445.066	196.585	595.884	-519.195	380.535	28.7869	-451.435	-55.2135	199.181
4116	-289.43	-53.767	164.626	439.401	196.165	602.48	-505.271	397.258	23.067	-444.208	-54.3866	211.018
4120	-290.127	-54.2441	175.817	412.597	226.507	640.75	-514.759	407.432	1.75413	-435.148	-40.1323	219.392
4124	-343.755	-35.3658	198.691	427.591	221.896	647.684	-507.372	417.125	4.64457	-448.99	-41.5575	227.53
4128	-346.024	-45.9531	201.831	431.744	178.562	654.165	-519.215	415.446	3.5573	-442.502	-42.2267	271.465
4132	-329.318	-55.1223	213.916	424.26	146.663	652.495	-516.327	430.579	4.48815	-433.026	-53.2978	298.904
4136	-341.62	-56.8729	225.932	438.932	138.24	650.675	-498.742	444.432	19.7382	-456.01	-89.4991	317.6
4140	-343.953	-51.5207	219.252	435.438	138.101	653.408	-496.745	433.795	15.275	-452.083	-71.3064	314.625
4144	-357.684	-49.303	219.077	430.537	147.614	627.952	-500.338	434.674	5.01186	-452.439	-63.0219	330.601
4148	-398.521	-52.2494	231.144	428.472	139.942	616.74	-509.886	430.734	10.803	-446.287	-77.9912	318.782
4152	-385.705	-48.4441	222.758	421.989	140.02	595.243	-507.149	418.132	0.85614	-447.413	-60.7044	314.015
4156	-404.958	-45.8533	219.726	426.442	134.077	587.81	-509.293	421.498	8.82649	-440.526	-45.3811	347.472
4160	-405.728	-51.5691	225.308	436.101	155.678	597.695	-522.329	437.793	-4.90193	-438.832	-31.4261	359.773
4164	-392.366	-44.0091	214.96	435.008	143.339	630.387	-508.895	420.608	-10.2544	-438.923	-42.7735	382.093
4168	-396.247	-35.0793	231.273	437.714	114.345	660.851	-476.487	434.793	2.09412	-450.027	-63.0933	362.246
4172	-394.975	-40.9778	234.912	466.634	88.1223	648.701	-447.196	434.923	7.73584	-459.196	-70.8386	357.587
4176	-395.469	-53.9973	240.781	474.659	46.1824	656.548	-441.606	413.194	23.7768	-436.908	-62.7991	366.42
4180	-398.428	-58.5182	255.785	479.306	39.6943	665.192	-452.523	410.795	18.6182	-444.275	-53.3288	360.74
4184	-397.755	-45.7919	242.037	482.098	33.6907	697.936	-456.915	420.959	3.07076	-451.261	-51.3015	362.076
4188	-407.565	-31.1191	229.127	482.096	25.6654	710.816	-457.655	408.437	-3.33226	-448.315	-46.4214	358.98
4192	-403.868	-28.6278	234.833	502.874	-5.08726	696.011	-464.504	414.969	-11.2412	-429.401	-30.1204	329.741
4196	-426.592	-28.7427	297.578	541.969	-29.5789	752.5	-457.21	366.304	3.10445	-419.859	-27.001	326.155
4200	-476.398	-20.987	318.667	577.204	-25.8354	809.076	-528.985	360.239	-8.34374	-417.939	0.809457	326.425
4204	-486.779	-26.3877	291.796	599.788	-32.8526	821.165	-549.41	347.545	-13.8857	-428.758	28.9899	360.47
4208	-532.654	-21.2409	293.195	612.897	-49.0737	828.836	-584.418	324.643	-15.6068	-432.783	65.9405	382.102
4212	-579.489	-18.1329	302.685	607.941	-36.1332	819.769	-608.016	305.067	-9.44023	-418.646	108.442	433.457
4216	-588.258	-28.1167	280.154	603.938	-50.3269	835.524	-629.986	321.744	-13.6401	-412.591	141.461	449.522
4220	-580.109	7.88157	307.631	616.855	-35.5333	835.625	-652.989	297.623	-20.5899	-402.65	116.415	448.258
4224	-563.556	20.5918	345.775	611.339	-34.5065	865.504	-628.405	315.218	-17.1974	-365.31	129.066	451.985
4228	-578.83	22.9993	368.985	597.323	-32.7722	869.365	-641.634	314.174	-10.0423	-366.821	132.4	428.947
4232	-577.084	42.0563	368.994	618.539	-40.7731	829.189	-633.091	310.173	-6.53149	-344.696	154.687	458.022
4236	-579.521	21.2089	387.38	604.083	-45.528	828.35	-663.041	290.104	-7.50904	-296.625	143.69	465.886
4240	-584.668	51.6942	426.161	595.84	-38.5134	826.401	-692.3	297.388	-3.46107	-279.665	111.611	453.13
4244	-579.806	54.2103	419.425	612.282	-37.2608	837.746	-685.572	314.268	-7.34986	-305.214	110.278	464.139
4248	-575.706	26.0607	405.824	607.067	-21.9512	857.979	-675.548	300.757	-16.2963	-301.679	138.361	493.971
4252	-576.313	57.4413	412.67	602.856	-23.1521	831.756	-678.394	285.702	-8.90073	-309.616	116.679	492.127
4256	-575.154	32.9584	420.49	606.577	-48.7498	817.727	-687.108	297.585	-11.3227	-332.935	137.13	493.959
4260	-554.597	44.6961	420.454	597.596	-29.1674	830.685	-679.887	299.017	-14.7285	-322.224	139.931	499.392
4264	-538.218	50.6028	428.375	599.256	-29.3724	804.857	-698.624	335.417	-26.8846	-300.545	132.706	505.825
4268	-523.172	42.7104	414.583	595.868	-38.7218	780.043	-700.03	322.604	-27.4997	-291.59	137.976	532.52
4272	-534.242	26.9434	409.081	606.777	-48.7914	777.527	-687.208	314.123	-23.0304	-286.761	129.231	533.638
4276	-529.002	23.6727	418.549	614.158	-43.1789	784.237	-670.359	298.264	-22.6129	-318.11	113.627	541.182
4280	-533.306	-4.00937	393.327	606.149	-43.7139	785.435	-632.14	313.318	-20.903	-322.541	146.739	532.648
4284	-527.971	-25.4248	371.329	611.2	-56.0167	782.662	-635.256	304.735	-14.5638	-321.126	142.728	550.819
4288	-529.585	-25.4094	392.32	589.6	-68.0019	802.958	-633.154	282.507	-1.08982	-309.848	137.868	549.643
4292	-556.959	-18.9366	418.646	581.506	-42.8469	853.255	-638.556	328.993	19.6853	-315.788	164.023	549.289
4296	-539.591	-56.4129	422.553	545.665	-5.11778	897.86	-662.209	374.903	2.99457	-305.581	160.414	553.496
4300	-497.89	-53.962	440.251	519.376	19.5018	959.327	-704.285	413.858	-3.5779	-313.583	149.658	580.835
4304	-466.665	-57.9713	415.551	528.953	18.2612	967.345	-718.678	434.811	16.5742	-315.546	148.308	559.306
4308	-449.02	-58.6341	413.161	522.008	15.9314	958.452	-735.023	459.516	9.46431	-294.88	167.779	521.495
4312	-443.803	-48.2262	422.418	519.483	18.8489	961.817	-736.152	480.948	6.87081	-290.998	159.663	550.743
4316	-446.144	-37.5171	420.884	541.324	16.0714	962.74	-746.52	494.615	-2.74044	-273.957	145.453	555.284
4320	-463.961	-32.2047	390.713	514.158	16.7362	956.102	-769.411	497.714	24.5995	-251.675	147.07	558.072
4324	-457.498	-40.8173	429.288	486.192	7.74853	954.822	-781.317	481.522	35.2774	-230.485	156.603	544.137
4328	-440.601	-46.839	464.088	482.751	8.81284	929.968	-818.743	493.352	40.4207	-235.036	152.811	560.856
4332	-440.163	-57.7547	440.712	473.191	17.0897	939.516	-822.644	486.731	59.923	-228.791	149.594	557.491
4336	-393.177	-59.4328	441.739	481.736	-0.486008	991.855	-813.504	495.601	27.2144	-238.89	168.016	560.618
4340	-377.752	-49.8998	448.715	490.77	4.64782	996.928	-813.352	497.681	24.8454	-195.535	143.601	579.014
4344	-389.125	-28.6709	429.714	484.826	18.7397	1011.07	-817.949	492.55	15.8192	-170.179	143.601	573.001
4348	-394.249	-40.7198	403.546	484.923	20.5183	997.999	-817.688	472.534	17.2813	-126.842	143.601	576.134
4352	-401.622	-51.0664	406.006	474.149	21.6089	996.905	-812.188	455.687	4.32898	-127.227	143.601	563.998
4356	-397.557	-66.8487	429.747	476.418	9.83633	1001.95	-815.691	455.118	11.4682	-127.09	143.601	616.963
4360	-402.061	-56.6433	445.182	472.663	23.4014	1002.63	-811.839	470.503	6.77482	-114.018	143.601	647.136
4364	-391.878	-46.1567	434.255	472.875	3.84207	1007.34	-810.804	465.952	2.02069	-90.3355	143.601	715.306
4368	-393.67	-43.8392	436.497	479.889	26.7666	1002.55	-814.732	482.27	-0.82522	-107.106	143.601	715.066
4372	-399.409	-44.8781	453.426	468.728	15.9339	1019.84	-828.904	465.198	18.4398	-84.4256	143.601	701.18
4376	-394.398	-43.9507	426.945	469.765	19.801	1012.39	-831.324	462.975	-0.353424	-73.5599	136.779	694.069
4380	-390.63	-35.8816	448.55	470.545	2.13373	1002.94	-819.551	464.474	0.737679	-92.0953	136.779	683.859
4384	-407.756	-38.7078	457.831	509.339	9.62929	1006.83	-813.654	475.211	-11.1799	-81.712	136.779	680.495
4388	-396.162	-47.6892	459.055	545.09	17.1789	1037.47	-805.091	470.223	18.6774	-71.0689	142.391	704.948
4392	-385.146	-40.1161	415.15	599.95	0.0879076	1084.68	-876.075	461.18	-15.0705	-18.9126	138.04	726.69
4396	-407.799	-35.0591	407.371	600.943	-45.319	1142.01	-909.122	430.078	1.88837	-0.417108	131.44	745.751
4400	-412.099	-17.2752	401.229	612.073	-58.7707	1163	-901.852	370.959	-11.1762	0.571711	136.548	750.796
4404	-479.791	-12.7921	407.21	613.195	-65.8696	1193.94	-904.208	350.485	-14.2488	-7.21366	126.746	754.987
4408	-480.024	-7.11333	412.904	604.071	-96.5644	1178.78	-888.536	352.412	-38.3888	-25.6247	114.118	751.252
4412	-471.047	-15.7936	423.792	588.756	-105.833	1187.31	-895.9	353.449	-27.9761	-11.0796	134.048	733.554
4416	-470.814	-31.129	420.628	594.846	-127.749	1185.55	-897.967	345.972	2.06666	18.5895	118.469	732.277
4420	-466.481	-20.2409	436.643	593.331	-160.536	1190.93	-893.852	305.868	-9.26585	37.5216	128.772	741.805
4424	-465.328	-32.1266	432.781	608.138	-166.047	1193.47	-903.192	330.618	-22.0653	63.1163	128.877	729.841
4428	-462.832	-19.6776	406.764	615.098	-165.221	1185.42	-894.347	327.781	-21.5506	47.6636	131.878	723.166
4432	-467.668	-15.5419	422.59	596.757	-165.416	1188.41	-895.454	325.945	-7.27702	54.8266	133.662	744.844
4436	-460.577	-14.6225	428.434	605.043	-164.23	1185.57	-905.354	321.742	6.98409	56.4556	117.663	754.449
4440	-481.335	-23.7176	434.614	611.101	-155.457	1190.8	-901.378	295.998	19.5326	53.0497	118.989	742.715
4444	-475.901	-37.9505	422.445	602.872	-160.925	1192.6	-885.378	301.669	14.702	42.1576	128.716	727.161
4448	-510.996	-33.8546	425.98	556.254	-167.505	1195.37	-905.223	329.793	1.63663	68.9294	121.698	727.012
4452	-529.696	-20.8775	417.345	573.651	-169.245	1172.01	-903.318	319.088	-19.4972	70.2842	104.489	754.952
4456	-518.239	-17.8807	414.936	600.904	-149.698	1165.14	-911.371	299.731	-28.4644	61.2276	116.134	760.391
4460	-530.871	-35.1987	388.178	616.722	-155.61	1194.09	-898.889	286.242	-23.4117	50.4353	122.264	742.398
4464	-527.804	-24.5663	388.228	608.676	-167.69	1193.46	-898.352	299.45	-22.9827	73.01	137.684	735.64
4468	-537.725	-24.6774	389.052	607.368	-162.281	1186.35	-917.442	323.478	-21.496	86.4091	129.85	725.604
4472	-571.163	-13.7541	390.924	615.916	-148.522	1192.26	-908.345	309.414	-12.7398	92.4152	136.925	744.867
4476	-574.598	16.0914	392.951	613.543	-155.219	1201.74	-918.305	307.454	-9.45787	128.258	119.571	740.806
4480	-581.316	35.5809	403.433	606.677	-165.549	1194.62	-922.566	299.279	-14.9738	85.4788	115.826	742.541
4484	-572.093	45.7806	402.095	611.892	-157.337	1182.21	-957.393	297.464	-10.4255	67.72	117.196	734.501
4488	-572.801	65.3639	427.36	596.35	-187.831	1193.5	-971.739	301.224	-14.9514	51.396	121.281	713.291
4492	-575.681	46.4894	433.576	566.694	-218.41	1184.68	-1004.81	314.639	-7.83648	57.6925	142.003	664.492
4496	-564.28	43.7005	428.077	513.629	-221.239	1192.82	-1016.21	337.589	1.81876	67.8432	152.414	661.893
4500	-572.742	58.4008	441.196	501.886	-212.063	1186.8	-1018.52	378.341	0.157211	76.5553	137.269	673.116
4504	-588.702	68.1169	423.825	534.147	-219.278	1196.88	-1019.51	380.053	19.6424	37.3756	155.359	684.75
4508	-602.794	119.737	437.551	530.397	-236.925	1193.82	-1043.59	408.062	51.7312	13.6288	160.11	686.295
4512	-646.936	138.284	438.612	540.753	-190.492	1219.31	-1063.93	396.32	46.3863	-38.5054	155.718	688.164
4516	-655.613	152.61	441.908	537.895	-159.355	1266.09	-1093.09	415.618	19.4891	-88.8889	155.718	690.26
4520	-663.043	162.254	459.009	526.027	-164.443	1306.16	-1135.24	397.452	10.6106	-109.339	155.718	731.956
4524	-656.792	184.883	452.298	501.736	-158.493	1302.8	-1152.63	418.994	28.6882	-115.952	174.724	719.537
4528	-660.965	227.04	448.952	476.443	-164.086	1311.69	-1149.18	440.017	29.3683	-126.03	176.878	690.789
4532	-663.354	218.125	443.345	477.515	-169.72	1299.98	-1178.27	442.345	8.88109	-136.336	223.571	703.373
4536	-665.108	178.354	443.345	468.975	-184.932	1310.24	-1182.98	444.954	26.8387	-136.606	251.09	693.831
4540	-657.416	163.555	443.345	474.105	-219.658	1308.67	-1179.32	440.122	-1.53844	-135.233	265.08	695.641
4544	-637.7	174.367	451.503	471.571	-223.845	1311.18	-1175.49	432.801	7.97528	-120.694	298.126	702.176
4548	-647.612	160.28	482.639	477.946	-244.569	1341.01	-1170.44	420.097	17.9169	-96.6323	297.245	713.016
4552	-653.388	156.485	507.358	479.105	-222.198	1387.14	-1174.35	416.439	18.982	-99.7642	284.166	688.769
4556	-657.723	162.101	505.52	487.567	-241.97	1381.1	-1170.72	428.911	4.53698	-119.901	298.33	668.825
4560	-664.41	153.555	506.142	483.631	-227.534	1415.43	-1166.84	430.284	-0.164385	-83.0838	293.973	683.421
4564	-687.998	147.425	522.219	477.29	-232.285	1381.1	-1171.1	403.257	-6.36922	-96.5558	279.275	706.42
4568	-710.883	153.004	538.007	482.635	-247.108	1373.54	-1181.77	387.175	2.77254	-78.5331	297.759	675.246
4572	-749.465	157.697	536.087	478.664	-241.274	1376.16	-1176.35	382.496	33.7205	-88.466	322.382	700.274
4576	-760.703	166.382	542.362	478.548	-238.943	1377.73	-1183.58	365.488	20.636	-122.816	321.761	667.888
4580	-744.017	174.952	552.268	478.856	-234.775	1391.27	-1172.1	386.072	10.661	-109.543	314.247	660.69
4584	-752.022	170.951	533.768	481.822	-225.275	1374.81	-1170.36	382.858	14.2909	-81.8506	320.727	665.606
4588	-768.143	162.415	524.759	479.604	-213.941	1396.46	-1198.56	382.244	-0.291618	-65.6071	344.079	659.476
4592	-802.856	140.456	540.642	484.67	-170.034	1434.7	-1240.62	344.261	-11.247	-0.756036	358.919	672.888
4596	-828.488	129.084	541.594	482.565	-155.667	1454.43	-1242.34	325.323	-56.5248	20.5604	336.074	686.529
4600	-835.581	145.058	538.631	470.142	-144.346	1484.27	-1263.46	298.819	-87.542	73.5694	337.284	735.052
4604	-836.864	143.262	530.816	459.165	-154.419	1506.7	-1305.62	289.601	-123.369	60.8319	342.92	742.489
4608	-858.868	133.854	556.805	404.015	-154.737	1563.94	-1358.86	280.672	-140.977	42.8765	343.022	725.164
4612	-897.176	144.575	567.093	346.226	-150.605	1554.37	-1340.85	275.105	-133.598	50.3326	338.406	740.465
4616	-903.787	130.463	580.771	341.117	-173.014	1562.55	-1357.96	287.27	-139.854	70.3564	289.439	752.885
4620	-887.645	138.891	535.17	299.593	-161.424	1565.42	-1347.01	296.639	-127.323	93.9766	325.979	744.688
4624	-879.48	123.164	585.984	284.751	-159.539	1586.86	-1355.65	304.421	-133.773	58.3747	337.57	739.632
4628	-874.548	136.549	571.56	304.337	-155.101	1601.93	-1354.3	295.007	-134.259	53.9789	342.159	742.001
4632	-884.304	122.933	629.489	334.494	-156.633	1607.59	-1346.91	310.321	-137.559	63.5677	342.159	755.689
4636	-890.956	102.759	683.515	339.205	-156.84	1598.95	-1359.3	318.975	-134.632	84.8361	342.159	737.029
4640	-919.43	98.3208	713.935	339.077	-160.304	1572.05	-1366.66	310.889	-124.93	90.4842	384.927	734.891
4644	-917.501	134.83	730.155	352.209	-170.642	1555.52	-1356.39	297.068	-156.163	88.4307	392.345	743.219
4648	-933.478	139.761	709.549	340.22	-141.488	1550.12	-1365.67	308.449	-160.074	74.7757	386.725	749.146
4652	-952.417	138.497	713.439	349.088	-149.414	1538.42	-1390.86	285.249	-145.854	87.8829	404.886	762.219
4656	-907.887	139.794	714.664	357.876	-155.351	1568.8	-1401.75	309.952	-121.332	110.267	391.36	741.446
4660	-898.407	123.554	714.664	364.197	-164.148	1564.63	-1419.73	309.952	-121.333	110.265	391.362	727.649
4664	-889.887	126.351	714.664	335.685	-152.512	1552.9	-1393.77	320.725	-121.335	86.2781	411.57	741.052
4668	-882.796	157.678	674.229	339.09	-147.748	1546.6	-1401.9	318.042	-124.777	75.7922	426.804	733.745
4672	-877.317	145.212	684.235	340.977	-152.856	1559.47	-1400.49	309.646	-128.806	55.8539	436.462	760.237
4676	-888.749	138.85	685.483	340.572	-148.561	1562.32	-1401.99	287.185	-160.675	45.5729	453.784	789.817
4680	-879.561	152.801	710.523	352.771	-163.83	1555.5	-1415.61	288.739	-168.364	85.8687	436.904	807.793
4684	-879.805	148.261	708.106	346.392	-177.029	1544.62	-1409.31	265.47	-169.999	75.6783	430.744	810.286
4688	-874.379	116.334	706.786	361.931	-171.289	1575.68	-1401.78	264.052	-182.481	70.8862	446.834	735.141
4692	-860.237	121.366	682.789	417.872	-152.95	1575.68	-1441.3	279.423	-163.007	59.2957	469.039	714.989
4696	-870.564	161.564	699.508	430.88	-168.949	1575.68	-1461.43	291.682	-200.936	59.2957	466.307	679.391
4700	-857.525	165.085	684.144	413.321	-159.678	1606.47	-1510.4	320.156	-200.936	59.2957	464.502	677.473
4704	-820.908	155.912	729.293	423.58	-199.606	1598.56	-1522.95	356.438	-200.936	47.9515	462.906	681.311
4708	-813.112	160.896	748.199	426.304	-218.089	1629.38	-1515.87	366.375	-205.581	43.9829	464.745	671.945
4712	-811.999	160.147	708.869	434.449	-216.988	1618.28	-1492.69	370.812	-223.908	41.7712	472.577	674.781
4716	-811.905	214.061	689.66	435.689	-229.449	1624.73	-1501.8	408.85	-239.831	46.8564	471.586	674.458
4720	-805.573	235.3	698.544	427.965	-220.555	1618.3	-1481.34	416.011	-226.005	38.8814	462.55	682.098
4724	-802.625	217.696	688.885	436.66	-230.063	1627.79	-1495.51	440.255	-219.445	32.9662	462.55	678.134
4728	-806.218	224.78	709.713	429.591	-222.205	1637.97	-1495.36	437.367	-197.177	22.1709	462.55	701.963
4732	-813.969	220.975	740.007	428.981	-220.875	1625.67	-1477.45	424.343	-200.985	76.1908	446.64	699.907
4736	-807.952	199.06	725.953	429.926	-243.171	1633.88	-1481.91	416.83	-211.97	101.541	425.087	717.838
4740	-808.329	168.143	741.637	425.469	-230.255	1626.06	-1498.42	437.748	-215.746	107.198	420.739	710.68
4744	-807.45	154.963	739.031	423.407	-226.231	1620.04	-1506.29	417.224	-221.067	93.8497	440.27	736.971
4748	-812.165	151.164	724.779	425.729	-235.095	1632.17	-1500.3	409.754	-225.944	107.382	440.27	725.373
4752	-810.651	155.601	701.957	438.927	-222.11	1636.31	-1505.44	397.736	-228.381	118.38	440.27	730.552
4756	-771.979	161.864	712.899	469.863	-264.893	1625.36	-1506.63	402.142	-231.883	176.961	440.27	736.945
4760	-750.342	150.434	742.473	485.171	-283.356	1624.51	-1522.35	393.917	-275.199	203.746	432.7	734.171
4764	-742.482	173.461	731.713	480.391	-328.078	1622.39	-1534.18	371.577	-266.596	188.329	432.7	716.415
4768	-759.742	164.312	706.394	493.098	-335.279	1625.09	-1537.52	375.45	-266.352	175.782	432.7	686.982
4772	-776.602	175.48	695.282	485.893	-348.42	1635.64	-1535.94	368.876	-282.508	174.179	432.7	684.344
4776	-805.603	164.762	693.37	483.019	-343.989	1641.24	-1551.78	342.048	-257.54	190.346	432.7	714.652
4780	-826.478	197.661	657.041	478.834	-350.028	1674.95	-1598.51	371.931	-264.704	196.934	437.852	726.964
4784	-817.623	214.405	721.4	495.25	-355.848	1655.2	-1587.65	411.419	-251.264	202.397	424.173	721.401
4788	-828.957	230.683	704.55	537.123	-356.766	1636.37	-1581.79	421.275	-254.28	207.217	411.454	732.301
4792	-854.346	237.305	684.366	544.358	-395.792	1685.1	-1636.6	421.19	-261.127	232.192	407.04	725.552
4796	-906.431	316.668	678.146	547.65	-416.496	1692.03	-1633.3	392.873	-272.336	243.204	398.513	726.426
4800	-888.558	347.704	678.815	560.082	-428.845	1715.3	-1616.84	338.108	-312.058	246.538	417.319	749.619
4804	-877.337	349.317	680.714	614.204	-423.582	1706.01	-1619.01	294.793	-305.68	275.599	430.287	756.834
4808	-882.923	344.021	694.562	601.059	-424.896	1697.92	-1624.2	306.59	-269.623	311.439	425.273	760.243
4812	-879.529	346.224	695.922	587.901	-500.846	1741.87	-1643.61	312.147	-284.045	338.151	409.145	792.201
4816	-890.147	342.479	710.906	603.336	-526.138	1748.88	-1641.51	302.605	-285.002	341.626	416.33	805.098
4820	-894.561	354.705	718.447	610.57	-505.699	1768.29	-1626.06	308.428	-264.007	339.807	420.138	794.382
4824	-885.019	353.455	698.425	614.439	-506.72	1788.7	-1616.02	296.453	-279.879	337.182	425.013	804.553
4828	-897.1	357.254	696.612	604.931	-514.482	1807.14	-1611.78	290.705	-273.122	357.194	412.356	805.553
4832	-921.239	344.501	696.612	600.769	-511.623	1819.94	-1622.48	296.746	-290.385	360.279	417.675	817.649
4836	-908.959	354.369	696.612	608.946	-527.202	1811.99	-1609.8	315.168	-284.264	363.372	420.802	825.07
4840	-930.121	369.935	708.014	605.141	-521.214	1812.61	-1624.19	293.973	-286.297	357.256	420.841	855.259
4844	-934.09	377.987	696.968	612.717	-507.52	1811.35	-1655.52	291.17	-303.574	360.905	432.511	868.98
4848	-926.806	353.269	692.452	601.448	-508.243	1808.48	-1675.52	301.579	-300.301	384.7	434.233	893.71
4852	-944.729	357.453	694.329	607.403	-513.336	1804.88	-1670.89	315.3	-275.929	389.936	425.521	904.544
4856	-948.281	351.601	687.788	609.402	-520.226	1803.08	-1666.27	330.822	-280.231	403.598	424.74	920.901
4860	-934.736	350.612	699.832	618.369	-521.366	1798.53	-1720.29	329.411	-272.856	382.69	424.326	916.804
4864	-929.162	357.557	684.915	642.034	-521.442	1803.49	-1697.93	337.748	-272.351	369.562	428.059	895.406
4868	-935.921	351.351	696.306	645.859	-524.339	1807.15	-1646.9	313.837	-285.024	385.834	406.344	881.357
4872	-934.486	340.403	681.436	655.68	-521.486	1797.28	-1608.22	295.423	-298.907	354.559	411.647	886.525
4876	-942.815	355.251	709.445	650.215	-522.255	1819.13	-1592.19	301.464	-289.393	340.09	425.267	888.403
4880	-943.576	351.341	702.69	663.276	-521.853	1819.75	-1634.05	296.807	-278.826	336.556	414.832	863.516
4884	-918.992	326.613	683.577	672.021	-533.434	1807.58	-1651.05	265.81	-286.547	343.561	413.527	868.841
4888	-938.898	328.458	697.052	637.815	-520.6	1804.88	-1608.46	256.423	-267.306	371.459	408.849	867.927
4892	-929.8	299.788	728.144	591.506	-514.593	1815.55	-1601.19	290.745	-279.416	387.623	443.266	888.318
4896	-941.185	277.268	733.505	587.89	-508.502	1825.52	-1601.06	290.592	-275.609	411.892	441.432	930.325
4900	-940.843	268.321	727.179	595.116	-521.776	1840.57	-1589.21	264.563	-261.094	439.216	443.952	944.148
4904	-941.382	288.618	730.091	586.014	-533.201	1863.12	-1579.12	321.089	-272.747	448.938	443.952	918.656
4908	-944.936	289.417	726.498	550.281	-543.579	1867.79	-1594.69	331.645	-252.765	455.807	443.952	935.059
4912	-924.473	268.253	743.025	541.706	-587.418	1910.31	-1598.76	343.574	-253.013	509.423	449.929	918.822
4916	-881.49	284.647	767.505	529.789	-597.696	1973.21	-1593.07	373.905	-254.009	528.421	475.71	908.595
4920	-879.738	286.932	800.52	515.613	-593.12	1989.66	-1586.41	413.558	-252.748	540.149	477.152	923.651
4924	-886.462	280.665	838.925	521.615	-603.706	1982.11	-1587.87	393.023	-258.738	550.813	443.739	933.319
4928	-828.518	271.447	862.026	531.513	-606.234	2000.69	-1611.43	409.974	-273.471	558.074	442.006	922.534
4932	-804.973	279.188	887.842	527.792	-579.598	1990.62	-1613	451.51	-264.799	555.191	388.107	926.504
4936	-767.377	276.365	900.781	536.559	-575.202	1983.19	-1596.92	445.349	-268.656	569.099	423.636	917.608
4940	-762.419	279.804	908.144	533.907	-562.508	1997.75	-1596.62	467.248	-272.416	552.023	443.97	946.103
4944	-757.952	275.976	930.819	559.13	-552.898	1985.46	-1586.78	492.259	-263.49	543.688	427.467	980.674
4948	-758.845	269.194	892.937	557.583	-567.933	2006.95	-1582.6	491.916	-265.34	542.039	429.846	994.252
4952	-741.435	285.939	891.285	538.914	-558.661	1988.53	-1575.13	497.88	-270.646	572.014	432.29	993.095
4956	-747.093	286.985	886.387	529.611	-589.304	1991.52	-1577.6	485.364	-246.223	566.224	447.917	995.936
4960	-754.436	294.8	880.26	542.204	-581.756	1983.82	-1581.71	484.174	-244.295	541.79	499.957	998.786
4964	-748.255	289.768	863.898	541.806	-586.625	1991.42	-1589.87	474.7	-268.168	551.652	508.576	998.111
4968	-766.626	321.322	876.289	536.902	-589.46	1995.64	-1581.41	484.466	-272.561	532.869	546.428	954.636
4972	-759.225	304.747	862.561	537.637	-592.182	1998.55	-1582.29	466.839	-265.98	545.484	596.922	968.992
4976	-760.063	277.252	875.042	525.414	-593.779	1995.78	-1572.27	453.894	-261.855	542.571	597.827	995.501
4980	-741.436	310.773	867.657	520.856	-590.441	1986.25	-1588.04	474.589	-255.772	558.186	583.421	993.292
4984	-742.495	336.07	876.883	543.146	-597.857	1981.32	-1581.48	480.713	-245.134	557.283	578.453	987.965
4988	-758.575	348.25	882.668	562.159	-585.42	1992.8	-1589.02	498.452	-230.909	574.039	604.363	960.833
4992	-756.923	338.926	883.165	596.957	-544.974	2048.98	-1603.16	537.12	-183.439	605.9	627.423	960.662
4996	-758.394	349.54	953.638	610.559	-525.468	2110.96	-1610.94	555.796	-162.409	639.078	637.609	913.305
5000	-753.36	353.796	976.113	609.187	-534.294	2155.71	-1622.35	567.316	-165.068	625.81	607.874	900.786
5004	-771.956	363.469	1012.68	613.888	-527.192	2174.87	-1631.49	584.68	-148.021	644.143	609.579	913.059
5008	-824.496	359.933	1055.27	610.369	-520.43	2178.67	-1609.61	569.658	-129.977	641.533	617.003	908.628
5012	-854.327	360.146	1018.08	614.747	-508.911	2174.45	-1615.74	557.727	-82.6645	657.586	657.56	903.795
5016	-866.417	360.833	1012.7	586.299	-523.382	2176.67	-1631.6	557.727	-36.0936	699.232	647.547	898.782
5020	-874.997	346.631	1040.13	600.255	-524.583	2179.72	-1637.89	557.727	-33.3172	685.692	646.064	905.817
5024	-881.826	350.588	1040.13	611.555	-540.695	2172.69	-1612.57	582.687	-69.4909	703.455	650.479	864.592
5028	-875.462	344.634	1040.13	601.191	-569.592	2182.42	-1611.32	606.588	-97.291	713.328	680.561	868.598
5032	-883.671	343.383	1066.74	604.543	-553.566	2169.02	-1626.85	622.56	-96.5362	710.832	682.06	909.115
5036	-885.265	337.508	1063.46	594.985	-549.35	2166.94	-1626.78	604.666	-75.2822	730.027	697.308	914.132
5040	-888.884	340.06	1054.45	615.326	-525.729	2166.48	-1621.81	596.094	-83.7429	705.41	734.161	902.408
5044	-843.709	340.765	1060.52	602.321	-522.525	2163.65	-1622.98	597.555	-91.9904	685.448	778.116	885.95
5048	-839.924	335.619	1076.52	606.781	-530.097	2174.97	-1635.48	579.408	-67.6525	701.372	804.501	888.06
5052	-882.895	340.986	1091.81	621.757	-531.862	2178.84	-1615.76	588.101	-38.3507	693.957	799.776	850.547
5056	-907.29	361.903	1095.39	625.484	-524.32	2156.28	-1618.96	602.72	-43.4058	697.639	783.005	848.37
5060	-924.399	361.016	1069.27	588.259	-535.65	2160.59	-1605.15	626.15	-48.2573	689.261	747.841	862.242
5064	-930.9	354.997	1065.18	609.652	-530.13	2148.11	-1624.88	624.445	-46.9747	682.688	724.804	910.311
5068	-932.145	360.919	1065.18	608.594	-530.741	2171.73	-1635.32	614.878	-66.9234	706.919	714.714	893.824
5072	-948.811	350.995	1065.18	611.918	-536.072	2174.09	-1696.17	636.233	-72.6659	732.476	732.087	903.136
5076	-941.295	359.276	1054.03	590.113	-524.733	2182.48	-1727.16	651.478	-77.0041	724.859	724.487	892.086
5080	-937.236	363.693	1057.42	597.863	-541.369	2173.13	-1685.25	639.185	-36.7695	710.865	761.821	907.519
5084	-934.777	347.789	1065.47	594.195	-523.542	2174.81	-1692.46	644.006	-37.0229	699.731	778.896	910.886
5088	-945.451	349.308	1089.99	552.02	-541.336	2159.09	-1704.04	603.852	11.4783	695.685	817.963	923.706
5092	-986.703	350.305	1076.2	533.727	-562.332	2176.12	-1716	543.965	45.2898	740.252	817.599	924.068
5096	-1019.16	311.733	1097.1	521.179	-560.47	2173.82	-1720.73	517.456	94.812	749.271	825.536	907.988
5100	-1028.88	285.896	1106.71	524.826	-586.027	2167.58	-1757.62	528.208	89.2662	773.256	836.552	917.029
5104	-1057.44	280.733	1094.4	536.159	-579.862	2188.39	-1771.06	536.833	92.9108	768.983	863.733	974.729
5108	-1101.14	284.722	1084.9	535.32	-597.795	2192.39	-1817.48	535.596	94.195	761.258	828.404	987.766
5112	-1113.93	281.953	1071.72	521.73	-582.533	2163.2	-1858.91	501.317	108.023	765.357	828.404	994.086
5116	-1109.44	278.794	1072.69	490.012	-570.551	2167.26	-1878.12	505.018	84.4439	793.551	828.404	985.825
5120	-1105.67	292.899	1055.39	488.046	-550.226	2188.8	-1908.46	534.811	89.8077	828.69	827.057	994.059
5124	-1088.7	300.932	1082.7	479.809	-525.817	2174.82	-1872.66	543.562	108.089	859.845	844.446	994.529
5128	-1093.82	299.104	1101.29	481.268	-533.996	2184.09	-1878.73	518.716	86.2523	873.273	843.599	986.788
5132	-1103.49	298.71	1109.11	479.8	-527.804	2215.03	-1905.68	515.356	90.6844	855.798	856.634	982.723
5136	-1112.38	285.96	1060.51	496.216	-516.61	2245.16	-1945.67	504.113	117.543	852.921	863.911	987.111
5140	-1117.87	282.606	1088.22	491.403	-512.691	2249.18	-1955.81	507.704	116.775	876.448	863.911	971.739
5144	-1123.77	281.161	1127.6	484.017	-525.692	2236.97	-1950.2	503.646	99.0373	869.115	863.911	979.095
5148	-1127	305.341	1101.97	484.921	-525.939	2245.66	-1964.73	515.274	134.452	917.043	863.911	985.353
5152	-1128.64	297.157	1082.28	485.445	-528.761	2253.03	-1963.72	499.531	125.483	917.876	863.911	986.541
5156	-1114.92	278.262	1076.25	479.807	-545.742	2277.76	-1961.48	490.95	153.34	903.221	863.911	1006.15
5160	-1113.5	267.447	1089.5	494.731	-536.359	2300.72	-1946.54	518.823	146.837	895.146	887.824	1039.59
5164	-1112.3	253.795	1085.02	477.046	-540.489	2296.25	-1964.39	527.341	139.993	916.543	884.76	1028.05
5168	-1114.88	230.165	1079.87	477.445	-551.65	2320.14	-1969.93	538.561	131.712	920.684	855.371	1040.45
5172	-1116.33	238.682	1058.4	492.738	-572.1	2357.37	-1953.09	550.232	130.975	905.844	839.293	1046.53
5176	-1109.69	278.611	1052.4	517.139	-560.657	2339.49	-1956.97	535.875	101.234	880.041	846.174	1050.01
5180	-1115.68	293.435	1050.91	534.236	-551.529	2346.55	-1936.39	526.619	89.991	878.095	858.894	1043.87
5184	-1115.42	299.579	1065.75	543.014	-558.962	2356.24	-1926.16	505.189	101.917	882.078	858.894	1037.11
5188	-1120.58	297.293	1065.74	569.986	-541.572	2348.42	-2016.7	480.519	92.9304	911.717	858.894	1024.31
5192	-1118.9	351.242	1057.14	588.112	-517.976	2363.92	-2051.88	463.67	93.5861	915.556	863.711	1032
5196	-1112.67	350.643	1060.93	635.95	-530.236	2399.01	-2077.47	507.325	68.7605	911.482	863.711	1066.22
5200	-1120.01	346.808	1069.14	661.726	-520.905	2417.82	-2053.03	583.445	67.2592	911.279	863.711	1054.26
5204	-1181.75	354.114	1056.32	677.376	-511.624	2423.69	-2036.34	605.662	76.8252	937.773	863.711	1079.81
5208	-1191.24	356.282	1059.94	662.643	-511.645	2414.63	-2031.62	588.409	88.669	968.073	863.711	1094.58
5212	-1184.3	350.241	1053.5	680.095	-524.404	2415.48	-2075.99	583.291	68.3644	1003.08	863.711	1105.4
5216	-1187.03	359.724	1061.54	676.687	-512.773	2413.08	-2108.98	613.51	73.126	1063.08	863.711	1136.59
5220	-1192.82	355.537	1052.15	656.407	-520.527	2420.49	-2085.88	635.85	81.5131	1054.37	863.485	1113.93
5224	-1192.8	346.037	1037.51	659.929	-535.958	2421.65	-2078.72	644.07	73.7798	1056.92	879.363	1108.49
5228	-1206.19	347.26	1055.28	649.815	-523.515	2419.52	-2057.73	624.925	82.4891	1056.92	870.989	1113.12
5232	-1250.63	352.107	1064.39	611.338	-521.795	2425.31	-2050.89	634.228	81.8769	1059.7	870.74	1107.19
5236	-1248.4	341.435	1058.94	602.772	-519.073	2439.88	-2053.16	639.966	58.0002	1076.42	874.475	1109.11
5240	-1241.14	367.778	1059.47	613.965	-532.333	2471.6	-2051.65	671.621	77.4728	1083.53	878.001	1138.53
5244	-1222.12	348.216	1054.1	609.715	-517.128	2474.01	-2072.65	696.375	81.2704	1094.55	876.133	1152.89
5248	-1242.22	358.299	1049.89	602.601	-497.655	2470.74	-2061.25	679.453	83.5613	1087.99	877.255	1175.57
5252	-1251.32	351.115	1075.65	603.337	-513.271	2472.52	-2054.14	669.987	92.648	1074.35	883.523	1159.52
5256	-1237.38	352.719	1052.29	616.719	-526.066	2464.33	-2051.4	680.314	80.795	1035.28	875.383	1162.45
5260	-1250.77	338.182	1065.91	610.325	-516.853	2514.37	-2037.73	689.618	55.1886	1044.91	848.576	1177.82
5264	-1263.75	356.663	1064.91	603.988	-515.164	2541.44	-2064.92	699.422	63.2103	1050.6	857.093	1170.56
5268	-1244.93	342.764	1061.01	604.079	-510.686	2536.32	-2063.22	676.368	27.5704	1045.18	863.075	1187.01
5272	-1243.95	344.139	1075.07	616.101	-517.883	2515.01	-2075.35	678.62	13.5785	1038.38	879.425	1208.59
5276	-1262.71	350.159	1069.05	619.329	-516.166	2531.61	-2089.43	707.345	-15.4418	1034.14	880.976	1227.3
5280	-1255.85	355.95	1053.21	606.712	-511.516	2539.29	-2106.13	711.634	-29.2125	1068.72	865.438	1231.26
5284	-1250.08	352.193	1057.34	601.421	-529.254	2543.81	-2102.47	691.209	-25.7192	1062.15	878.783	1229.4
5288	-1230.02	336.787	1084.31	555.971	-540.229	2566.23	-2140.85	684.075	-26.4723	1062.15	863.041	1218.41
5292	-1220.74	339.284	1074.61	519.727	-524.12	2602	-2162.45	707.062	-23.2879	1062.15	893.591	1196.87
5296	-1202.89	299.498	1086.44	492.113	-523.102	2615.67	-2171.28	742.673	-11.808	1062.15	893.591	1155.2
5300	-1178.49	283.938	1089.69	475.791	-526.586	2635.12	-2167.4	779.101	22.0598	1067.07	893.591	1148.71
5304	-1178.47	280.322	1099.14	467.75	-539.952	2620.95	-2162.93	802.445	93.2654	1069.38	893.591	1142.78
5308	-1163.96	286.509	1099.7	479.695	-573.629	2655.65	-2166.07	806.634	108.449	1069.14	893.591	1125.13
5312	-1153.99	271.391	1095.67	479.647	-595.39	2665.72	-2161.8	798.822	89.8427	1064.14	893.591	1083.61
5316	-1173.75	299.684	1095.12	480.583	-577.947	2662	-2176.35	800.277	92.7925	1068.58	893.591	1059.68
5320	-1162.76	293.232	1118.2	477.117	-566.101	2663.56	-2253.74	831.294	67.7098	1078.96	893.591	1038.24
5324	-1174.04	287.771	1093.6	467.173	-576.348	2666.94	-2248.4	812.678	66.0799	1098.56	893.591	1077.27
5328	-1162.57	305.208	1131.69	482.147	-577.22	2660.09	-2235.35	824.083	72.1271	1128.33	893.591	1075.62
5332	-1169	297.273	1138.07	489.139	-592.885	2670.01	-2230.38	817.284	90.7284	1130.67	893.591	1091.32
5336	-1175.23	315.192	1150.62	480.111	-591.304	2663.36	-2250	814.214	89.673	1125.8	893.591	1087.6
5340	-1161.17	319.032	1153.54	492.698	-580.083	2650.3	-2264.5	829.291	125.347	1130.86	893.591	1081.17
5344	-1128.25	329.723	1184.61	490.408	-595.188	2648.66	-2270.57	860.04	132.097	1139.5	893.591	1060.76
5348	-1117.77	327.926	1187.62	483.101	-593.992	2673.71	-2254.29	884.85	105.032	1131.8	893.591	1040.19
5352	-1124.89	308.999	1197.48	493.096	-554.105	2709.71	-2254.08	874.386	103.976	1161.29	891.278	1039.79
5356	-1103.36	260.309	1210.17	488.596	-550.309	2708.63	-2251.84	873.717	91.4082	1170.33	887.831	1038.35
5360	-1119.49	228.742	1221.58	488.395	-549.982	2719.78	-2277.09	888.179	90.1378	1166.35	887.831	1051.78
5364	-1117.66	216.832	1236.59	480.461	-520.413	2720.63	-2264.47	903.83	89.7749	1171.54	887.831	1035.11
5368	-1117.39	224.536	1237.78	487.199	-557.178	2704.05	-2268.13	874.593	112.975	1199.69	895.897	1054.37
5372	-1119.99	229.282	1246.01	499.657	-583.983	2709.37	-2271.72	888.23	125.404	1219	875.588	1052.16
5376	-1122.18	255.124	1256.9	520.909	-595.463	2725.9	-2255.72	865.624	132.719	1208.37	885.754	1042.69
5380	-1121.51	275.426	1246.88	532.455	-591.754	2698.18	-2231.25	859.467	129.393	1174.58	907.94	1051.29
5384	-1130.57	273.138	1228.61	534.007	-590.388	2704.1	-2216.6	880.341	117.817	1164.98	898.764	1061.41
5388	-1115.33	299.828	1237.27	552.595	-559.219	2735.61	-2246.93	887.987	71.2893	1152.26	898.764	1107.12
5392	-1114.68	338.348	1308.08	551.433	-531.526	2777.57	-2275.36	902.829	62.9252	1120.57	898.764	1119.84
5396	-1132.66	351.18	1327.98	573.251	-518.854	2789.49	-2252.65	978.512	66.7822	1111.02	903.518	1109.74
5400	-1123.68	346.931	1340.22	604.933	-519.943	2771.05	-2255.04	1007.92	57.3109	1067.79	895.149	1131.47
5404	-1113.1	356.952	1365.24	624.411	-514.13	2771.67	-2239.59	1007.66	62.5887	1035.85	910.084	1114.77
5408	-1130.78	362.12	1356.67	611.281	-503.516	2780.69	-2200.04	981.392	70.7918	1036.78	902.586	1113.62
5412	-1177.7	347.183	1356.28	629.178	-498.463	2774.05	-2135.4	1018.38	67.5719	1036.78	914.095	1119.76
5416	-1192.17	329.913	1359.66	666.698	-508.786	2799.1	-2112.62	1038.79	68.7284	1036.78	915.196	1114.25
5420	-1195.41	345.67	1391.13	669.695	-508.024	2831.22	-2086.02	1009.78	74.9534	1036.78	901.556	1124.75
5424	-1198.26	346.945	1411.02	670.945	-500.558	2838.22	-2076.24	1008.74	48.4756	1033.52	889.475	1108.56
5428	-1191.94	349.739	1420.95	674.904	-497.659	2865.87	-2077.22	987.388	19.0876	1033.52	885.734	1101.14
5432	-1198.52	349.406	1421.18	665.068	-510.085	2893.52	-2086.5	1014.31	-14.4759	1033.52	876.469	1107.34
5436	-1191.61	335.095	1408.92	716.999	-492.565	2887.35	-2089.49	1029.37	-23.7963	1033.52	873.506	1109.83
5440	-1195.79	339.186	1422.77	713.522	-495.311	2875.79	-2068.98	1036.31	-34.0373	1033.52	895.852	1090.16
5444	-1282.51	348.46	1434.87	719.281	-507.354	2878.11	-2065.38	1044.64	-42.6955	1033.54	913.736	1119.05
5448	-1288.87	335.436	1460.43	732.195	-521.22	2878.95	-2088.67	1048.37	-40.6838	1033.54	902.338	1117.1
5452	-1285.7	339.573	1440.79	706.471	-522.694	2887.84	-2101.45	1052.55	-37.9473	1033.54	890.417	1113.3
5456	-1268.77	335.706	1441.83	675.662	-524.897	2882.74	-2113.37	1058.18	-56.5858	1027.54	898.195	1112.11
5460	-1245.53	331.222	1440.22	658.828	-532.022	2875.11	-2116.82	1056.32	-65.2643	1011.44	893.926	1147.88
5464	-1245.53	337.219	1424.28	657.396	-507.293	2883.28	-2105.03	1076.52	-83.6509	1011.44	901.896	1170.58
5468	-1245.53	323.865	1407.16	658.375	-511.425	2872.72	-2075.82	1070.69	-72.0853	1011.44	902.225	1178.73
5472	-1240.23	331.518	1398.29	664.268	-516.239	2873.89	-2072.15	1045.23	-37.954	1011.44	891.942	1169.34
5476	-1254.95	325.59	1412.5	661.296	-528.693	2884.61	-2102.79	1053.17	-38.2418	1011.44	877.785	1169.7
5480	-1243.84	337.888	1416.51	622.811	-525.685	2878.86	-2079.93	1025.57	-46.1144	1011.44	909.275	1169.94
5484	-1262.34	347.927	1420.84	610.819	-553.973	2878.97	-2068.06	1041.64	-51.0042	1011.44	914.991	1162.47
5488	-1255.85	330.439	1426.06	591.978	-604.647	2902.46	-2098.39	1019.68	-51.0622	1012.17	910.268	1145.11
5492	-1222.57	288.526	1428.53	581.032	-647.519	2949.95	-2146.17	1002.71	-43.3078	1024.79	910.29	1103.25
5496	-1170.15	266.557	1422.31	519.9	-687.469	2949.51	-2157.65	932.095	-38.5619	1051.26	907.849	1085.72
5500	-1127.54	275.054	1452.18	492.549	-704.289	2975.75	-2153.55	917.07	-42.7143	1068.74	914.891	1052.37
5504	-1140.04	272.371	1448.25	470.633	-694.811	3016.89	-2169.77	888.3	-15.1948	1078.62	914.891	1041.79
5508	-1134.7	268.677	1439.11	472.788	-698.566	3007.23	-2177.86	864.831	-24.8497	1111.46	914.891	1071.46
5512	-1095.31	284.993	1427.29	480.024	-706.847	3011.9	-2172.69	857.923	-9.74012	1118.64	914.891	1055.69
5516	-1072.36	271.253	1438.74	475.37	-704.478	3033.14	-2193.25	891.397	-8.97778	1126.4	914.891	1061.88
5520	-1078.52	273.549	1454.82	495.968	-700.854	3064.34	-2210.05	897.054	-16.216	1108.65	941.528	1085.88
5524	-1081.41	285.109	1468.45	518.959	-699.244	3068.7	-2188.52	882.109	-28.7041	1124.4	965.407	1069.55
5528	-1083.55	272.576	1458.91	515.658	-701.106	3071.67	-2164.41	880.322	-44.7017	1118.76	979.633	1044.65
5532	-1078.68	278.645	1438.52	524.747	-702.865	3076.18	-2178.36	884.523	-72.3861	1066.57	992.684	1038
5536	-1066.72	295.131	1461.44	541.999	-694.593	3077.11	-2218.83	858.19	-73.8812	1063.66	976.321	1041.04
5540	-1071.42	293.915	1465.65	539.077	-699.224	3063.37	-2211.39	858.169	-70.4496	1061.75	978.367	1050.15
5544	-1076.75	282.03	1428.77	546.358	-698.399	3038.29	-2215.78	880.459	-94.3562	1077.83	981.306	1046.72
5548	-1079.35	299.246	1443.89	531.406	-700.928	3058.72	-2214.76	891.106	-155.516	1111.04	975.028	1081.19
5552	-1097.35	306.976	1428.81	527.038	-697.763	3063.02	-2221.98	889.676	-155.475	1117.38	974.981	1091
5556	-1075.26	281.138	1433.42	511.25	-703.066	3065	-2195.36	866.369	-163.504	1126.78	974.652	1081.66
5560	-1065.72	273.905	1432.94	538.693	-721.684	3061.77	-2215.77	855.353	-175.1	1124.96	967.332	1075.28
5564	-1067.94	281.052	1453.29	534.076	-723.171	3066.39	-2205.21	866.048	-226.67	1126.28	974.783	1080.9
5568	-1073.11	235.989	1463.41	539.508	-711.879	3083.1	-2190.94	855.619	-236.829	1132.11	985.296	1087.01
5572	-1072.31	216.453	1438.84	502.036	-707.431	3070.16	-2210.12	892.453	-259.322	1120.16	986.767	1093.8
5576	-1077.69	221.782	1437.48	485.492	-706.862	3063.07	-2218.23	870.542	-272.739	1143.49	973.431	1082.36
5580	-1074.05	228.391	1449.07	478.372	-707.163	3070.34	-2232.75	868.958	-254.313	1177.26	975.059	1092.38
5584	-1066.84	222.253	1444.08	469.07	-709.665	3070.82	-2244.93	854.29	-237.087	1182.27	999.583	1091.22
5588	-1088.53	224.505	1448.42	498.44	-704.926	3114.48	-2235.56	856.4	-276.284	1164.16	1031.16	1108.32
5592	-1134.92	220.008	1432.65	530.014	-706.591	3133.8	-2237.36	858.545	-269.739	1123.87	994.39	1104.58
5596	-1156.06	212.437	1404.81	551.473	-713.244	3158.77	-2250.68	900.09	-292.251	1101.29	1006.73	1098.35
5600	-1187.33	193.787	1400.95	572.631	-730.786	3196.55	-2213.87	918.099	-299.348	1077.55	990.853	1136.1
5604	-1204.77	174.833	1406.17	600.919	-746.487	3185.81	-2135.62	913.67	-297.36	1043.84	992.96	1169.32
5608	-1228.51	152.534	1401.24	612.985	-770.399	3219.64	-2138.49	960.518	-296.289	1047.47	988.164	1148.93
5612	-1251.05	115.11	1422.38	620.503	-773.079	3258.73	-2128.51	983.282	-294.562	1047.62	1005.16	1150.44
5616	-1253.92	93.0039	1435.24	612.539	-803.47	3261.52	-2095.21	988.372	-307.641	1040.94	1000.27	1189.01
5620	-1259.85	88.5831	1403.79	603.547	-807.021	3251.2	-2089.23	972.824	-336.149	1032.52	1010.01	1213.46
5624	-1255.09	96.783	1411.1	612.764	-853.047	3256.36	-2090.93	982.53	-384.968	1045.35	1016.43	1220.98
5628	-1251.91	110.815	1425.53	593.164	-876.393	3247.3	-2125.58	981.346	-421.537	1025.02	979.691	1224.32
5632	-1253.93	105.774	1389.64	615.206	-886.165	3241.08	-2122.04	978.944	-417.036	992.14	1001.91	1251.5
5636	-1255.94	152.164	1369.29	616.427	-868.582	3248.7	-2133.14	1008.19	-402.461	983.253	1079.16	1240.52
5640	-1268	114.195	1369.16	610.607	-863.039	3249.31	-2133.46	981.032	-402.899	988.385	1108.52	1223.47
5644	-1289.25	88.8584	1388.8	642.989	-876.963	3223.93	-2122.81	984.339	-420.363	1010.28	1092.21	1218.23
5648	-1326.82	93.8771	1405.12	656.782	-875.049	3237.61	-2122.63	999.431	-435.13	1013.9	1113.15	1213.58
5652	-1326.07	104.846	1406.17	683.747	-891.752	3238.18	-2122.78	1009.79	-407.342	1004.94	1148.46	1217.9
5656	-1323.89	102.524	1411.39	686.77	-910.432	3250.71	-2114.12	1021.42	-392.116	1016.94	1162.65	1245.02
5660	-1295.93	52.8963	1402.25	690.65	-893.863	3242.1	-2070.76	1044.6	-406.625	1007.18	1168.41	1263.91
5664	-1296.66	44.4894	1415.1	712.226	-888.825	3250.62	-2069.83	1040.29	-407.223	1024.13	1156.1	1254.2
5668	-1293.52	52.3023	1424.66	697.528	-871.213	3241.3	-2074.04	1053.89	-396.242	1043.08	1144.36	1253.63
5672	-1309.82	46.1572	1402.87	707.439	-869.246	3248.34	-2110.19	1057.89	-407.705	1063.2	1149.44	1241.9
5676	-1309.84	45.7744	1402.12	688.419	-872.166	3264.04	-2124.77	1078.96	-416.599	1052.21	1156.68	1251.66
5680	-1308.79	54.6195	1402.12	692.098	-863.496	3249.84	-2113.5	1056.98	-433.68	1049.71	1163.2	1222.34
5684	-1320.57	49.9488	1402.12	716.12	-876.104	3268.28	-2111.64	1055.67	-424.981	1032.26	1161.98	1210.16
5688	-1320.1	13.5414	1392.18	725.756	-881.146	3326.1	-2085.14	1111.46	-380.223	1073.17	1181.65	1211.98
5692	-1342.83	-31.1354	1354.63	739.821	-868.168	3339.77	-2093.34	1148.83	-381.896	1084.84	1208.72	1260.19
5696	-1389.08	-25.7822	1309.8	730.867	-814.439	3367.25	-2081.03	1182.87	-378.093	1091.38	1184.14	1266.94
5700	-1393.93	-20.5882	1268.42	730.841	-739.882	3383.39	-2099.54	1185.45	-372.982	1087.73	1165.2	1294.13
5704	-1396.42	-33.9192	1278.03	733.107	-707.068	3418.4	-2124.94	1199.64	-367.83	1101.92	1160.01	1309.11
5708	-1377.45	-31.6176	1285.99	769.411	-691.849	3430.12	-2162.39	1236.36	-374.755	1120.05	1160.01	1292.09
5712	-1387.91	-26.4625	1283.87	770.977	-696.509	3442.45	-2158.42	1225.84	-378.081	1131.07	1160.01	1317.69
5716	-1382.68	-28.1643	1274.03	763.391	-725.546	3488.97	-2157.02	1213.37	-382.35	1146.22	1129.14	1346.5
5720	-1413.02	-35.7371	1294.01	766.218	-699.91	3467.41	-2217.94	1216.74	-368.175	1167.73	1129.14	1352.96
5724	-1431.98	-32.6317	1282.67	817.065	-701.405	3467.04	-2225.88	1227.67	-379.85	1181.21	1129.14	1393.28
5728	-1434.79	-37.5243	1277.03	827.855	-698.711	3476.56	-2211.87	1232.77	-346.69	1219.16	1129.14	1396.14
5732	-1424.93	-11.2217	1289.71	847.5	-693.156	3479.66	-2202.16	1225.31	-297.228	1219.68	1129.14	1404.59
5736	-1438.82	-28.0022	1294.32	842.487	-699.05	3465.5	-2177.07	1234.26	-288.845	1240.44	1129.14	1403.83
5740	-1423.96	-49.9504	1299.99	826.452	-703.288	3425.47	-2164.04	1226.4	-268.885	1234.28	1129.14	1418.02
5744	-1423.61	-33.654	1281.3	842.979	-689.675	3416.3	-2158.19	1253	-260.404	1216.59	1129.14	1413.6
5748	-1426.87	-32.4641	1277.69	838.064	-697.439	3427.64	-2174.31	1287.77	-249.284	1218.97	1129.14	1392.27
5752	-1432.7	-65.7237	1268.52	834.504	-697.516	3424.48	-2160.36	1271.94	-256.81	1210.83	1147.19	1403.21
5756	-1424.99	-73.8445	1267.66	845.989	-700.04	3439.85	-2131.87	1233.71	-247.76	1247.32	1145.5	1414.07
5760	-1429.22	-77.3797	1275.55	846.201	-707.305	3435.44	-2135.67	1213.76	-264.05	1228.51	1145.5	1418.64
5764	-1419.75	-72.6099	1275.38	856.523	-686.441	3432.45	-2154.15	1219.47	-259.109	1216.7	1145.5	1389.56
5768	-1399.42	-123.275	1297.88	835.103	-685.901	3424.03	-2150.42	1226.54	-249.269	1185.26	1145.5	1389.54
5772	-1419.7	-133.828	1303.16	831.261	-693.56	3433.01	-2155.91	1235.59	-217.155	1182.07	1145.5	1398.78
5776	-1430.57	-125.508	1307.18	843.04	-711.07	3429.85	-2164.35	1237.9	-221.745	1179.74	1145.5	1395.24
5780	-1438.37	-141.491	1289.44	838.732	-700.741	3429.8	-2163.31	1231.3	-220.118	1190.18	1076.71	1400.48
5784	-1440.71	-146.924	1282.97	838.865	-713.635	3490.89	-2192.72	1249.93	-246.722	1195.27	1082.41	1434.23
5788	-1441.69	-136.361	1290.27	851.962	-708.075	3513.98	-2211.79	1277.83	-288.554	1195.73	1050.64	1473.34
5792	-1447.13	-133.835	1289.22	885.4	-702.193	3533.94	-2191.04	1326.44	-284.642	1191.5	1049.32	1483.17
5796	-1417.24	-143.573	1273.33	919.145	-741.089	3552.83	-2135.14	1329.43	-293.428	1235.39	1061.58	1472.49
5800	-1385.06	-146.134	1294.55	914.737	-738.831	3552.38	-2120.82	1350.59	-276.808	1251.38	1068.04	1467.52
5804	-1332.67	-148.659	1296.25	966.198	-753.206	3553.97	-2099.75	1365.84	-283.718	1255.78	1046.84	1471.16
5808	-1303.26	-150.095	1329.6	964.083	-738.573	3564.95	-2126.27	1377.38	-278.78	1247.57	1053.25	1458.09
5812	-1285.25	-131.622	1342.62	974.393	-709.29	3612.11	-2147.81	1393.72	-261.528	1246.47	1069.54	1456.06
5816	-1262.89	-128.594	1364.74	1003.53	-684.587	3612.52	-2144.79	1406.37	-276.538	1247.01	1069.87	1455.48
5820	-1236.58	-117.27	1387.7	1013.21	-708.42	3625.01	-2127.78	1429.13	-260.036	1242.05	1077.39	1471.51
5824	-1190.56	-71.8384	1410.64	1023.71	-734.998	3612.28	-2126.7	1400.61	-265.658	1234.06	1065.82	1455.68
5828	-1207.74	-16.6907	1434.83	1028.23	-746.225	3615.23	-2139.5	1405.22	-260.24	1239.2	1070	1463.11
5832	-1204.21	-2.40714	1416.98	1069.58	-750.579	3617.93	-2125.72	1412.28	-272.217	1236.2	1033.77	1477.72
5836	-1207.49	-19.809	1418.33	1058.3	-759.26	3605.76	-2122.26	1446.35	-282.092	1264.7	1051.92	1477.01
5840	-1211.88	-15.469	1440.14	1062.22	-773.213	3626.02	-2119.68	1441.38	-272.868	1236.35	1050.75	1523.9
5844	-1212.65	-11.2865	1452	1051.57	-774.777	3615.92	-2123.78	1422.47	-277.913	1254.33	1041.02	1535.82
5848	-1242.08	-15.6544	1459.99	1021.97	-770.597	3595.65	-2132.71	1433.05	-279.691	1267.17	1045.04	1575.01
5852	-1245.38	-20.4242	1448.6	1023.39	-782.441	3613.85	-2128.03	1419.35	-258.849	1267.6	1065.16	1585.15
5856	-1242.47	-25.2156	1472.64	1026.32	-754.705	3599.85	-2121.92	1422.32	-275.548	1250.96	1053.01	1583.11
5860	-1252.59	-22.132	1475.46	1030.25	-738.365	3600.52	-2087.3	1413.24	-270.455	1238.95	1063	1596.17
5864	-1232.15	-8.25901	1449.7	1010.02	-738.365	3611.34	-2072.56	1400.53	-293.729	1230.56	1080.86	1576.99
5868	-1246.94	-17.004	1447.77	1015.13	-738.365	3612.79	-2091.53	1402.24	-293.136	1245.46	1072.7	1570.16
5872	-1244.13	-21.3317	1441.34	1009.46	-792.52	3616.72	-2084.92	1408.33	-278.717	1262.37	1060.97	1569.48
5876	-1246.38	-17.0418	1454.33	1018.13	-810.876	3594.47	-2088.49	1425.33	-278.441	1241.63	1059.59	1564.09
5880	-1249.31	-20.1081	1458.85	1016.27	-798.706	3603.09	-2089.79	1421.54	-280.869	1230.92	1071.09	1572.3
5884	-1208.93	-26.8035	1454.92	1020.99	-787.68	3620.49	-2078.92	1397.26	-281.044	1219.34	1066.33	1587.3
5888	-1217.33	-47.9455	1483.87	1038.17	-795.836	3624.59	-2081.28	1396.13	-266.084	1216.07	1071.51	1577.05
5892	-1181.7	-71.9081	1464.73	1073.78	-860.368	3611.14	-2081.51	1406.5	-243.93	1195.76	1077.12	1571.41
5896	-1176.97	-103.277	1446.32	1086.4	-860.976	3640.99	-2089.6	1424.8	-269.699	1178.54	1068.52	1562.05
5900	-1156.54	-133.71	1453.41	1109.05	-875.279	3683.73	-2120.25	1475.17	-262.29	1180.42	1077.08	1603.5
5904	-1122.67	-143.948	1486.16	1131.59	-882.434	3731.16	-2099.88	1480.63	-269.787	1183.24	1242.95	1639.91
5908	-1115.75	-139.237	1507.14	1128.87	-892.496	3736.33	-2092.05	1490.08	-262.52	1191.48	1242.95	1637.03
5912	-1130.64	-124.333	1502.33	1139.93	-873.636	3734.88	-2131.2	1526.16	-262.926	1221.3	1242.95	1645
5916	-1123.44	-108.931	1481.03	1140.48	-869.729	3740.34	-2149.19	1540.93	-268.082	1213.74	1242.95	1641.26
5920	-1132.32	-89.5156	1480.89	1149.08	-882.395	3746.57	-2154.36	1546.43	-272.756	1203.43	1242.95	1656.36
5924	-1132.69	-76.7604	1501.94	1139.2	-867.296	3733.56	-2162.65	1543.98	-278.958	1189.18	1242.95	1640.68
5928	-1124.73	-80.3898	1498.71	1145.27	-866.923	3738.55	-2168.68	1512.56	-275.049	1235.96	1242.95	1664.75
5932	-1124.34	-91.7398	1511.34	1166.54	-875.059	3778.19	-2160.58	1503.7	-259.954	1222.88	1242.95	1711.38
5936	-1130.67	-77.3572	1501.15	1154.53	-863.555	3788.14	-2156.63	1509.8	-259.252	1207.54	1242.95	1707.19
5940	-1106.63	-85.541	1492.67	1161.08	-858.137	3787.47	-2152.5	1536.97	-262.465	1187.71	1242.95	1711.25
5944	-1071.03	-83.1367	1472.93	1140.98	-813.214	3800.68	-2153.37	1544.95	-251.182	1200.54	1242.95	1737.9
5948	-1070.82	-89.8163	1487.72	1139.71	-780.458	3791.26	-2161.04	1556.99	-266.548	1220.5	1242.77	1751.71
5952	-1071.71	-65.5596	1494.67	1157.06	-778.311	3794.29	-2161.95	1552.8	-260.704	1231.25	1242.77	1755.24
5956	-1084.55	-79.7817	1507.33	1153.39	-780.152	3781.62	-2139.29	1567.78	-249.125	1225.96	1242.77	1753.89
5960	-1084.89	-93.8442	1507.33	1152.13	-805.011	3772.41	-2148.87	1587.94	-257.953	1238.29	1242.77	1774.08
5964	-1066.91	-114.88	1507.33	1137.38	-812.135	3779.57	-2203.17	1590.95	-268.629	1234.48	1242.77	1769.47
5968	-1076.5	-129.067	1494.96	1139.73	-835.18	3784.48	-2217.98	1574.98	-264.274	1217.05	1242.77	1744.7
5972	-1081.84	-136.374	1477.95	1143.73	-854.32	3781.34	-2243.93	1610.75	-280.009	1187.01	1242.77	1735.04
5976	-1067.69	-129.32	1456.8	1156.64	-847.144	3778.61	-2242.29	1601.04	-246.292	1163.96	1242.77	1744.54
5980	-1073.48	-125.263	1464.77	1177.77	-859.835	3783.14	-2261.27	1583.69	-257.134	1182.62	1286.7	1784.34
5984	-1065.91	-125.263	1459.2	1197.56	-852.769	3790.45	-2223.49	1575.91	-289.167	1173.51	1376.61	1830.06
5988	-1112.3	-125.263	1442.15	1207.26	-809.332	3816.18	-2179.81	1573.39	-288.906	1178.93	1419.57	1843.76
5992	-1137.36	-126.268	1431.12	1194.86	-806.723	3854.23	-2142.18	1648.71	-281.769	1152.87	1433.16	1846.13
5996	-1156.47	-116.04	1430.41	1197.91	-801.319	3899.39	-2127.09	1679.85	-259.962	1159.77	1444.46	1822.77
6000	-1209.14	-126.215	1441.3	1189.99	-807.642	3938.28	-2129.48	1691.07	-266.503	1140.81	1444.55	1835.86
6004	-1204.49	-131.839	1437.84	1207.05	-804.172	3959.61	-2130.05	1698.56	-277.428	1116.53	1439.35	1835.61
6008	-1184.75	-117.808	1425.78	1205.61	-800.939	3972.36	-2123.32	1716.01	-272.632	1081.26	1466.49	1829.98
6012	-1204.08	-77.2848	1453.64	1198.75	-792.846	3968.51	-2122.54	1752.75	-213.85	1048.03	1466.75	1850.41
6016	-1241.76	-80.4909	1424.41	1196.62	-791.153	3975	-2094.4	1756.53	-212.794	1018.11	1476.47	1881.79
6020	-1256.57	-56.1484	1419.01	1202.69	-799.489	3973.6	-2093.75	1755.78	-192.282	1012.27	1511.95	1895.35
6024	-1245.78	-49.5824	1427.22	1211.82	-808.485	3980.58	-2087.45	1780.5	-135.181	1034.94	1520.49	1898.55
6028	-1256.68	-61.5041	1441.15	1199.54	-804.301	3979.77	-2083.9	1815.37	-86.9848	1055.84	1550.63	1902.12
6032	-1258.59	-58.6413	1428.98	1199.53	-794.348	3965.44	-2088.14	1802.8	-95.8037	1039.5	1576.79	1921.04
6036	-1261.66	-56.9441	1436.53	1192.2	-792.909	3979.98	-2084.15	1758.59	-89.973	1026.15	1578	1924.22
6040	-1254.97	-60.3188	1430.13	1209.67	-809.384	3979.19	-2112.71	1776.31	-80.7431	1000.6	1550.99	1945.98
6044	-1202.84	-57.9065	1438.43	1259.96	-812.136	3959.26	-2121.85	1780.2	-46.3593	995.963	1558.63	1958
6048	-1215.93	-46.6023	1429.79	1286.19	-845.999	3953.17	-2127.69	1806.58	-28.0904	995.398	1558.83	1940.81
6052	-1207.63	-54.4256	1441.84	1306.85	-847.624	3964.89	-2142.26	1794.93	-45.8409	1022.04	1577.17	1942.45
6056	-1206.92	-62.572	1452.04	1313.62	-811.748	3981.98	-2151.02	1784.43	-45.1756	1012.3	1555.25	1924.26
6060	-1211.19	-55.5057	1446.38	1323.75	-805.205	4007.43	-2146.73	1765.74	-44.2911	1011.33	1546.92	1934.49
6064	-1208.1	-71.1356	1423.12	1329.98	-807.762	4018.04	-2127.29	1790.17	-45.5555	1019.42	1558.6	1945.49
6068	-1212.81	-71.5851	1379.53	1322.15	-796.532	4016.16	-2128.61	1776.31	-53.7415	1027.9	1555.66	1956.09
6072	-1203.46	-61.6418	1377.58	1330.89	-802.843	3989.24	-2148.05	1789.9	-60.1462	1029.31	1578.02	1940.83
6076	-1192.39	-70.797	1406.21	1327.88	-809.289	3966.73	-2132.61	1754.69	-39.6844	1012.97	1555.47	1920.78
6080	-1212.19	-62.6816	1422.14	1355.27	-815.25	3970.83	-2130.15	1757.03	-34.4271	1001.07	1561.95	1946.82
6084	-1179.06	-58.3309	1432.14	1348.02	-803.576	3977.98	-2133.95	1783.69	5.97359	985.102	1564	1927.18
6088	-1133.97	-85.4588	1431.02	1286.76	-859.199	4003.03	-2155.22	1810.83	65.0725	1007.95	1594.11	1939
6092	-1136.5	-136.822	1439.87	1252.75	-870.216	4039.33	-2161.79	1869.53	95.031	1065.5	1635.5	1939.33
6096	-1127.48	-132.608	1462.45	1263.31	-875.944	4079.75	-2189.71	1904.23	94.4945	1108.25	1642.94	1928.03
6100	-1137.37	-134.407	1477.09	1254.37	-866.443	4082.93	-2203.77	1919.84	99.4738	1135.08	1625.02	1933.75
6104	-1123.45	-146.868	1460.46	1231.51	-851.431	4094.15	-2203.12	1925.06	103.159	1193.2	1619.08	1932.18
6108	-1132.18	-145.548	1468.16	1207.59	-817.228	4099.6	-2219.05	1895.35	106.057	1187.27	1607.34	1928.11
6112	-1136.96	-187.813	1471.6	1191.41	-825.537	4102.97	-2260.32	1899.17	108.958	1160.74	1601.5	1931.77
6116	-1115.05	-204.562	1488.46	1188.55	-805.431	4127.9	-2260.56	1885.44	104.954	1173.21	1587.74	1943.23
6120	-1127.58	-194.328	1485.67	1190.82	-836.681	4142.92	-2244.18	1907.05	111.331	1189.76	1576.02	1935.12
6124	-1132.11	-193.948	1492.37	1202.7	-851.778	4148.94	-2223.17	1914.08	124.543	1179.77	1606.1	1965.2
6128	-1134.26	-187.874	1477.28	1198.94	-860.374	4148.22	-2242.75	1908.27	109.268	1176.92	1614.72	2014.94
6132	-1134.04	-191.632	1479.08	1210.18	-863.588	4145.52	-2254.57	1968.1	103.263	1211.57	1641.05	2014.81
6136	-1128.28	-165.298	1500.98	1205	-860.103	4149.86	-2228.36	1963.77	91.7584	1192.53	1624	2001.99
6140	-1126.03	-164.256	1505.24	1206.27	-844.336	4139.1	-2216.64	1957.29	99.8859	1183.17	1624	2011.44
6144	-1128.39	-167.804	1529.85	1201.26	-857.601	4138.41	-2216.64	1925.43	114.994	1178.51	1624	2003.02
6148	-1129.51	-139.916	1499.06	1211.46	-868.104	4133.89	-2225.04	1890.7	105.233	1191.96	1624	1979.61
6152	-1140.9	-163.741	1511.11	1198.78	-876.687	4167.59	-2216.31	1870.07	90.3108	1215.87	1592.15	1987.91
6156	-1138.66	-197.02	1511.3	1204.57	-873.379	4142.51	-2219.95	1882.52	129.875	1220.03	1610.36	1956.13
6160	-1134.42	-194.199	1531.91	1187.41	-873.417	4140.04	-2209.61	1901.05	124.463	1203.6	1599.97	1956.49
6164	-1108.96	-193.312	1517.55	1192.17	-873.375	4145.55	-2213.39	1925.91	108.402	1180.24	1592.71	1979.66
6168	-1081.32	-197.626	1503.45	1189.52	-899.765	4148.72	-2210.44	1913.14	104.72	1171.7	1599.43	2012.36
6172	-1071.74	-182.968	1465.27	1196.34	-931.393	4154.95	-2208.7	1935.07	113.094	1179.51	1591.24	2032.01
6176	-1080.45	-189.544	1458.49	1204.15	-923.255	4147.06	-2155.83	1949.82	108.125	1232.11	1581.81	2003.24
6180	-1066.52	-203.711	1448.48	1200.29	-929.787	4138.7	-2178.09	1938.53	112.588	1245.22	1579.92	2002.99
6184	-1084.45	-201.427	1448.83	1189.94	-966.164	4176.61	-2174.77	1937.47	147.491	1258.7	1564.1	1991.22
6188	-1080.5	-176.578	1428.95	1185.27	-990.034	4219.42	-2144.73	1940.49	148.774	1252.8	1568.19	1964.77
6192	-1086.06	-136.377	1424.89	1245.44	-969.482	4267.66	-2116.9	1950.85	89.7681	1257.12	1582.62	1934.45
6196	-1065.52	-99.1378	1420.11	1281.3	-969.326	4334.13	-2116.75	1976.21	84.1525	1256.02	1588.29	1923.91
6200	-1091.86	-60.4409	1403.01	1318.01	-1010.41	4331.53	-2122.08	1997.22	93.5963	1234.79	1571.5	1933.07
6204	-1132.18	-55.449	1421	1321.75	-1040.69	4321.17	-2126.77	2043.22	72.8224	1247.76	1569.7	1947.86
6208	-1153.64	-45.2851	1409.32	1316.14	-1038.81	4316.92	-2136.29	2065.15	71.5562	1261.01	1566.91	1933.09
6212	-1161.89	-63.0896	1455.19	1305.2	-1043.57	4317.01	-2127.46	2040.74	78.2295	1233	1578.46	1942.6
6216	-1238.47	-64.2208	1458.48	1330.69	-1047.85	4316.03	-2129.34	2046.07	87.9753	1239.64	1578.91	1943.3
6220	-1255.45	-73.2212	1447.36	1330.77	-1045.51	4316.97	-2123.86	2081.76	104.089	1249.45	1580.09	1938.43
6224	-1273.84	-72.1732	1437.37	1323.93	-1050.54	4352.8	-2123.64	2088.42	77.7429	1267.68	1557.66	1961.49
6228	-1247.65	-75.6865	1432.56	1326.97	-1039.48	4340.22	-2112.65	2098.6	82.8606	1257.44	1557.66	1954.06
6232	-1247.65	-70.3921	1421.78	1334.32	-1051.77	4341.22	-2132.99	2090.79	76.3724	1255.23	1557.66	1937.03
6236	-1247.65	-45.8937	1447.7	1326.4	-1055.33	4329.85	-2136.71	2069.7	67.6322	1250.74	1534.62	1929.46
6240	-1235.75	-59.0569	1454.56	1329.27	-1053.08	4321.79	-2152.11	2083.38	58.0444	1271.61	1538.27	1928.41
6244	-1237.31	-54.2679	1446.32	1321.97	-1051.06	4321.49	-2143.52	2103.53	22.3314	1307.94	1540.6	1928.76
6248	-1253.25	-1.45033	1441.98	1300.96	-1039.66	4334.32	-2125.87	2118	-38.5925	1304.98	1533.66	1909.96
6252	-1235.69	-14.6921	1440.34	1278.25	-1047.86	4310.32	-2111.4	2131.01	-57.9689	1301.29	1535.92	1888.02
6256	-1243.85	-22.7708	1431.31	1275.57	-1039.36	4308.9	-2105.04	2119.79	-39.0402	1310.42	1528.94	1886.46
6260	-1237.8	-12.6237	1420.59	1277.31	-1071.96	4273.36	-2077.93	2116.26	-27.8553	1313.12	1545.27	1891.92
6264	-1237.79	9.0078	1439.46	1290.1	-1095.37	4265.22	-2045.84	2110.96	-50.9026	1350.64	1547.43	1880.23
6268	-1237.69	-1.44758	1445.61	1285.34	-1149.37	4269.08	-2044.69	2108.55	-51.1576	1359.14	1541.78	1887.31
6272	-1249.22	-20.137	1419.02	1334.71	-1151.57	4282.39	-2071.68	2132.26	-62.9662	1352.07	1540.03	1920.49
6276	-1250.15	-6.09657	1421.63	1335.54	-1165.13	4278.59	-2083.41	2133.48	-80.0468	1366.29	1534.02	1928.09
6280	-1254.56	-1.26352	1416.78	1326.95	-1150.81	4318.55	-2069.24	2134.15	-45.0006	1368.25	1553.28	1931.42
6284	-1256.19	-32.1922	1446.24	1320.55	-1176.97	4339.89	-2068.54	2123.37	-19.4082	1357.23	1598.04	1932.12
6288	-1265.89	-26.9489	1463.08	1266.48	-1187.49	4351.78	-2070.99	2133.53	-40.3357	1373.6	1579.02	1946.35
6292	-1274.49	3.26599	1452.69	1259.94	-1209.29	4407.52	-2099.62	2148.83	-42.383	1411.52	1587.46	1981.94
6296	-1314.21	54.3642	1465.39	1250.06	-1234.19	4451.93	-2153.49	2146.09	-27.7413	1436.43	1564.92	2014.39
6300	-1345.17	68.4677	1487.25	1236.39	-1236.19	4490.08	-2163.02	2200.67	-24.438	1483.15	1587.45	2009.68
6304	-1375.23	47.1799	1488.25	1245.99	-1217.01	4495.85	-2159.82	2218.69	-26.6264	1501.1	1607.48	2008.76
6308	-1408.83	59.8112	1458.34	1261.04	-1213.36	4490.67	-2158	2219.59	-55.9753	1540.95	1586.41	2014.94
6312	-1428.19	55.0452	1456.92	1261.47	-1208.98	4498.48	-2153.99	2258.66	-40.0922	1576.83	1609.34	2000.97
6316	-1414.69	60.8304	1459.28	1241.61	-1204.23	4500.98	-2201.04	2264.28	-27.6175	1575.54	1656.11	1995.95
6320	-1417.12	55.3745	1465.16	1246.2	-1212.66	4496.61	-2214.31	2281.99	-11.3268	1583.28	1659.03	2032.06
6324	-1418.25	70.5753	1477.4	1258.64	-1212.46	4509.21	-2218.95	2294.78	-34.4194	1572.64	1657.84	2016.52
6328	-1424.01	59.7626	1491.74	1228.88	-1226.21	4540.65	-2234.01	2291.23	-29.0319	1568.16	1689.91	2005.97
6332	-1426.72	60.9448	1509.38	1243.83	-1226.18	4574.75	-2258.23	2306.39	-17.7847	1573.64	1698.87	2002.27
6336	-1422.16	49.2621	1524.99	1252.85	-1235.65	4554.7	-2255.37	2336.3	-16.158	1583.56	1704.59	1999.7
6340	-1421.83	40.9052	1465.75	1244.25	-1240.83	4536.62	-2242.23	2339.47	-26.9388	1582.32	1689.76	2007.92
6344	-1423.48	49.9009	1461.99	1242.73	-1240.64	4509.7	-2224.53	2284.73	-18.2368	1558.25	1688.49	2007.21
6348	-1419.84	52.837	1433.67	1252.49	-1225.04	4506.95	-2221.58	2300.41	-22.492	1539.81	1713.76	2015.67
6352	-1427.86	58.8914	1448.03	1246.16	-1236.48	4508.9	-2225.44	2288.84	-2.08589	1554.65	1717.25	2016.14
6356	-1426.07	60.4959	1478.91	1244.27	-1262.63	4512.24	-2221.39	2285.61	39.7722	1561.59	1721.21	2015.1
6360	-1435.75	54.8768	1467.15	1230.76	-1291.85	4503.69	-2226.76	2311.92	71.4297	1562.08	1711.69	2000.14
6364	-1429.72	61.6833	1459.73	1224.01	-1331.18	4521.61	-2248.52	2330.93	84.0382	1560.92	1697.53	2011.37
6368	-1428.51	73.7157	1424.2	1202.76	-1350.43	4520.26	-2256.24	2327.65	88.5453	1589.21	1671.86	2028.04
6372	-1436.1	66.3667	1404.38	1242.47	-1338.37	4505.52	-2255.69	2307.67	98.81	1592.74	1659.32	2014.03
6376	-1423.3	64.718	1437.12	1233.58	-1334.63	4515.42	-2264.84	2297.63	85.0241	1589.08	1701.14	1997.17
6380	-1383.57	30.9144	1427.92	1215.13	-1331.18	4514.77	-2290.5	2302.14	128.568	1582.14	1713.32	2005.65
6384	-1386.23	-2.62242	1452.44	1187.68	-1340.25	4527.91	-2327.78	2290.47	125.492	1587.46	1741.2	1985.74
6388	-1366.84	-20.248	1429.13	1196.59	-1342.47	4530.44	-2338.08	2321.81	115.705	1592.09	1738.38	1982.87
6392	-1307.23	-5.54509	1422.09	1263.21	-1347.57	4565.08	-2339.29	2412.86	81.2791	1593.88	1745.74	1971.89
6396	-1294.27	-19.9495	1435.9	1264.39	-1336.71	4608.39	-2321.81	2411.4	64.4463	1582.72	1751.31	1985.16
6400	-1297.31	-32.5803	1446.33	1246.28	-1337.92	4633.01	-2323.81	2425.97	79.0888	1585.12	1742.43	1977.15
6404	-1299.35	-5.50619	1430.68	1256.72	-1343.9	4674.11	-2336.37	2403.83	99.4769	1609.88	1740.65	1960.33
6408	-1293.74	-29.6202	1424.87	1256	-1339.76	4675.62	-2335.95	2416.29	86.0241	1604.13	1745.87	1972.32
6412	-1259.05	-17.3825	1430.94	1261.47	-1339.96	4686.31	-2338.43	2435.23	76.6321	1603.82	1749.63	1981.12
6416	-1249	-10.6326	1436.36	1268.47	-1339.55	4686.31	-2312.94	2404.53	93.764	1607.02	1757.68	1988.26
6420	-1253.41	-45.4629	1448.04	1301.73	-1392.84	4686.31	-2325.46	2434.71	69.1769	1612.58	1770.63	1981.3
6424	-1249.89	-65.9746	1418.02	1311.93	-1415.61	4696.89	-2327.15	2407.87	98.7948	1602.76	1767.18	1978.09
6428	-1248.12	-67.8298	1434.04	1324.79	-1426.69	4700.43	-2328.07	2419.76	69.1723	1598.66	1777.33	1984.26
6432	-1256.02	-61.1969	1437.5	1325.22	-1397.78	4696.92	-2336.06	2419.4	57.9664	1600.62	1792.82	1999.17
6436	-1250.68	-61.2274	1447.61	1331.18	-1406.75	4686.58	-2347.82	2414.04	74.6955	1589.88	1773.41	2007.28
6440	-1249.31	-54.1653	1410.28	1314.69	-1418.03	4683.04	-2355.35	2418	88.5139	1590.53	1759.14	1998.22
6444	-1247.05	-57.7655	1440.03	1339.75	-1415.71	4698.41	-2352.1	2425.65	85.6596	1614.87	1764.17	1985.06
6448	-1247.54	-58.9833	1434.67	1340.27	-1411.33	4700.19	-2339.09	2427.69	73.4217	1607.74	1803.5	1965.07
6452	-1250.98	-66.3664	1448.33	1331.8	-1362.63	4692.17	-2345.87	2427.13	81.7991	1625.48	1815.13	1967.95
6456	-1265.28	-74.4964	1452.58	1312.45	-1347.83	4686.81	-2335.64	2424.89	79.3988	1651.25	1836.07	1984.46
6460	-1248.01	-61.5346	1443.19	1331.62	-1332.69	4695.7	-2328.88	2422.53	80.3175	1665.83	1854.4	1970.51
6464	-1252.38	-40.154	1425.88	1319.91	-1345.62	4691.36	-2332.29	2418.46	83.2354	1691.85	1874.69	1944.84
6468	-1251.16	-19.095	1433.87	1313.58	-1341.55	4696.19	-2350.98	2406.58	90.0545	1707.54	1885.31	1940.71
6472	-1242.34	-16.9645	1430.1	1323.57	-1335.9	4705.08	-2352.95	2427.45	92.5146	1722.15	1880.59	1942.83
6476	-1205.05	-19.112	1425.97	1317.25	-1346.8	4699.27	-2351.42	2431.6	103.94	1725.85	1880.78	1971.22
6480	-1191.5	0.320799	1432.55	1317.85	-1348.96	4712.44	-2347.98	2435.34	89.4086	1729.04	1911.05	1959.71
6484	-1158.91	-29.967	1447.81	1294.17	-1365.19	4739.69	-2377.03	2429.18	78.7519	1724.01	1933.33	1989.18
6488	-1126.66	11.1992	1469.78	1255.05	-1334.25	4768.43	-2322.19	2409.33	83.0179	1718.53	2012.18	2024.81
6492	-1126.93	35.3342	1482.64	1216.78	-1355.73	4780.88	-2301.18	2364.68	93.2657	1731.26	2015.98	2061.62
6496	-1127.14	49.4378	1487.3	1207.61	-1345.01	4779.74	-2317.01	2316.58	108.56	1716.07	2024.66	2071.28
6500	-1130.56	55.2403	1480.29	1191.35	-1339.24	4753.08	-2314.51	2296.13	102.046	1715.79	2040.5	2076.89
6504	-1125.33	54.3774	1458.52	1208.19	-1340.1	4740.42	-2309.67	2316.71	117.995	1712.67	2059.59	2067.51
6508	-1133.66	49.6859	1443.25	1198.57	-1348.08	4755.55	-2299.96	2309.87	107.366	1707.65	2060.66	2058.51
6512	-1117.4	76.093	1448.22	1207.53	-1357	4783.38	-2300.07	2317.63	101.999	1722.45	2068.9	2071.3
6516	-1118.6	78.7515	1474.04	1212.82	-1344.67	4779.98	-2301.46	2305.91	103.557	1715.61	2062.09	2076.57
6520	-1077.06	64.3737	1459.35	1203.94	-1324.68	4769.67	-2306.21	2302.6	119.002	1749.79	2065.06	2093.27
6524	-1061.61	54.8295	1468.93	1205.43	-1355.07	4755.67	-2316.89	2310.39	132.658	1763.34	2075.14	2105.52
6528	-1067.24	53.8942	1453.56	1190.8	-1347.41	4782.44	-2306.88	2319.64	125.155	1769.36	2071.97	2119.05
6532	-1079.67	42.3141	1477.12	1193.51	-1336.4	4773.61	-2311.94	2343.75	76.5866	1813.8	2059.56	2120.71
6536	-1104.82	24.5125	1508.15	1204.56	-1344.96	4773.61	-2310.23	2323.73	77.3208	1822.62	2054.45	2135.26
6540	-1113.37	47.8998	1449.78	1205.48	-1335.4	4773.61	-2309.11	2346.1	84.7908	1837.15	2073.4	2121.09
6544	-1120.67	54.5962	1450.59	1192.63	-1336.93	4818.33	-2305.03	2313.98	100.367	1852.17	2073.03	2119.53
6548	-1127.66	52.5147	1463.96	1195.86	-1362.88	4830.48	-2325.92	2319.16	101.979	1846.83	2081.76	2106.86
6552	-1117.48	52.3642	1451.73	1231.5	-1360.1	4823.21	-2308.07	2330.5	148.638	1839.58	2068.55	2121.47
6556	-1131.52	62.1464	1456.51	1246.11	-1350.27	4829.93	-2292.25	2320.67	92.642	1844.09	2070.73	2105.91
6560	-1124.79	57.5391	1469.61	1221.28	-1359.19	4820.58	-2265.46	2314.82	99.8187	1845.92	2057.56	2099.01
6564	-1136.22	63.1375	1486.82	1200.86	-1343.14	4829.18	-2251.78	2342.23	96.0223	1870.32	2067.25	2114.76
6568	-1116.98	64.1938	1469.18	1200.7	-1335.25	4827.35	-2239.36	2350.29	96.2558	1889.86	2069.23	2144.92
6572	-1126.87	44.9019	1464.13	1198.61	-1356.31	4837.24	-2253.09	2329.18	138.683	1893.95	2066.2	2146.3
6576	-1115.83	53.1115	1453.61	1194.18	-1350.38	4834.86	-2268.28	2321.72	153.174	1910.71	2067.65	2158.4
6580	-1121.17	53.2729	1478.1	1208.07	-1346.48	4846.05	-2270.47	2301.21	204.217	1898.84	2074.6	2170.09
6584	-1137.53	18.8625	1443.93	1259.99	-1339.82	4877.36	-2303.91	2327.67	248.212	1885.88	2113.95	2188.07
6588	-1149.49	-13.3653	1420.39	1292.09	-1347.64	4894.3	-2336.2	2390.93	273.784	1853.82	2111.49	2211.8
6592	-1138.01	-11.8309	1444.7	1324.7	-1352.28	4906.16	-2354.44	2395.6	272.827	1838.64	2088.19	2240.43
6596	-1161.47	-15.2771	1439.68	1327.75	-1384.6	4899.85	-2339.3	2429.17	288.344	1818.19	2099.65	2239.81
6600	-1169.22	-18.1591	1431.11	1333.95	-1404.04	4946.55	-2339.89	2431.99	287.981	1795.67	2094.59	2242.51
6604	-1192.94	-13.9414	1417.89	1319.52	-1414.84	4928.57	-2357.94	2420.1	302.416	1766.04	2080.52	2220.41
6608	-1242.94	-15.4833	1430.95	1298.25	-1422.32	4947.65	-2397.91	2416.13	325.48	1736.06	2104.2	2190.9
6612	-1246.27	-22.8638	1425.59	1294.48	-1451.95	4955.6	-2420.59	2394.92	302.258	1756.96	2112.78	2177.01
6616	-1239.86	-21.6783	1423.09	1330.48	-1420.23	4960.78	-2436.07	2426.48	312.351	1753.63	2133.1	2175.37
6620	-1247.25	-19.2829	1423.97	1316.08	-1397.37	5005.01	-2431.59	2450.47	303.87	1720.27	2153.36	2168.99
6624	-1254.81	-22.4756	1426.22	1333.56	-1362.38	5004.7	-2428.94	2471.34	310.442	1726.19	2146.91	2187.83
6628	-1254.14	-19.2674	1427.85	1331.59	-1400.86	5011.29	-2435.49	2476.11	321.73	1715.79	2192.67	2195.67
6632	-1240.87	-17.8864	1433.98	1339.16	-1415.13	5024.56	-2462.24	2483.06	302.211	1717.81	2242.99	2187.21
6636	-1262.16	-22.0334	1433.81	1330.79	-1401.67	5019.46	-2471.92	2493.86	328.937	1735.43	2247.58	2183.22
6640	-1244.17	-20.6671	1442.36	1326.74	-1424.83	5023.85	-2444.46	2512.02	323.426	1724.31	2260.38	2173.25
6644	-1250.17	-28.3731	1440.17	1331.32	-1402.87	5001.76	-2435.62	2515.66	319.864	1718.34	2254.15	2183.31
6648	-1243.99	-28.3731	1447.45	1352.04	-1411.73	5005.08	-2452.77	2523.22	311.403	1733.69	2243.71	2144.6
6652	-1235	-28.3731	1421.12	1387.75	-1399.98	5009.37	-2445.27	2502.25	330.374	1729.23	2261.54	2141.28
6656	-1231.84	-59.0099	1433.06	1393.7	-1426.59	5030.66	-2445.09	2501.21	338.071	1735.62	2256.62	2176.37
6660	-1251.14	-63.879	1418.39	1416.58	-1402.69	5032.46	-2439.51	2503.07	306.024	1732.92	2245.87	2185.02
6664	-1256.03	-72.2706	1438.14	1433.79	-1401.86	5013.44	-2427.31	2528.85	303.881	1725.5	2263.49	2187.08
6668	-1246.33	-69.52	1421.98	1431.66	-1408.88	5015.52	-2445.08	2531.14	311.126	1712.83	2257.24	2203.85
6672	-1234.39	-67.1212	1432.94	1426.26	-1409.19	5021.22	-2484.02	2531.13	322.072	1732.63	2256.55	2198.19
6676	-1210.96	-69.8636	1449.4	1419.88	-1397.91	5015.07	-2493.7	2496.66	313.002	1715.34	2259.85	2179.56
6680	-1207.58	-76.4755	1421.07	1424.96	-1389.01	5016.89	-2458.69	2470.25	320.679	1703.59	2261.58	2156.06
6684	-1242.19	-74.8844	1413.49	1453.53	-1362.29	5052.73	-2439.09	2470.13	315.764	1732.31	2272.17	2152.93
6688	-1268.63	-91.5577	1364.76	1431.24	-1349.31	5072.31	-2443.61	2481.58	352.378	1730.42	2292.44	2125.34
6692	-1328.59	-149.51	1364.76	1448.94	-1327.72	5083.19	-2436.97	2492.95	356.277	1715.53	2302.89	2115.03
6696	-1324.83	-185.433	1364.76	1471.09	-1348.86	5087.59	-2455.44	2489.47	333.106	1716.25	2284.29	2152.89
6700	-1333.33	-193.96	1362.23	1470.47	-1342.39	5078.93	-2451.4	2540.07	335.331	1723.66	2284.29	2169.98
6704	-1334.21	-247.994	1370.59	1463.14	-1333.5	5086.6	-2497.14	2569.27	338.925	1775.17	2284.29	2166.79
6708	-1370.84	-226.408	1355.68	1491.85	-1337.92	5094.87	-2517.62	2568.38	338.038	1784.2	2284.29	2146.51
6712	-1411.05	-207.595	1348.5	1503.5	-1350.74	5120.55	-2541.85	2562.32	345.439	1812.39	2284.29	2142.94
6716	-1428.59	-155.032	1358.72	1503.43	-1339.65	5133.4	-2591.2	2578.22	389.621	1812.05	2284.29	2152.4
6720	-1426.1	-157.224	1369.3	1499.03	-1348.06	5128.54	-2570.01	2602.26	427.502	1814.75	2284.29	2153.24
6724	-1432.28	-185.145	1374.74	1474.27	-1338.78	5139.74	-2522.02	2606.86	454.656	1837.13	2294.66	2121.35
6728	-1413.37	-163.551	1374.71	1500.55	-1347	5168.71	-2534.17	2614.08	455.598	1855.63	2294.66	2113.62
6732	-1413.8	-136.239	1378.59	1500.84	-1335	5172.04	-2518.64	2633.67	476.414	1896.43	2294.66	2115.64
6736	-1429.05	-142.581	1399.9	1509.17	-1341.22	5190.23	-2510.93	2621.26	464.767	1918.7	2316.7	2122.69
6740	-1430.71	-150.114	1368.28	1514.33	-1344.85	5191.09	-2517.26	2625.14	478.928	1904.06	2316.7	2128.63
6744	-1424.71	-158.161	1350.29	1510.05	-1359.61	5187.93	-2513.76	2635.55	451.744	1921.42	2316.7	2128.19
6748	-1419.65	-184.012	1360.06	1500.95	-1376.56	5188.35	-2514.7	2626.18	447.899	1943	2294.42	2115.81
6752	-1402.17	-197.466	1383.6	1512.26	-1395.19	5186.73	-2505.39	2604.78	473.037	1951.25	2304.87	2129.32
6756	-1389.91	-191.45	1361.96	1496.34	-1384.39	5187.64	-2563.27	2561.69	479.371	1946.5	2308.52	2145.48
6760	-1382.18	-229.518	1363.54	1502.37	-1346.09	5179.11	-2593.09	2527.14	444.408	1944.35	2302.5	2158.59
6764	-1378.61	-242.753	1372.11	1471.06	-1331.82	5186.37	-2586.22	2560.19	467.307	1945.12	2302.5	2159.92
6768	-1366.11	-218.762	1352.14	1459.31	-1337.84	5182.64	-2576.99	2569.14	462.015	1952.61	2302.5	2177.28
6772	-1397.47	-200.778	1358.3	1500.48	-1352.06	5185.92	-2580.7	2610.64	461.76	1925.2	2307.23	2138.49
6776	-1429.78	-179.98	1379.97	1507.5	-1349.13	5189.99	-2579.4	2628.73	455.891	1903.48	2349.65	2101.52
6780	-1431.79	-152.526	1379.59	1499.32	-1344.81	5181.92	-2587.61	2657.95	441.814	1900.35	2349.65	2138.84
6784	-1437.38	-140.417	1392.45	1447.77	-1347.3	5211.39	-2573.68	2689.09	426.114	1912.24	2349.65	2179.44
6788	-1446.02	-132.076	1400.49	1438.74	-1343.01	5211.8	-2545.33	2682.2	426.687	1923.52	2349.65	2198.16
6792	-1476.19	-118.69	1449.35	1437.65	-1348.9	5201.04	-2479.76	2677.6	461.86	1945.13	2349.65	2239.92
6796	-1502.54	-125.092	1486.36	1448.75	-1339.49	5190.04	-2434.77	2726.45	453.073	2011.34	2367.02	2248.34
6800	-1502.48	-130.055	1513.47	1434.28	-1376.09	5248.91	-2426.06	2745.21	447.815	2030.31	2369.29	2259.12
6804	-1496.61	-119.469	1515.4	1428.41	-1374.06	5261.27	-2422.14	2703.1	455.559	2025.24	2365.98	2240.65
6808	-1507.09	-102.523	1533.51	1444.23	-1401.33	5257.17	-2425.75	2718.33	512.269	2038.05	2357.53	2240.18
6812	-1515.7	-77.9037	1541.62	1429.99	-1406.99	5252.06	-2446.9	2679.49	587.335	2038.05	2401.79	2243.91
6816	-1517.64	-62.5529	1535.24	1424.24	-1407.68	5255.92	-2434.38	2690.77	638.37	2038.05	2410.84	2238.84
6820	-1511.3	-66.6211	1536.83	1429.4	-1421.16	5245	-2437.31	2755.73	669.274	2038.05	2379.24	2238.9
6824	-1492.1	-71.1792	1541.53	1433.19	-1394.46	5261.48	-2441.16	2770.95	675.499	2040.47	2349.35	2245.88
6828	-1499.19	-54.3317	1541	1430.15	-1384.92	5260.9	-2435.99	2757.62	670.832	2040.47	2367.27	2251.4
6832	-1497.43	-61.4003	1546.1	1429.86	-1399.22	5249.75	-2438.49	2783.04	669.808	2040.47	2367.01	2234.62
6836	-1507.8	-81.8256	1535.82	1431.91	-1412.27	5246.64	-2446.74	2796.84	681.598	2038.3	2373.99	2224.76
6840	-1530.78	-65.6621	1545.22	1434.28	-1402.38	5251.54	-2452.01	2794.89	679.561	2045.29	2365.15	2227.76
6844	-1549.86	-60.0814	1533.76	1422.69	-1405.83	5242.05	-2458.8	2773.59	672.745	2048.34	2371.08	2240.2
6848	-1553.23	-47.9493	1541.61	1427.2	-1408.27	5252.82	-2474.15	2774.97	669.162	2052.77	2358.1	2237.75
6852	-1550.55	-26.3976	1529.32	1426.84	-1428.68	5270.65	-2492.49	2789.26	658.783	2038.66	2358.45	2243.36
6856	-1557.58	-8.53538	1526.38	1422.94	-1404.21	5264.73	-2478.56	2814.38	679.161	2036.83	2363.62	2243.2
6860	-1552.99	-20.4163	1561.87	1418.86	-1407.52	5261.46	-2460.48	2819.25	669.302	2042.02	2370.74	2238.81
6864	-1561.04	-17.1721	1535.87	1428.9	-1405.75	5295.03	-2439.23	2820.03	668.165	2071.51	2385.63	2231.96
6868	-1560.61	-6.84881	1534.09	1413.38	-1401.97	5310.49	-2426.22	2826.81	675.926	2079.09	2377.26	2238.65
6872	-1561.49	-5.62317	1547.39	1410.98	-1403.84	5322.96	-2437.47	2797.52	683.187	2076.39	2376.08	2288.35
6876	-1552.64	-15.7056	1552.92	1389.14	-1412.73	5325.44	-2430.76	2812.76	675.249	2089.74	2365.91	2295.23
6880	-1559.73	-10.3586	1555.88	1442.75	-1403.21	5313.05	-2429.79	2806.19	688.836	2067.46	2336.95	2307.84
6884	-1534.74	12.5126	1591.66	1474.36	-1386.41	5275.21	-2472.73	2822.71	669.362	2124.98	2350.78	2357.6
6888	-1480.44	62.0714	1559.59	1486.84	-1356.32	5234.37	-2512.79	2888.45	678.115	2138.51	2356.53	2374
6892	-1483.4	55.1367	1634	1500.77	-1345.99	5243.19	-2522.41	2936.24	693.603	2161.34	2356.53	2373.4
6896	-1479.79	40.9846	1631.22	1504.76	-1322.96	5231.1	-2512.65	2964.73	688.225	2204.59	2356.53	2367.46
6900	-1495	30.7271	1653.81	1515.27	-1358.88	5235.71	-2516.3	2994.98	670.928	2226.55	2359.66	2367.07
6904	-1482.53	73.9096	1718.3	1485.69	-1378.96	5200.93	-2515.95	3000.38	685.368	2225.15	2359.66	2376.01
6908	-1465.18	104.549	1719.82	1490.67	-1373.66	5188.63	-2494.64	3003.39	693.589	2216.14	2359.66	2358.09
6912	-1480.58	122.126	1732.8	1508.15	-1342.57	5193.9	-2494.78	3030.05	699.078	2217.33	2366.61	2343.66
6916	-1486.63	107.85	1720.5	1508.35	-1339.69	5184.38	-2529.09	3044.82	701.572	2210.45	2358.32	2348.39
6920	-1479.21	111.809	1721.1	1506.67	-1331.34	5178.5	-2553.18	3041.31	718.18	2214.29	2358.32	2364.49
6924	-1486.17	122.514	1732.8	1482.13	-1346.82	5181.08	-2577.28	3020.07	715.489	2223.14	2358.32	2368.1
6928	-1436.5	113.881	1734.08	1481.49	-1342.62	5171.87	-2597.11	3023.08	717.363	2257.4	2387.56	2361.04
6932	-1419.56	96.8341	1726.35	1511.43	-1349.19	5177.75	-2616.35	3005.01	712.211	2252.25	2402.08	2355.77
6936	-1431	101.431	1732.37	1509.41	-1361.4	5178.62	-2650.32	3016.63	687.253	2259.29	2410.2	2370.57
6940	-1422.84	78.0965	1749.9	1505.23	-1357.26	5176.18	-2660.52	3031.28	672.071	2260.57	2444.5	2401.25
6944	-1428.05	57.7712	1744.32	1502.86	-1346.56	5186.79	-2660.22	3014.74	678.238	2241.54	2475.81	2432.02
6948	-1436.55	67.7305	1733.32	1506.31	-1336.27	5201.27	-2656.58	3011.52	687.565	2236.7	2485.34	2424.1
6952	-1434.59	112.14	1712	1538.71	-1341.76	5234.09	-2667.29	3045.21	701.743	2217.89	2456.42	2422.65
6956	-1430.58	108.9	1714.12	1553.8	-1362.68	5241.07	-2671.64	3035.56	714.228	2254.65	2443.96	2427.61
6960	-1411.55	172.766	1727.27	1600.71	-1348.05	5229.03	-2668.53	3015.37	708.229	2266.87	2480.33	2433.75
6964	-1406.97	162.15	1755.6	1603.57	-1357.47	5244.5	-2646.69	3015.48	742.328	2268.6	2499.77	2490
6968	-1410.45	159.813	1721.49	1624.2	-1344.58	5253.67	-2665.92	3022.43	760.157	2260.01	2488.01	2493.21
6972	-1414.41	163.142	1702.9	1617.35	-1343.84	5251.47	-2647.26	3017.68	782.782	2257.86	2496.78	2477.74
6976	-1440.73	153.385	1734.42	1613.5	-1338.4	5241.57	-2656.72	2975.12	813.689	2272.94	2493.81	2475.29
6980	-1435.21	161.792	1732.1	1627.04	-1346.14	5249.83	-2646.83	2969.32	805.807	2279.68	2523.16	2491.17
6984	-1437.34	201.132	1711.87	1658.75	-1385.47	5292.7	-2675.41	2951.32	791.427	2320.06	2520.55	2514.3
6988	-1475.16	233.582	1768.55	1689.44	-1401.76	5305.45	-2698.65	2906.11	816.44	2343.12	2512.17	2533.26
6992	-1508.7	232.887	1819.89	1687.96	-1406.41	5324.42	-2723.13	2875.64	835.01	2353.24	2525.52	2540.66
6996	-1503.34	232.545	1857.28	1671.91	-1399.92	5312.36	-2697.38	2832.12	794.407	2363.09	2516.19	2545.01
7000	-1512.44	213.975	1915.4	1690.25	-1455.72	5326.26	-2688.83	2837.27	803.42	2392.12	2524.02	2561.89
7004	-1503.54	226.697	1903.04	1686.37	-1506.87	5363.74	-2687.66	2845.47	802.657	2400.06	2512.12	2552.76
7008	-1557.14	225.419	1899.2	1692.1	-1523.66	5356.4	-2678.65	2842.78	808.567	2406.91	2544.16	2530.93
7012	-1571.96	226.508	1892.25	1690.2	-1521.44	5362.5	-2692.24	2845.65	807.055	2422.45	2568.44	2529.37
7016	-1585.36	234.552	1901.9	1688.62	-1520.64	5362.22	-2703.75	2866.32	781.525	2401.47	2546.86	2532.56
7020	-1644.63	240.627	1915.87	1706.51	-1538.1	5355.76	-2707.37	2871.32	745.563	2394.29	2546.8	2542.05
7024	-1620.52	215.438	1906.89	1683.62	-1522.84	5361.89	-2695.87	2861.59	779.061	2426.07	2544	2554
7028	-1612.44	219.821	1919.75	1689.2	-1516.27	5366.57	-2692.54	2858.14	768.373	2410.78	2512.51	2573.78
7032	-1621.42	228.926	1901.81	1698.56	-1522.8	5365.75	-2678.75	2856.19	750.394	2406.86	2516.75	2600.99
7036	-1612.67	219.445	1901.81	1704.92	-1527.44	5356.46	-2700.58	2855.38	705.219	2421.8	2514.59	2608.57
7040	-1603.11	231.232	1901.81	1713.79	-1529.28	5359.38	-2695.09	2866.25	680.115	2448.05	2560.87	2614.02
7044	-1599.38	222.115	1901.51	1698.22	-1523.95	5362.99	-2684.07	2850.9	667.151	2453.29	2572.83	2645.03
7048	-1608.27	218.326	1885.3	1694.11	-1522.15	5379.2	-2691.1	2835.17	668.925	2429.46	2557.38	2656.27
7052	-1608.27	229.453	1881.53	1699.68	-1526.21	5374.86	-2704.41	2842.81	680.622	2407.65	2550.76	2660.97
7056	-1608.27	229.808	1875.86	1682.95	-1516.78	5368.55	-2691.8	2854.86	673.375	2398.45	2510.94	2679.31
7060	-1623.72	234.723	1869.91	1679.76	-1513.6	5368.66	-2680.97	2872.47	661.815	2388.08	2508.35	2689.4
7064	-1641.31	223.464	1874.18	1696.16	-1506.23	5384.08	-2703.1	2851.52	668.134	2417.27	2511.09	2686.29
7068	-1614.34	213.406	1889.64	1699.83	-1523.88	5371.3	-2695.54	2875.28	676.896	2414.09	2534.07	2691.85
7072	-1613.48	221.368	1905.88	1688.1	-1521.31	5363.57	-2707.67	2849.75	674.122	2391	2529.44	2690
7076	-1612.22	231.434	1877.76	1679.19	-1539.54	5342.77	-2714.41	2848.77	683.465	2395.98	2528.68	2699.09
7080	-1601.68	227.021	1880.15	1682.07	-1534.26	5363.07	-2697.29	2845.89	678.099	2399.26	2503.72	2701.15
7084	-1598.46	211.354	1943.78	1623.73	-1560.06	5376.37	-2675.88	2809.54	688.439	2402.63	2493.99	2718.71
7088	-1643.81	177.942	1955.88	1626.73	-1588.17	5383.36	-2666.17	2808.66	723.874	2446.86	2493.04	2728.34
7092	-1682.22	147.774	1960.25	1605	-1591.24	5439.86	-2665.03	2808.66	704.167	2480.22	2491.87	2710.69
7096	-1682.66	170.249	1929.6	1601.2	-1600.73	5431.07	-2679.9	2808.66	716.396	2479.41	2497.24	2721.02
7100	-1688.46	198.719	1929.6	1623.72	-1644.32	5431.31	-2666.52	2795.07	715.018	2480.73	2493.52	2714.16
7104	-1693.14	173.144	1929.6	1568.16	-1707.8	5474.82	-2685.38	2777.92	711.189	2442.57	2483.17	2729.37
7108	-1687.01	167.1	1919.9	1550.71	-1718.1	5499.05	-2688	2770.04	672.313	2452.07	2485.91	2726.75
7112	-1692.69	145.923	1929.04	1560.14	-1703.46	5501.36	-2673.45	2800.52	664.422	2482.3	2490.86	2743.77
7116	-1687.1	155.389	1927.66	1557.15	-1701.59	5500.19	-2673.52	2777.81	635.739	2468.87	2512.68	2777.11
7120	-1700.51	148.465	1935.17	1561.86	-1701.16	5498.38	-2671.08	2821.54	637.889	2498.46	2512.49	2785.17
7124	-1691.9	149.786	1929.31	1570.58	-1693.01	5489.22	-2659.28	2834.99	634.927	2502.13	2494.62	2787.28
7128	-1692.24	155.399	1942.02	1555.95	-1726	5499.07	-2660.06	2815.14	639.609	2507.65	2487.7	2808.05
7132	-1677.43	160.804	1965.65	1557.11	-1702.31	5506.71	-2616.35	2808.76	617.783	2521.85	2500.94	2823.48
7136	-1668.58	164.671	1970.74	1554.18	-1698.78	5535.27	-2621.28	2798.76	624.505	2576.12	2497.74	2829.49
7140	-1681.49	168.232	1966.71	1555.19	-1698.25	5539.36	-2613.37	2785.81	642.281	2591.1	2498.73	2831.04
7144	-1677.27	164.08	1953.28	1560.25	-1704.14	5545.85	-2625.26	2795.54	638.872	2610.57	2481.76	2840.04
7148	-1666.67	160.134	1953.03	1557.02	-1709.49	5537.88	-2612.53	2806.73	623.333	2612.94	2491.58	2825
7152	-1668.14	156.168	1921.77	1545.67	-1717.01	5535.31	-2613.42	2787.62	617.298	2608.15	2493.01	2827.53
7156	-1694.47	166.574	1919.7	1519.06	-1704.18	5544.93	-2629.26	2797.55	610.926	2607.42	2476.24	2840.25
7160	-1688.86	173.245	1885.96	1509.64	-1707.13	5548.79	-2617.3	2785.18	620.225	2617.89	2502.48	2845.65
7164	-1686.25	131.622	1896.75	1514.51	-1700.57	5547.88	-2615.83	2783.74	616.102	2605.62	2494.31	2839.75
7168	-1692.77	118.711	1940.71	1505.41	-1699.79	5551.62	-2610.11	2814.88	571.325	2619.07	2491.58	2837.14
7172	-1691.79	118.633	1947.26	1488.95	-1695.33	5539.83	-2652.94	2798.58	510.242	2619.62	2485.42	2840.95
7176	-1680.41	101.952	1940.01	1501.87	-1698.1	5562.52	-2665.8	2800.95	508.473	2579.21	2497.37	2831.25
7180	-1679.8	100.895	1943.49	1486.21	-1708.86	5509.69	-2678.41	2795.03	481.083	2541.57	2512.16	2827.91
7184	-1665.29	104.863	1897.38	1455.54	-1703.61	5455.9	-2696.32	2786.34	450.357	2497.21	2511.6	2834.03
7188	-1655.4	110.346	1904.78	1418.76	-1696.99	5438.19	-2703.66	2817.13	442.594	2466.18	2509.66	2897.03
7192	-1660.94	65.0064	1920.93	1404.09	-1715.22	5418.61	-2696.22	2812.77	454.411	2454.46	2543.68	2901.78
7196	-1660.04	34.1902	1918.18	1386.68	-1707.84	5404.91	-2699.11	2817.6	435.484	2445.41	2535.03	2896.7
7200	-1651.76	34.3765	1927	1386.87	-1735.29	5361.89	-2699.78	2839.04	440.045	2458.45	2536.14	2907.47
7204	-1646	25.5803	1914.93	1392.66	-1782.02	5358.73	-2686.21	2871.25	432.878	2455.22	2559.98	2920.24
7208	-1657.86	-13.4268	1918.79	1378.26	-1783.96	5354.32	-2709.31	2910.44	485.998	2444.42	2602.24	2899.37
7212	-1615	-30.6766	1916.55	1376.31	-1791.65	5365.32	-2699.85	2937.46	537.439	2424.75	2643.48	2915.48
7216	-1609.16	-12.2888	1918.66	1383.78	-1816.09	5380.51	-2711.11	2961.62	527.991	2407.43	2635.11	2906.81
7220	-1612.75	-7.58057	1926.61	1422.13	-1818.08	5376.39	-2743.41	2972.08	545.127	2392.64	2643.15	2887.33
7224	-1607.07	-28.3657	1902.32	1423.49	-1815.8	5385.11	-2758.76	2954.53	534.789	2394.25	2678.56	2910.2
7228	-1605.08	-31.7295	1901.68	1390.65	-1836.15	5372.07	-2775.56	2970.68	577.803	2397.87	2687.96	2905.79
7232	-1566.47	-24.6635	1904.6	1378.37	-1880.19	5374.89	-2803.42	2975.97	622.984	2408	2683.15	2895.01
7236	-1564.21	-13.3454	1921.29	1391.58	-1884.06	5365.06	-2806.65	2970.91	656.01	2405.49	2666.83	2915.76
7240	-1592.49	-9.10756	1922.61	1404.14	-1887.93	5363.12	-2795.4	2953.64	685.429	2405.27	2664.48	2922.29
7244	-1605.73	-11.3588	1907.05	1381.97	-1900.87	5378.04	-2792.51	2947	686.035	2416.78	2672.58	2895.21
7248	-1618.63	-24.5356	1915.1	1370.64	-1926.31	5386.36	-2795.68	2939.59	688.025	2392.85	2677.65	2900.25
7252	-1615.71	-62.0096	1904.27	1377.34	-1930.57	5366.44	-2804.18	2921.17	677.846	2410.04	2683.72	2896.64
7256	-1603.77	-57.7462	1900.12	1379.23	-1926.88	5378.68	-2801.57	2921.88	672.361	2450.47	2677.58	2905.63
7260	-1598.47	-52.6628	1889.3	1386.75	-1892.68	5382.18	-2809.15	2880.96	661.795	2457.01	2677.24	2907.86
7264	-1600.1	-37.0992	1895.4	1383.07	-1879.52	5376.45	-2819.88	2851.23	646.206	2400.58	2674.92	2886.32
7268	-1646.21	-20.0262	1877.56	1386.85	-1876.71	5364.1	-2843.45	2879.47	632.503	2410.31	2702.13	2890.62
7272	-1662.08	-22.1978	1909.34	1380.04	-1884.49	5380.5	-2853.83	2879.48	632.506	2410.31	2702.13	2892.52
7276	-1662.79	-23.7306	1932.38	1378.78	-1880.63	5381.44	-2859.15	2871.9	645.974	2401.97	2680.09	2892.51
7280	-1665.44	-28.3396	1926.42	1423.96	-1885.91	5386.41	-2821.41	2878.08	666.205	2394.19	2693.56	2887.49
7284	-1693.52	-12.7437	1932.15	1479.26	-1887.48	5393.23	-2857.58	2818.51	671.548	2377.97	2676.72	2883.09
7288	-1720.24	15.2014	1912.38	1504.97	-1896.88	5441.35	-2886.91	2801.34	701.531	2393.33	2690.98	2865.86
7292	-1735.13	2.24614	1927.41	1498.13	-1894.11	5442.26	-2893.87	2791.48	732.946	2393.33	2690.45	2841.29
7296	-1741.79	6.29358	1947.98	1495.91	-1869.39	5438.73	-2901.86	2779.16	767.971	2393.33	2727.94	2858.78
7300	-1751.33	-5.90253	1926.65	1501.34	-1873.41	5427.86	-2926.51	2741.49	788.143	2394.89	2727.94	2877.14
7304	-1745.87	-4.10316	1943.28	1501.61	-1880	5459.45	-2943.21	2749.63	813.833	2394.89	2727.94	2868.21
7308	-1730.82	8.48909	1957.07	1509.78	-1909.22	5486.13	-2947.11	2790.42	817.87	2394.89	2727.94	2849.93
7312	-1774.62	48.3957	1968.41	1500.22	-1918.16	5503.02	-2940.46	2789.87	818.646	2388.71	2727.94	2824.44
7316	-1799.62	50.3082	1956.99	1511.27	-1859.56	5502.35	-2942.1	2800.09	818.775	2401.54	2727.94	2829.19
7320	-1798.05	37.6109	1956.99	1491.53	-1866.54	5541.95	-2951.17	2766.9	822.737	2392.94	2727.94	2834.52
7324	-1803.29	48.8205	1956.99	1502.53	-1896.95	5553.61	-2952.23	2749.82	828.757	2395.36	2736.17	2853.24
7328	-1793.24	52.2305	1994.47	1494.49	-1932.77	5592.28	-2941.96	2759.5	813.858	2411.08	2720.88	2854.72
7332	-1795.28	47.2858	2017.87	1485.05	-1930.9	5603.01	-2939.71	2801.58	824.314	2413.52	2725.1	2878.54
7336	-1784.54	41.1931	2018.48	1501.72	-1943.74	5586.98	-2942.86	2811.96	826.323	2413.36	2648.07	2895.83
7340	-1799.54	28.5628	2024.14	1507.33	-1946.04	5596.19	-2934.7	2781.97	852.985	2414.52	2727.41	2877.86
7344	-1792.44	29.8626	2026.99	1501.9	-1948.16	5562.25	-2963.88	2779.97	843.453	2392.76	2746.11	2891.49
7348	-1792.14	41.5302	2039.59	1507.25	-1956.21	5546.18	-2972.34	2773.82	854.127	2391.81	2727.45	2892.43
7352	-1791.75	52.8266	2091.09	1507.84	-1944.66	5550.97	-2973.25	2761.32	859.628	2381.51	2727.45	2888.96
7356	-1806.71	42.5677	2116.21	1509.31	-1926.35	5549.15	-2991.58	2757.96	845.833	2390.09	2727.45	2876.83
7360	-1805.33	45.2898	2127.8	1512.11	-1957.29	5544.84	-2977.33	2767.72	823.736	2431.04	2727.45	2893.24
7364	-1844.35	31.5849	2140.36	1516.72	-1955.14	5552.66	-2962.88	2764.7	827.634	2516.39	2727.45	2888.18
7368	-1841.47	75.0041	2150.59	1499.35	-1941.26	5543.93	-2964.44	2779	816.117	2507.89	2727.45	2896.52
7372	-1833.9	117.597	2156.74	1506.55	-1955.17	5543.87	-2977.03	2768.18	796.264	2507.19	2725.38	2895.05
7376	-1841.6	111.734	2134.08	1488.47	-1934.15	5557.91	-2970.88	2757.49	796.654	2530.43	2725.38	2855.4
7380	-1842.91	107.931	2123.63	1455.34	-1940.61	5581.5	-2963.49	2768.94	812.704	2571.36	2725.38	2831.59
7384	-1876.54	112.707	2172.51	1416.14	-1922.31	5620.58	-3001.43	2777.5	816.695	2589.16	2701.46	2833.86
7388	-1864.15	181.843	2188.54	1394.27	-1913.45	5611.52	-3043.73	2824.34	791.035	2626.76	2718.65	2843.78
7392	-1872.62	222.729	2196.66	1371.05	-1871.09	5619.2	-3045.01	2872.96	813.097	2693.28	2707.9	2837.8
7396	-1871.11	223.488	2210.35	1390.72	-1872.87	5656.56	-3051.22	2882.11	811.64	2689.06	2706.74	2826.94
7400	-1897.98	228.986	2251.74	1374.39	-1875.73	5684.97	-3047.18	2913.79	814.794	2730.43	2711.98	2845.62
7404	-1901.78	227.793	2284.88	1366.7	-1878.2	5693.68	-3049.75	2909.36	814.953	2758.88	2717.73	2903.01
7408	-1928.9	231.967	2303.69	1379.12	-1876.46	5682.42	-3050.33	2908.65	799.846	2756.21	2703.16	2911.98
7412	-1923.64	239.544	2295.56	1371.36	-1879.73	5668.14	-3045.2	2938.57	815.194	2726.87	2720.78	3013.91
7416	-1920.9	224.839	2281.24	1380.49	-1882.38	5672.38	-3046.36	2947.67	821.032	2724.19	2718.38	3023.52
7420	-1922.81	208.156	2291.42	1413.25	-1893.94	5683.77	-3054.08	2947.73	817.019	2733.2	2716.27	3024.51
7424	-1962.67	223.47	2316.37	1427.38	-1893.21	5705.71	-3063.17	2972.87	814.656	2765.7	2708.59	3025.91
7428	-1959	217.342	2319.93	1423.87	-1887	5733.01	-3067.29	2978.23	836.896	2746.4	2727.48	3024.37
7432	-1987.27	220.878	2296.04	1434.72	-1893.33	5735.87	-3053.01	2967.71	829.875	2723.16	2703.92	3027.12
7436	-1980.35	220.878	2310.68	1441.68	-1884.43	5724.98	-3075.16	2978.49	790.749	2720.67	2714.13	3038.71
7440	-1977.92	220.878	2301.31	1437.49	-1887.26	5740.35	-3071.93	2967.43	806.875	2726.17	2701.52	3016
7444	-1969.38	201.694	2278.09	1451.65	-1894.4	5724.57	-3056.84	2937.04	802.529	2683.87	2683.43	3022.75
7448	-1944.51	212.323	2296.17	1485.36	-1876.79	5720.59	-3056.1	2951.47	791.035	2670.85	2711.72	3027.11
7452	-1936.98	198.016	2294.49	1494.44	-1888.11	5719.56	-3051.23	2943.29	813.547	2699.82	2716.81	3024.74
7456	-1953.82	205.729	2289.04	1464.57	-1883.53	5718.84	-3060.45	2945.88	801.273	2702.75	2723.86	3044.02
7460	-1965.02	214.177	2306.58	1427.97	-1866.26	5728.61	-3067.59	2955.47	777.114	2709.21	2713.85	3014.88
7464	-1984.35	202.713	2307.62	1422.01	-1873.31	5723.66	-3062.43	2934.25	780.824	2714.99	2715.11	3006.41
7468	-1982.52	196.573	2300.72	1425.14	-1898.5	5734.21	-3066.3	2935.17	784.107	2700.67	2702.32	3029.7
7472	-1979.1	191.109	2282.06	1434.95	-1891.51	5715.2	-3055.23	2934.84	784.546	2687.3	2714.93	3028.39
7476	-1983.24	205.874	2250.5	1425.05	-1865.91	5716.15	-3062.97	2970.16	806.707	2694.25	2699.33	3027.19
7480	-1974.29	202.371	2250.26	1459.73	-1871.39	5735.92	-3046.35	2975.95	802.629	2702.36	2722.17	3040.92
7484	-1979.18	177.13	2210.09	1500.88	-1880.03	5781.79	-3032.26	2982.4	838.573	2668.17	2740.88	3073.03
7488	-1968.94	143.394	2168.03	1491.92	-1882.11	5801.01	-3027.52	3012.02	817.954	2688.65	2731.11	3104.85
7492	-1925.89	140.086	2154.58	1499.62	-1895.36	5794.43	-3026.26	3022.82	818.37	2684.74	2704.8	3104.99
7496	-1872.94	151.848	2121.63	1510.8	-1883.7	5819.42	-3031.78	3010.68	844.37	2695.66	2736.53	3096.04
7500	-1855.78	151.833	2099.88	1513.76	-1894.13	5821.6	-3031.69	3027.74	847.8	2669.65	2771.08	3084.86
7504	-1848.23	149.018	2132.47	1506.09	-1929.06	5850.43	-3035.24	3033.35	805.153	2636.28	2766.28	3080.21
7508	-1841.6	117.002	2132.16	1509.22	-1945.58	5859.65	-3049.92	3069.01	821.878	2623.66	2756.66	3085.55
7512	-1839.72	98.1838	2132.16	1549.21	-1949.42	5860.7	-3039.15	3107.57	808.853	2608.49	2769.56	3095.33
7516	-1851.48	96.5175	2132.16	1562.98	-1956.92	5853.8	-3041.38	3118.67	817.181	2608.49	2741.78	3088.88
7520	-1860.86	90.6906	2105.53	1561.36	-1966.17	5870.01	-3039.95	3135.16	799.481	2608.49	2741.78	3089.5
7524	-1856.86	90.1234	2095.59	1552.03	-1954.13	5902.6	-3014.41	3120.05	818.095	2607.56	2741.78	3081.58
7528	-1852.07	85.6369	2105.4	1554.82	-1951.53	5951.64	-3013.06	3120.11	814.163	2615.64	2729.16	3099.97
7532	-1829	96.4156	2090.86	1560.39	-1933.1	5914.74	-3025.65	3136.44	808.33	2623	2729.16	3081.41
7536	-1850.13	103.443	2112.28	1549.31	-1943.13	5892.82	-2992.53	3135.18	803.919	2629.02	2729.16	3084.23
7540	-1849.19	94.3098	2096.77	1569.52	-1940.53	5879.38	-2974.53	3148.32	810.136	2642.78	2716.76	3077.78
7544	-1842.24	95.0622	2104.2	1570.57	-1950.36	5860.19	-2970.74	3160.55	817.183	2624.89	2716.76	3083.78
7548	-1833.43	86.2089	2090.72	1563.59	-1939.79	5848.67	-2986.17	3134.48	819.519	2611.49	2716.76	3093.68
7552	-1839.57	83.5862	2081.17	1562.29	-1959.44	5851.8	-2975.91	3132.4	815.14	2589.8	2716.76	3079.53
7556	-1839.96	93.6048	2087.38	1560.43	-1934.69	5858.1	-2938.49	3149.48	806.458	2599.12	2692.31	3065.86
7560	-1854.06	101.879	2092.08	1565.5	-1941.56	5855.34	-2933.22	3137.34	800.982	2598.59	2692.25	3071.05
7564	-1842.36	92.2143	2097.35	1558.85	-1948.19	5857.96	-2944.1	3124.06	831.212	2593.88	2692.25	3077.98
7568	-1832.74	74.3415	2125.78	1560.35	-1954.8	5857.57	-2970.71	3136.33	817.091	2600.62	2692.25	3075.54
7572	-1792.48	76.1185	2106.82	1563.76	-1966.16	5853.47	-2971.77	3145.99	816.04	2610.36	2692.25	3081.29
7576	-1783.31	84.3183	2087.46	1559.97	-1927.29	5849.23	-2973.83	3141.38	832.859	2600.24	2692.25	3061.77
7580	-1788.39	101.37	2090.31	1566.49	-1911.87	5849.23	-2963.17	3106.94	829.008	2634.09	2692.25	3035.91
7584	-1793.32	92.7729	2137.71	1578.43	-1897.17	5849.23	-2972.12	3120.53	861.169	2679.78	2692.25	3034.03
7588	-1787.43	52.5585	2124.68	1618.07	-1900.38	5804.51	-2961.18	3148.46	893.12	2696.95	2692.25	3029.98
7592	-1776.01	28.1594	2143.1	1619.6	-1898.36	5798.22	-2934.85	3261.99	908.198	2696.95	2678.44	3032.14
7596	-1789.6	-23.4722	2182.88	1619.76	-1890.1	5822.15	-2932.04	3275.5	978.711	2696.95	2675.25	3033.1
7600	-1840.77	-44.4989	2204.13	1640.9	-1903.89	5817.88	-2908.31	3279.75	1003.23	2696.95	2670.32	3013.39
7604	-1888.09	-54.7107	2236.79	1632.55	-1910.59	5800.5	-2875.47	3271.69	1033.97	2714.44	2671.95	2995.47
7608	-1909.28	-81.6942	2249.63	1665.68	-1883.18	5808.05	-2839.65	3226.03	1032.95	2715.65	2688.07	3013.77
7612	-1920.89	-90.8866	2247.72	1687.37	-1877.76	5816.03	-2845.21	3240.85	1030.29	2726.1	2680.55	3028.54
7616	-1956.87	-85.1409	2243.77	1675.09	-1871.94	5804.63	-2839.71	3245.84	1016.98	2709.58	2685.61	3025.58
7620	-1961.19	-86.0918	2280.12	1695.43	-1886.23	5792.35	-2804.09	3264.6	1022.79	2707.57	2672.79	3051.48
7624	-1957.51	-73.9014	2280.12	1724.69	-1890.6	5790.13	-2794.14	3281.67	1035.63	2715.75	2671.72	3046.07
7628	-1943.54	-91.5521	2280.12	1740.31	-1891.53	5789.05	-2784.27	3257.59	1037.3	2693.64	2693.57	3029.41
7632	-1926.07	-94.3116	2257.48	1741.78	-1886.89	5792.69	-2782.56	3258.92	1033.84	2702.32	2679.32	3047.23
7636	-1914.53	-95.4295	2274.37	1737.52	-1890.12	5793.68	-2797.06	3255.61	1027.93	2739.13	2684.34	3060.48
7640	-1904.44	-91.6359	2277.75	1738.22	-1879.95	5799.83	-2799.01	3273.08	999.675	2742.2	2694.26	3036.68
7644	-1905.11	-86.953	2265.48	1719.26	-1879.09	5804.05	-2803.17	3272.83	1025.33	2738.4	2697.81	3040.67
7648	-1912.49	-78.7754	2270.07	1689.74	-1869.45	5787.38	-2831.37	3265.09	1046.79	2722.67	2695.55	3033.75
7652	-1926.45	-88.3203	2273.99	1680.7	-1885.81	5798.44	-2844.26	3253.19	1035.65	2730.82	2688.93	3024.11
7656	-1966.48	-93.459	2277.39	1685.88	-1897.7	5789.67	-2839.88	3274.83	1039.42	2706.39	2691.32	3016.43
7660	-1972.47	-79.5373	2270	1705.05	-1902.06	5796.33	-2831.1	3257.92	1009.35	2687.74	2697.24	3018.34
7664	-1978.39	-84.8685	2261.87	1731.35	-1874.18	5784.69	-2842.2	3248.22	1004.16	2727.97	2675.97	3021.86
7668	-1966.47	-57.5482	2279.57	1738.49	-1869.48	5792.74	-2843.71	3248.22	994.124	2743.94	2676.29	3029.84
7672	-1970.19	-43.87	2268.86	1726.37	-1917.04	5798.42	-2835.39	3248.22	1010.34	2751.4	2684.25	3044.36
7676	-2032.32	-33.9729	2272.83	1688.55	-1926.39	5812.9	-2832.84	3273.3	1039.19	2740.75	2703.79	3054.92
7680	-2035.67	-37.6739	2282.28	1676.1	-1929.88	5842.37	-2806	3262.3	1076.28	2731.24	2694.98	3070.38
7684	-2027.07	8.35712	2303.88	1643.58	-1949.58	5869.98	-2796.02	3236.66	1123.81	2768.2	2697.49	3093.66
7688	-2045.34	26.7576	2296.84	1622.27	-1974.22	5915.72	-2827.78	3176.64	1183.6	2781.64	2723.74	3137.99
7692	-2039.71	43.7886	2332.26	1613.35	-2012.95	5962.86	-2871.14	3198.06	1185.13	2822.26	2701.73	3148.07
7696	-2105.97	32.9448	2336.62	1599.63	-2045.44	5966.71	-2926.78	3176.64	1174.34	2854.53	2701.73	3152.51
7700	-2117.16	35.3758	2335.72	1608.06	-2077.95	5964.16	-2936.49	3169.62	1165.01	2860.66	2701.73	3157.4
7704	-2141.91	26.6237	2309.77	1613.05	-2079.1	5942.2	-2971.96	3154.61	1168.92	2872.96	2701.73	3154.74
7708	-2152.95	35.1555	2293.51	1597.53	-2066.67	5932.55	-2971.65	3192.32	1161.27	2883.91	2701.73	3166.55
7712	-2139.15	43.723	2349.22	1556.66	-2060.87	5916.04	-2975.82	3149.53	1162.02	2918.65	2686.71	3195.9
7716	-2140.72	31.2415	2362.56	1555.22	-2059.49	5951.94	-3004.55	3164.5	1167.22	2899.42	2737.46	3200.54
7720	-2144.9	19.5856	2365.51	1551.39	-2059.71	5986.43	-3016.57	3175.96	1187.34	2903.93	2728.86	3190.61
7724	-2154.34	27.6752	2373.64	1559.17	-2054.79	5962.94	-3010.36	3143.28	1180.19	2894.77	2720.21	3202.22
7728	-2150.66	34.0388	2351.64	1551.83	-2055.88	5973.02	-2998.74	3127.52	1180.96	2896.47	2705.22	3214.12
7732	-2156.73	20.5095	2359.75	1548.47	-2064.77	5973.69	-2985.42	3206.08	1175.54	2895.15	2702.84	3209.52
7736	-2164.88	27.8999	2379.36	1553.41	-2054.73	5974.99	-2967.88	3186.25	1188.86	2869.45	2704.34	3204.37
7740	-2147.85	24.6102	2374.69	1562.12	-2045.22	5984.75	-2955.08	3173.07	1212.81	2905.55	2704.34	3203.9
7744	-2150.53	31.1433	2403.75	1569.4	-2061.95	5990.99	-2962.05	3171.38	1225.81	2877.91	2704.34	3207.93
7748	-2152.24	31.426	2476.76	1562.94	-2070.07	5987.63	-2975.71	3175.14	1190.53	2877.35	2714.62	3206.53
7752	-2159.92	47.433	2460.45	1582.34	-2057.27	5985.63	-2965.41	3178.38	1161.34	2900.39	2723.72	3196.86
7756	-2152.62	62.1238	2470.13	1561.56	-2061.01	5982.74	-2963.41	3216	1175.22	2918.45	2726.91	3220.74
7760	-2152.52	32.6187	2469.69	1558.94	-2062.16	5988.73	-3028.25	3169.26	1186.62	2906.3	2719.68	3205.01
7764	-2151.51	27.9088	2453.44	1557.65	-2060.45	5984.79	-3051	3179.38	1199.19	2909.52	2722.11	3195.55
7768	-2143.84	36.7772	2458.43	1551.54	-2067.84	5984.05	-3009.88	3177.12	1179.65	2920.82	2708.57	3202.3
7772	-2162.92	35.3639	2462.94	1554.02	-2066.81	5983.47	-3026.17	3163.25	1210.81	2899.72	2708.57	3228.84
7776	-2160.97	33.3822	2440.64	1553.86	-2057.98	5985.71	-3033.33	3161.15	1217.19	2898.79	2708.57	3233.98
7780	-2157.71	8.48576	2461.69	1568.44	-2048.34	6011.48	-3023.17	3176.4	1222.12	2921.6	2708.57	3271.25
7784	-2149.14	-15.8621	2484.17	1566.55	-2035.16	6050.16	-3083.53	3218.63	1278.19	2940.15	2708.57	3272.42
7788	-2198.31	-46.1044	2480.65	1561.35	-2059.43	6052.27	-3156.4	3246.93	1310.1	2944	2708.57	3290.92
7792	-2219.95	-26.8728	2492.01	1560.38	-2092.77	6041.52	-3161.51	3256.27	1342.18	2946.44	2709.72	3316.66
7796	-2249.15	-12.3716	2472.28	1555.62	-2098.78	6082.97	-3166.66	3265.44	1344.62	2983.75	2699.57	3312.27
7800	-2278.08	2.71259	2479.44	1555.1	-2114.97	6097.06	-3151.65	3308.5	1352.6	2999.42	2703.68	3313.54
7804	-2281.61	-13.3016	2481.44	1557.55	-2138.34	6064.61	-3131.29	3335.66	1357.88	2999.64	2705.86	3306.34
7808	-2281.96	-32.8608	2446.79	1581.74	-2155.16	6059.15	-3126.09	3348.22	1365.49	2993.2	2688.62	3318.36
7812	-2285.61	-40.8802	2459.38	1633.8	-2140.78	6093.51	-3146.55	3359.81	1353.25	2998.99	2690.33	3319.59
7816	-2281.29	-80.322	2476.97	1653.83	-2137.72	6114.55	-3160.58	3349.56	1354.35	3038.08	2702.42	3314.84
7820	-2283.56	-95.7223	2491.7	1668.84	-2132.54	6114.24	-3170.46	3343.4	1339.19	3039.28	2716.59	3334.62
7824	-2281.22	-104.071	2487.13	1672.89	-2132.26	6134.92	-3149.53	3356.33	1340.12	3053.32	2707.48	3336.65
7828	-2288.49	-87.0277	2491.18	1673.7	-2126.04	6170.98	-3158.82	3348.1	1345.25	3054.6	2708.65	3377.87
7832	-2318.66	-97.3058	2487.6	1656.14	-2136.58	6149.99	-3165.59	3353.65	1351.64	3088.19	2699.96	3384.35
7836	-2343.73	-84.1783	2487.93	1665.11	-2135.77	6157.27	-3160.11	3363.69	1371.15	3091.97	2691.87	3384.01
7840	-2326.59	-77.8437	2472.62	1685.55	-2137.65	6168.69	-3152.11	3369.53	1381.17	3089.25	2709.66	3388.58
7844	-2322.87	-87.3231	2460.73	1685.29	-2130.01	6157.64	-3158.63	3363.74	1413.42	3052.99	2739.67	3390.98
7848	-2322.87	-91.8266	2498.32	1665.61	-2118.52	6164.13	-3157.79	3354.03	1415.4	3051.52	2719.9	3417.64
7852	-2322.87	-109.177	2480.68	1694.35	-2119.58	6160.52	-3155.38	3341.64	1398.02	3042.24	2718.09	3410.82
7856	-2313.13	-98.0449	2497.06	1702.12	-2113.2	6163.91	-3153.3	3362.49	1393.34	3050.35	2710.44	3403.05
7860	-2332.98	-100.374	2528.31	1685.99	-2111.42	6158.83	-3155.64	3374.47	1387.24	3063.04	2694.54	3409.2
7864	-2332.98	-96.5743	2542.54	1688.51	-2134.03	6167	-3150.93	3377.04	1394.77	3091.02	2693.12	3388.31
7868	-2332.98	-87.9294	2560.11	1698.62	-2146.27	6156.38	-3151.36	3348.3	1375.05	3095.1	2684.02	3367.73
7872	-2373.33	-82.5757	2521.45	1691.75	-2119.42	6166.57	-3162.29	3337.63	1386.35	3095.38	2687.58	3381.19
7876	-2378.85	-77.7204	2485.23	1663.89	-2129.29	6165.47	-3170.14	3347.96	1394.42	3096.55	2698.43	3385.79
7880	-2388	-94.1248	2464.83	1663.34	-2113.23	6172.24	-3169	3338.5	1407.86	3112.07	2718.61	3398.34
7884	-2378.53	-80.5661	2459.1	1622.15	-2101.44	6195.76	-3183.92	3376.75	1419.31	3122.78	2738.61	3428.96
7888	-2372.67	-55.6463	2452.87	1602.01	-2120.68	6240.85	-3235.56	3399.12	1409.97	3160.58	2730.37	3446.99
7892	-2436.19	-4.90025	2463.31	1603.43	-2104.98	6283.72	-3210.41	3439.73	1399.78	3187.47	2728.62	3453.82
7896	-2438.45	29.022	2462.82	1613.38	-2108.02	6297.86	-3228.27	3497.83	1416.24	3168.92	2740.81	3451.48
7900	-2459.82	23.0539	2462.57	1624.84	-2115.77	6300.87	-3243.23	3511.12	1398.66	3162.75	2740.26	3455.1
7904	-2454.27	42.9517	2464.72	1617.51	-2105.78	6331.03	-3241.93	3506.18	1424.9	3210.64	2721.45	3451.69
7908	-2425.21	20.8166	2446	1617.44	-2073.02	6349.31	-3231.97	3511.05	1433	3257.95	2729.9	3466.14
7912	-2442.14	36.2613	2462.29	1585.71	-2080.84	6359.58	-3243.52	3534.53	1398.56	3278.3	2728.86	3443.85
7916	-2540.92	27.1914	2473.8	1575.67	-2095.45	6339.4	-3247.51	3540.15	1408.35	3264.36	2728.86	3427.53
7920	-2554.37	25.5826	2477.06	1575.1	-2108.48	6336.57	-3285.46	3538.27	1411.92	3264.68	2728.86	3434.5
7924	-2539.97	16.0033	2469.84	1578.56	-2071.64	6325.7	-3331.02	3523.15	1426.16	3252.98	2722.99	3455.72
7928	-2517.04	17.6293	2462.29	1609.78	-2059.31	6341.71	-3328.76	3549.45	1468.22	3240.43	2733	3442.62
7932	-2537.18	23.9281	2484.66	1601.64	-2058.96	6355.09	-3340.69	3530.92	1475	3220.56	2724.16	3453.2
7936	-2542.39	35.393	2461.28	1616.13	-2063.5	6391.68	-3378.48	3503.7	1478.57	3220.04	2724.16	3480.27
7940	-2545.05	17.9118	2459.04	1618.92	-2064.49	6395.56	-3395.38	3512.85	1514.41	3225.84	2724.16	3518.72
7944	-2552.99	36.7255	2459.14	1585.14	-2071.85	6383.2	-3360.33	3517.31	1527.85	3215.95	2724.16	3503.63
7948	-2546.68	41.157	2475.32	1555.44	-2080.73	6345.45	-3381.93	3536.08	1528.27	3230.08	2724.16	3520.69
7952	-2547.63	17.7953	2468.03	1559.72	-2067.14	6340.29	-3376.64	3550.63	1540.82	3224.73	2746.18	3566.87
7956	-2550.21	11.7763	2466.52	1562.33	-2060.37	6337.18	-3385.55	3561.19	1540	3218.36	2742.26	3601.97
7960	-2530.62	12.7506	2468.89	1563.45	-2072.34	6344.89	-3382.73	3532.64	1509.93	3223.08	2742.26	3606.77
7964	-2555.54	39.253	2472.59	1549.47	-2069.68	6338.58	-3380.98	3517.34	1519.84	3217.59	2742.26	3602.85
7968	-2560.64	40.6437	2468.29	1549.14	-2056.01	6339.01	-3374.65	3507.85	1529.02	3242.01	2742.26	3596.82
7972	-2539.6	15.5329	2454.69	1546.78	-2063.02	6337.56	-3349.06	3510.63	1551.6	3252.35	2732.41	3584.93
7976	-2523.37	28.3141	2459.79	1563.31	-2065.22	6345.19	-3332.49	3519.21	1540.41	3257.7	2729.32	3587.15
7980	-2539.1	12.2922	2466.14	1572.69	-2076.79	6395.05	-3347.78	3523.11	1525.76	3266.39	2729.32	3606.2
[truncated: 14,004 more rows]
